# Supplementary material for: 2-Cyano-N′-[(1E)-1-(3,4-di­meth­oxy­phen­yl)ethylidene]acetohydrazide
Source: IUCrdata. 2026 Feb 5;11(Pt 2):x260089. doi: 10.1107/S2414314626000891 (PMC12961667; doi:10.1107/S2414314626000891)
Supplement: Supplementary file 1 [file x-11-x260089-sup1.cif]

##############################################################################
#                                                                            #
# This CIF contains the data for a data article accepted for                 #
# publication in IUCrData. It conforms to the requirements of                #
# Notes for Authors for IUCrData, and has been                               #
# peer reviewed under the auspices of IUCrData.                              #
#                                                                            #
# Full details of the Crystallographic Information File format               #
# are given in the paper "The Crystallographic Information File (CIF):       #
# a New Standard Archive File for Crystallography" by S. R. Hall, F. H.      #
# Allen and I. D. Brown [Acta Cryst. (1991), A47, 655-685].                  #
#                                                                            #
# The current version of the core CIF dictionary is obtainable from          #
# ftp://ftp.iucr.org/pub/cif_core.dic.                                       #
#                                                                            #
# Software is freely available for graphical display of the structure(s)     #
# in this CIF. For information consult the CIF software page                 #
# http://www.iucr.org/resources/cif/software.                                #
#                                                                            #
# This file may be used for bona fide research purposes within the           #
# scientific community so long as proper attribution is given to the data    # 
# article from which it was obtained.                                        #
#                                                                            #
##############################################################################
data_I
_audit_creation_method     'SHELXL-2019/3'
_chemical_name_systematic
;\
2-Cyano-<i>N</i>'-[(1<i>E</i>)-1-(3,4-dimethoxyphenyl)ethylidene]acetohydrazide
;
_chemical_name_common     ?
_chemical_formula_moiety     'C13 H15 N3 O3'
_chemical_formula_sum     'C13 H15 N3 O3'
_chemical_formula_iupac     'C13 H15 N3 O3'
_chemical_formula_weight     261.28
_chemical_melting_point     ?
_space_group_crystal_system     monoclinic
_space_group_name_H-M_alt     'P 21/c'
_space_group_name_Hall     '-P 2ybc'
loop_
    _space_group_symop_operation_xyz
    'x, y, z'
    '-x, y+1/2, -z+1/2'
    '-x, -y, -z'
    'x, -y-1/2, z-1/2'
_cell_length_a     11.2308(13)
_cell_length_b     11.7792(13)
_cell_length_c     10.3668(12)
_cell_angle_alpha     90
_cell_angle_beta     102.692(4)
_cell_angle_gamma     90
_cell_volume     1337.9(3)
_cell_formula_units_Z     4
_cell_measurement_reflns_used     5190
_cell_measurement_theta_min     2.5388
_cell_measurement_theta_max     24.3526
_cell_measurement_temperature     300(2)
_exptl_crystal_description     plate
_exptl_crystal_colour     colourless
_exptl_crystal_size_max     0.458
_exptl_crystal_size_mid     0.121
_exptl_crystal_size_min     0.059
_exptl_crystal_density_diffrn     1.297
_exptl_crystal_density_meas     ?
_exptl_crystal_density_method     ?
_exptl_crystal_F_000     552
_exptl_absorpt_coefficient_mu     0.094
_exptl_absorpt_correction_type     multi-scan
_exptl_absorpt_process_details
;
(SADABS; Krause <i>et al.</i>, 2015)
;
_exptl_absorpt_correction_T_min     0.6721
_exptl_absorpt_correction_T_max     0.7457
_diffrn_ambient_temperature     300(2)
_diffrn_source     'i-mu-s microfocus source'
_diffrn_radiation_type     MoK\a
_diffrn_radiation_wavelength     0.71073
_diffrn_measurement_device_type     'Bruker APEXII CCD'
_diffrn_measurement_method     '\f and \w scans'
_diffrn_detector_area_resol_mean     ?
_diffrn_reflns_number     25559
_diffrn_reflns_av_R_equivalents     0.0638
_diffrn_reflns_av_unetI/netI     0.0455
_diffrn_reflns_theta_min     1.859
_diffrn_reflns_theta_max     28.289
_diffrn_reflns_theta_full     25.242
_diffrn_measured_fraction_theta_max     0.999
_diffrn_measured_fraction_theta_full     1.000
_diffrn_reflns_limit_h_min     -14
_diffrn_reflns_limit_h_max     14
_diffrn_reflns_limit_k_min     -15
_diffrn_reflns_limit_k_max     15
_diffrn_reflns_limit_l_min     -13
_diffrn_reflns_limit_l_max     13
_refine_special_details     ?
_reflns_number_total     3317
_reflns_number_gt     1510
_reflns_threshold_expression     'I > 2\s(I)'
_refine_ls_structure_factor_coef     Fsqd
_refine_ls_matrix_type     full
_refine_ls_R_factor_all     0.1519
_refine_ls_R_factor_gt     0.0665
_refine_ls_wR_factor_gt     0.1655
_refine_ls_wR_factor_ref     0.2387
_refine_ls_goodness_of_fit_ref     1.042
_refine_ls_restrained_S_all     1.042
_refine_ls_number_reflns     3317
_refine_ls_number_parameters     174
_refine_ls_number_restraints     0
_refine_ls_hydrogen_treatment     constr
_refine_ls_weighting_scheme     calc
_refine_ls_weighting_details
              'w=1/[\s^2^(Fo^2^)+(0.1011P)^2^+0.4583P] where P=(Fo^2^+2Fc^2^)/3'
_atom_sites_solution_hydrogens     geom
_atom_sites_solution_primary     ?
_atom_sites_solution_secondary     ?
_refine_ls_shift/su_max     0.000
_refine_ls_shift/su_mean     0.000
_refine_diff_density_max     0.344
_refine_diff_density_min     -0.180
_refine_ls_extinction_method
;
SHELXL (Sheldrick, 2015b)
;
_refine_ls_extinction_coef     0.008(3)
_refine_ls_extinction_expression
                                  'Fc^*^=kFc[1+0.001xFc^2^\l^3^/sin(2\q)]^-1/4^'
loop_
    _atom_type_symbol
    _atom_type_description
    _atom_type_scat_dispersion_real
    _atom_type_scat_dispersion_imag
    _atom_type_scat_source
    'C' 'C' 0.0033 0.0016
                         'International Tables Vol C Tables 4.2.6.8 and 6.1.1.4'
    'H' 'H' 0.0000 0.0000
                         'International Tables Vol C Tables 4.2.6.8 and 6.1.1.4'
    'N' 'N' 0.0061 0.0033
                         'International Tables Vol C Tables 4.2.6.8 and 6.1.1.4'
    'O' 'O' 0.0106 0.0060
                         'International Tables Vol C Tables 4.2.6.8 and 6.1.1.4'
_computing_data_collection
;
APEX3 (Bruker, 2017)
;
_computing_cell_refinement
;
SAINT (Bruker, 2017)
;
_computing_data_reduction
;
SAINT (Bruker, 2017)
;
_computing_structure_solution
;
<i>SHELXT</i> (Sheldrick, 2015a)
;
_computing_structure_refinement
;
SHELXL (Sheldrick, 2015b)
;
_computing_molecular_graphics
;
ORTEP-3 for Windows (Farrugia, 2012), PLATON (Spek, 2020)
;
_computing_publication_material
;
SHELXL (Sheldrick, 2015b), PLATON (Spek, 2020)
;
loop_
    _atom_site_type_symbol
    _atom_site_label
    _atom_site_fract_x
    _atom_site_fract_y
    _atom_site_fract_z
    _atom_site_U_iso_or_equiv
    _atom_site_adp_type
    _atom_site_calc_flag
    _atom_site_occupancy
    _atom_site_disorder_assembly
    _atom_site_disorder_group
    O O1 0.4532(2) 0.63384(18) -0.0687(2) 0.0873(8) Uani d 1 . .
    O O2 0.87019(19) 0.96378(15) 0.55091(18) 0.0716(6) Uani d 1 . .
    O O3 1.00787(18) 0.85504(16) 0.74705(17) 0.0680(6) Uani d 1 . .
    N N1 0.3940(3) 0.9169(3) -0.1399(4) 0.1051(11) Uani d 1 . .
    N N2 0.5860(2) 0.61306(19) 0.1263(2) 0.0626(7) Uani d 1 . .
    H H2 0.585827 0.540243 0.120280 0.075 Uiso calc 1 . .
    N N3 0.65690(19) 0.66651(18) 0.2344(2) 0.0590(6) Uani d 1 . .
    C C1 0.4510(3) 0.8648(3) -0.0567(3) 0.0750(9) Uani d 1 . .
    C C2 0.5239(3) 0.8034(2) 0.0532(3) 0.0680(8) Uani d 1 . .
    H H2A 0.495556 0.820980 0.132830 0.082 Uiso calc 1 . .
    H H2B 0.608161 0.827932 0.066527 0.082 Uiso calc 1 . .
    C C3 0.5174(2) 0.6761(2) 0.0306(3) 0.0629(7) Uani d 1 . .
    C C4 0.7271(2) 0.6060(2) 0.3220(3) 0.0554(7) Uani d 1 . .
    C C5 0.7404(3) 0.4793(2) 0.3148(3) 0.0791(9) Uani d 1 . .
    H H5A 0.696800 0.452706 0.229983 0.119 Uiso calc 0.5 . .
    H H5B 0.707704 0.444113 0.383042 0.119 Uiso calc 0.5 . .
    H H5C 0.825218 0.460173 0.326694 0.119 Uiso calc 0.5 . .
    H H5D 0.789682 0.451955 0.396497 0.119 Uiso calc 0.5 . .
    H H5E 0.778777 0.460548 0.243437 0.119 Uiso calc 0.5 . .
    H H5F 0.661263 0.444489 0.299785 0.119 Uiso calc 0.5 . .
    C C6 0.8006(2) 0.6688(2) 0.4357(2) 0.0544(7) Uani d 1 . .
    C C7 0.7997(2) 0.7877(2) 0.4374(3) 0.0557(7) Uani d 1 . .
    H H7 0.752355 0.826757 0.366329 0.067 Uiso calc 1 . .
    C C8 0.8673(2) 0.8482(2) 0.5422(2) 0.0544(7) Uani d 1 . .
    C C9 0.9413(2) 0.7895(2) 0.6492(2) 0.0548(7) Uani d 1 . .
    C C10 0.9413(3) 0.6734(2) 0.6487(3) 0.0627(7) Uani d 1 . .
    H H10 0.987959 0.634148 0.720009 0.075 Uiso calc 1 . .
    C C11 0.8724(3) 0.6137(2) 0.5426(3) 0.0646(8) Uani d 1 . .
    H H11 0.874624 0.534744 0.543617 0.078 Uiso calc 1 . .
    C C12 0.8042(3) 1.0254(2) 0.4392(3) 0.0795(9) Uani d 1 . .
    H H12A 0.812865 1.105355 0.456610 0.119 Uiso calc 1 . .
    H H12B 0.836055 1.007186 0.363009 0.119 Uiso calc 1 . .
    H H12C 0.719483 1.005024 0.422915 0.119 Uiso calc 1 . .
    C C13 1.0939(3) 0.7968(3) 0.8472(3) 0.0808(10) Uani d 1 . .
    H H13A 1.135675 0.850615 0.910895 0.121 Uiso calc 1 . .
    H H13B 1.051878 0.742740 0.890291 0.121 Uiso calc 1 . .
    H H13C 1.152076 0.758002 0.807590 0.121 Uiso calc 1 . .
loop_
    _atom_site_aniso_label
    _atom_site_aniso_U_11
    _atom_site_aniso_U_22
    _atom_site_aniso_U_33
    _atom_site_aniso_U_12
    _atom_site_aniso_U_13
    _atom_site_aniso_U_23
    O1 0.0962(16) 0.0556(12) 0.0888(15) -0.0086(11) -0.0261(13) -0.0013(11)
    O2 0.0960(14) 0.0461(11) 0.0650(12) 0.0002(10) 0.0014(10) -0.0039(9)
    O3 0.0821(13) 0.0586(11) 0.0568(11) -0.0016(10) 0.0011(10) -0.0062(9)
    N1 0.102(2) 0.081(2) 0.118(3) 0.0087(18) -0.006(2) 0.0182(19)
    N2 0.0645(14) 0.0452(12) 0.0703(15) -0.0035(10) -0.0021(12) -0.0056(11)
    N3 0.0589(13) 0.0472(12) 0.0648(14) -0.0062(10) 0.0006(11) -0.0067(11)
    C1 0.0699(19) 0.0540(17) 0.095(2) 0.0030(15) 0.0049(18) 0.0030(17)
    C2 0.0673(17) 0.0479(15) 0.082(2) -0.0003(13) 0.0028(15) -0.0026(14)
    C3 0.0587(16) 0.0524(15) 0.0709(18) -0.0058(13) -0.0004(14) -0.0005(14)
    C4 0.0586(15) 0.0477(14) 0.0603(16) -0.0027(12) 0.0136(13) -0.0004(12)
    C5 0.100(2) 0.0519(17) 0.075(2) -0.0004(16) -0.0025(17) -0.0036(15)
    C6 0.0588(15) 0.0478(14) 0.0558(15) -0.0019(12) 0.0108(12) 0.0000(12)
    C7 0.0621(16) 0.0491(14) 0.0553(15) -0.0007(12) 0.0113(13) 0.0010(12)
    C8 0.0614(15) 0.0480(14) 0.0534(15) -0.0002(12) 0.0115(12) -0.0005(12)
    C9 0.0592(15) 0.0549(15) 0.0494(14) -0.0010(12) 0.0103(12) -0.0049(12)
    C10 0.0705(17) 0.0559(16) 0.0566(16) 0.0007(13) 0.0032(13) 0.0063(13)
    C11 0.0753(18) 0.0454(14) 0.0697(18) -0.0022(13) 0.0083(15) 0.0039(13)
    C12 0.106(2) 0.0497(16) 0.073(2) -0.0010(16) 0.0002(17) 0.0056(15)
    C13 0.085(2) 0.076(2) 0.0684(19) 0.0057(17) -0.0101(16) -0.0089(16)
_geom_special_details
;
 All esds (except the esd in the dihedral angle between two l.s. planes)
 are estimated using the full covariance matrix.  The cell esds are taken
 into account individually in the estimation of esds in distances, angles
 and torsion angles; correlations between esds in cell parameters are only
 used when they are defined by crystal symmetry.  An approximate (isotropic)
 treatment of cell esds is used for estimating esds involving l.s. planes.
;
loop_
    _geom_bond_atom_site_label_1
    _geom_bond_atom_site_label_2
    _geom_bond_site_symmetry_2
    _geom_bond_distance
    _geom_bond_publ_flag
    O1 C3 . 1.225(3) ?
    O2 C8 . 1.364(3) ?
    O2 C12 . 1.428(3) ?
    O3 C9 . 1.360(3) ?
    O3 C13 . 1.429(3) ?
    N1 C1 . 1.135(4) ?
    N2 C3 . 1.339(3) ?
    N2 N3 . 1.376(3) ?
    N2 H2 . 0.8600 ?
    N3 C4 . 1.280(3) ?
    C1 C2 . 1.443(4) ?
    C2 C3 . 1.517(4) ?
    C2 H2A . 0.9700 ?
    C2 H2B . 0.9700 ?
    C4 C6 . 1.480(3) ?
    C4 C5 . 1.504(4) ?
    C5 H5A . 0.9600 ?
    C5 H5B . 0.9600 ?
    C5 H5C . 0.9600 ?
    C5 H5D . 0.9600 ?
    C5 H5E . 0.9600 ?
    C5 H5F . 0.9600 ?
    C6 C11 . 1.382(4) ?
    C6 C7 . 1.401(4) ?
    C7 C8 . 1.379(3) ?
    C7 H7 . 0.9300 ?
    C8 C9 . 1.412(3) ?
    C9 C10 . 1.367(4) ?
    C10 C11 . 1.390(4) ?
    C10 H10 . 0.9300 ?
    C11 H11 . 0.9300 ?
    C12 H12A . 0.9600 ?
    C12 H12B . 0.9600 ?
    C12 H12C . 0.9600 ?
    C13 H13A . 0.9600 ?
    C13 H13B . 0.9600 ?
    C13 H13C . 0.9600 ?
loop_
    _geom_angle_atom_site_label_1
    _geom_angle_atom_site_label_2
    _geom_angle_atom_site_label_3
    _geom_angle_site_symmetry_1
    _geom_angle_site_symmetry_3
    _geom_angle
    _geom_angle_publ_flag
    C8 O2 C12 . . 116.9(2) ?
    C9 O3 C13 . . 116.3(2) ?
    C3 N2 N3 . . 119.0(2) ?
    C3 N2 H2 . . 120.5 ?
    N3 N2 H2 . . 120.5 ?
    C4 N3 N2 . . 118.6(2) ?
    N1 C1 C2 . . 177.2(4) ?
    C1 C2 C3 . . 112.0(2) ?
    C1 C2 H2A . . 109.2 ?
    C3 C2 H2A . . 109.2 ?
    C1 C2 H2B . . 109.2 ?
    C3 C2 H2B . . 109.2 ?
    H2A C2 H2B . . 107.9 ?
    O1 C3 N2 . . 122.3(3) ?
    O1 C3 C2 . . 122.0(2) ?
    N2 C3 C2 . . 115.7(2) ?
    N3 C4 C6 . . 115.8(2) ?
    N3 C4 C5 . . 124.7(2) ?
    C6 C4 C5 . . 119.5(2) ?
    C4 C5 H5A . . 109.5 ?
    C4 C5 H5B . . 109.5 ?
    H5A C5 H5B . . 109.5 ?
    C4 C5 H5C . . 109.5 ?
    H5A C5 H5C . . 109.5 ?
    H5B C5 H5C . . 109.5 ?
    C4 C5 H5D . . 109.5 ?
    H5A C5 H5D . . 141.1 ?
    H5B C5 H5D . . 56.3 ?
    H5C C5 H5D . . 56.3 ?
    C4 C5 H5E . . 109.5 ?
    H5A C5 H5E . . 56.3 ?
    H5B C5 H5E . . 141.1 ?
    H5C C5 H5E . . 56.3 ?
    H5D C5 H5E . . 109.5 ?
    C4 C5 H5F . . 109.5 ?
    H5A C5 H5F . . 56.3 ?
    H5B C5 H5F . . 56.3 ?
    H5C C5 H5F . . 141.1 ?
    H5D C5 H5F . . 109.5 ?
    H5E C5 H5F . . 109.5 ?
    C11 C6 C7 . . 117.7(2) ?
    C11 C6 C4 . . 121.9(2) ?
    C7 C6 C4 . . 120.4(2) ?
    C8 C7 C6 . . 121.5(2) ?
    C8 C7 H7 . . 119.2 ?
    C6 C7 H7 . . 119.2 ?
    O2 C8 C7 . . 124.7(2) ?
    O2 C8 C9 . . 115.8(2) ?
    C7 C8 C9 . . 119.5(2) ?
    O3 C9 C10 . . 124.7(2) ?
    O3 C9 C8 . . 116.1(2) ?
    C10 C9 C8 . . 119.2(2) ?
    C9 C10 C11 . . 120.6(2) ?
    C9 C10 H10 . . 119.7 ?
    C11 C10 H10 . . 119.7 ?
    C6 C11 C10 . . 121.5(2) ?
    C6 C11 H11 . . 119.3 ?
    C10 C11 H11 . . 119.3 ?
    O2 C12 H12A . . 109.5 ?
    O2 C12 H12B . . 109.5 ?
    H12A C12 H12B . . 109.5 ?
    O2 C12 H12C . . 109.5 ?
    H12A C12 H12C . . 109.5 ?
    H12B C12 H12C . . 109.5 ?
    O3 C13 H13A . . 109.5 ?
    O3 C13 H13B . . 109.5 ?
    H13A C13 H13B . . 109.5 ?
    O3 C13 H13C . . 109.5 ?
    H13A C13 H13C . . 109.5 ?
    H13B C13 H13C . . 109.5 ?
loop_
    _geom_torsion_atom_site_label_1
    _geom_torsion_atom_site_label_2
    _geom_torsion_atom_site_label_3
    _geom_torsion_atom_site_label_4
    _geom_torsion_site_symmetry_1
    _geom_torsion_site_symmetry_2
    _geom_torsion_site_symmetry_3
    _geom_torsion_site_symmetry_4
    _geom_torsion
    _geom_torsion_publ_flag
    C3 N2 N3 C4 . . . . -176.4(2) ?
    N3 N2 C3 O1 . . . . 179.3(3) ?
    N3 N2 C3 C2 . . . . -0.9(4) ?
    C1 C2 C3 O1 . . . . -2.4(4) ?
    C1 C2 C3 N2 . . . . 177.8(2) ?
    N2 N3 C4 C6 . . . . -179.9(2) ?
    N2 N3 C4 C5 . . . . 1.3(4) ?
    N3 C4 C6 C11 . . . . 174.5(3) ?
    C5 C4 C6 C11 . . . . -6.7(4) ?
    N3 C4 C6 C7 . . . . -5.8(4) ?
    C5 C4 C6 C7 . . . . 173.0(3) ?
    C11 C6 C7 C8 . . . . -0.4(4) ?
    C4 C6 C7 C8 . . . . 180.0(2) ?
    C12 O2 C8 C7 . . . . -4.2(4) ?
    C12 O2 C8 C9 . . . . 174.9(2) ?
    C6 C7 C8 O2 . . . . -179.6(3) ?
    C6 C7 C8 C9 . . . . 1.3(4) ?
    C13 O3 C9 C10 . . . . 7.8(4) ?
    C13 O3 C9 C8 . . . . -172.6(2) ?
    O2 C8 C9 O3 . . . . -0.9(3) ?
    C7 C8 C9 O3 . . . . 178.2(2) ?
    O2 C8 C9 C10 . . . . 178.7(2) ?
    C7 C8 C9 C10 . . . . -2.1(4) ?
    O3 C9 C10 C11 . . . . -178.5(2) ?
    C8 C9 C10 C11 . . . . 1.9(4) ?
    C7 C6 C11 C10 . . . . 0.1(4) ?
    C4 C6 C11 C10 . . . . 179.8(2) ?
    C9 C10 C11 C6 . . . . -0.9(4) ?
loop_
    _geom_hbond_atom_site_label_D
    _geom_hbond_atom_site_label_H
    _geom_hbond_atom_site_label_A
    _geom_hbond_site_symmetry_A
    _geom_hbond_distance_DH
    _geom_hbond_distance_HA
    _geom_hbond_distance_DA
    _geom_hbond_angle_DHA
    _geom_hbond_publ_flag
    C5 H5A N2 . 0.96 2.38 2.796(4) 105 yes
    C7 H7 N3 . 0.93 2.44 2.749(3) 100 yes
    N2 H2 O1 3_665 0.86 2.14 2.982(3) 166 yes
    C5 H5A O1 3_665 0.96 2.33 3.252(4) 160 yes
    C5 H5E O2 4_575 0.96 2.59 3.436(4) 147 yes
    C13 H13B Cg 4_576 0.97 2.86 3.569(4) 132 yes
_shelx_space_group_comment
;
The symmetry employed for this shelxl refinement is uniquely defined
by the following loop, which should always be used as a source of
symmetry information in preference to the above space-group names.
They are only intended as comments.
;
_shelx_estimated_absorpt_T_min     0.958
_shelx_estimated_absorpt_T_max     0.994
_shelx_hkl_file
;
   0   0   1    0.01    0.01
   0   0   1    0.01    0.01
   0   0  -1    0.00    0.01
   0   0  -1   -0.02    0.01
   0   0  -1    0.00    0.01
   0   0   2   36.43    1.01
   0   0   2   40.01    1.01
   0   0  -2   40.05    1.03
   0   0   3    0.00    0.02
   0   0   3   -0.03    0.03
   0   0   3    0.00    0.02
   0   0   3    0.01    0.02
   0   0  -3   -0.02    0.01
   0   0  -3    0.00    0.02
   0   0  -3    0.00    0.01
   0   0  -3    0.00    0.03
   0   0  -3    0.00    0.03
   0   0   4    0.50    0.11
   0   0   4    0.49    0.08
   0   0  -4    0.54    0.09
   0   0  -4    0.80    0.14
   0   0  -4    0.42    0.08
   0   0  -4    0.48    0.09
   0   0   4    0.44    0.07
   0   0  -4    0.38    0.06
   0   0  -5    0.00    0.03
   0   0  -5    0.03    0.03
   0   0  -5    0.04    0.04
   0   0  -5   -0.03    0.04
   0   0   5    0.03    0.05
   0   0  -5    0.00    0.03
   0   0   5    0.06    0.04
   0   0   5    0.05    0.03
   0   0  -6    4.67    0.31
   0   0  -6    4.19    0.23
   0   0  -6    4.28    0.31
   0   0  -6    4.72    0.32
   0   0   6    4.03    0.25
   0   0   6    4.02    0.26
   0   0   6    3.76    0.29
   0   0  -6    4.09    0.28
   0   0  -7    0.05    0.07
   0   0   7    0.03    0.04
   0   0  -7   -0.01    0.06
   0   0  -7    0.04    0.04
   0   0  -7   -0.08    0.04
   0   0   7    0.01    0.08
   0   0  -7    0.05    0.05
   0   0   7    0.13    0.03
   0   0  -8    3.11    0.22
   0   0  -8    3.58    0.29
   0   0  -8    3.70    0.32
   0   0  -8    3.78    0.32
   0   0  -8    3.77    0.34
   0   0  -8    3.61    0.28
   0   0  -8    3.46    0.27
   0   0   8    3.46    0.27
   0   0  -9   -0.06    0.06
   0   0   9    0.04    0.05
   0   0  -9    0.05    0.07
   0   0  -9    0.07    0.04
   0   0  -9    0.02    0.06
   0   0  10   10.46    0.56
   0   0 -10   10.12    0.63
   0   0 -10    9.57    0.59
   0   0  11    0.03    0.06
   0   0 -11    0.01    0.03
   0   0 -11   -0.12    0.09
   0   0  12    0.06    0.08
   0   0  13   -0.11    0.10
   0   1   0    0.00    0.00
   0   1   0    0.00    0.00
   0  -1   0    0.00    0.01
   0   1   1    7.01    0.22
   0   1  -1    7.02    0.19
   0   1   1    6.91    0.22
   0   1  -1    7.10    0.24
   0   1  -1    6.94    0.20
   0   1   1    6.55    0.19
   0   1   1    6.91    0.23
   0   1  -1    6.82    0.20
   0  -1   1    6.86    0.20
   0  -1  -1    7.12    0.23
   0  -1   1    7.03    0.25
   0  -1  -1    6.92    0.22
   0  -1  -1    6.50    0.22
   0  -1   1    6.56    0.19
   0  -1   1    6.92    0.21
   0  -1  -1    7.02    0.19
   0   1   2    0.23    0.06
   0   1  -2    0.14    0.04
   0   1  -2    0.22    0.04
   0   1   2    0.19    0.03
   0   1  -2    0.21    0.05
   0   1  -2    0.19    0.04
   0   1   2    0.29    0.06
   0   1   2    0.26    0.05
   0  -1  -2    0.23    0.05
   0  -1   2    0.15    0.03
   0  -1  -2    0.14    0.04
   0  -1   2    0.25    0.06
   0  -1  -2    0.25    0.03
   0  -1  -2    0.34    0.06
   0  -1   2    0.19    0.04
   0  -1   2    0.20    0.04
   0   1  -3   28.01    0.78
   0   1  -3   28.19    0.79
   0   1  -3   29.68    0.86
   0   1  -3   30.81    0.83
   0   1  -3   29.41    0.83
   0   1   3   28.88    0.86
   0   1   3   28.63    0.84
   0   1   3   27.35    0.73
   0   1   3   28.77    0.81
   0   1  -3   28.47    0.81
   0  -1  -3   29.11    0.84
   0  -1  -3   28.51    0.83
   0  -1  -3   28.63    0.72
   0  -1   3   28.60    0.82
   0  -1   3   27.81    0.78
   0  -1  -3   28.14    0.81
   0  -1   3   27.76    0.83
   0   1  -4    0.48    0.11
   0   1   4    0.34    0.08
   0   1   4    0.48    0.10
   0   1  -4    0.37    0.07
   0   1   4    0.44    0.06
   0   1   4    0.43    0.08
   0   1  -4    0.32    0.07
   0   1  -4    0.46    0.08
   0   1  -4    0.44    0.08
   0   1  -4    0.47    0.09
   0  -1  -4    0.52    0.11
   0  -1  -4    0.41    0.05
   0  -1   4    0.33    0.08
   0  -1   4    0.44    0.08
   0  -1  -4    0.44    0.08
   0  -1  -4    0.46    0.09
   0   1  -5    3.87    0.28
   0   1   5    3.77    0.24
   0   1  -5    3.28    0.24
   0   1   5    3.33    0.26
   0   1  -5    3.57    0.22
   0   1  -5    3.68    0.25
   0   1   5    3.42    0.19
   0   1  -5    3.49    0.23
   0   1   5    3.64    0.26
   0   1  -5    3.61    0.23
   0  -1  -5    3.67    0.26
   0  -1  -5    3.90    0.26
   0  -1  -5    3.74    0.26
   0  -1  -5    3.51    0.24
   0  -1   5    3.51    0.24
   0  -1   5    3.59    0.22
   0  -1  -5    3.68    0.17
   0   1  -6    0.20    0.08
   0   1   6    0.14    0.05
   0   1   6    0.16    0.06
   0   1  -6    0.17    0.07
   0   1  -6    0.16    0.06
   0   1   6    0.22    0.09
   0   1  -6    0.15    0.08
   0   1  -6    0.15    0.06
   0   1  -6    0.19    0.08
   0  -1  -6    0.08    0.07
   0  -1   6    0.12    0.05
   0  -1  -6    0.22    0.07
   0  -1   6    0.19    0.07
   0  -1  -6    0.16    0.05
   0  -1  -6    0.10    0.04
   0  -1  -6    0.04    0.05
   0   1  -7    1.11    0.18
   0   1  -7    1.56    0.19
   0   1  -7    1.35    0.20
   0   1  -7    1.27    0.15
   0   1   7    1.43    0.14
   0   1  -7    1.30    0.22
   0   1  -7    1.16    0.17
   0   1   7    1.06    0.17
   0   1  -7    1.37    0.16
   0   1   7    1.36    0.23
   0  -1  -7    1.13    0.19
   0  -1  -7    1.09    0.18
   0  -1   7    1.56    0.18
   0  -1  -7    1.62    0.14
   0  -1  -7    1.21    0.21
   0  -1  -7    1.38    0.17
   0  -1   7    1.50    0.16
   0   1  -8    0.94    0.21
   0   1  -8    1.17    0.19
   0   1   8    0.75    0.20
   0   1  -8    0.90    0.16
   0   1  -8    1.21    0.19
   0   1  -8    0.67    0.15
   0   1  -8    1.42    0.19
   0   1  -8    0.87    0.17
   0   1   8    1.07    0.18
   0  -1  -8    0.97    0.17
   0  -1  -8    0.81    0.19
   0  -1  -8    1.03    0.17
   0  -1  -8    0.79    0.17
   0  -1   8    0.86    0.15
   0  -1  -8    1.19    0.14
   0  -1  -8    0.89    0.12
   0   1  -9    0.20    0.09
   0   1  -9   -0.03    0.07
   0   1   9    0.11    0.07
   0   1   9   -0.02    0.13
   0   1  -9    0.14    0.10
   0   1  -9   -0.01    0.06
   0  -1  -9   -0.02    0.06
   0  -1  -9   -0.02    0.03
   0  -1   9   -0.01    0.06
   0  -1  -9    0.05    0.08
   0   1 -10    2.13    0.26
   0   1 -10    1.65    0.28
   0   1  10    2.34    0.26
   0  -1 -10    1.84    0.30
   0  -1  10    2.14    0.24
   0  -1 -10    2.34    0.29
   0   1 -11    0.38    0.15
   0   1  11    0.45    0.12
   0   1 -11    0.67    0.18
   0  -1  11    0.34    0.10
   0  -1 -11    0.14    0.11
   0  -1 -11    0.39    0.16
   0   1 -12   -0.13    0.07
   0   1 -12    0.01    0.10
   0   1  12   -0.02    0.07
   0  -1  12    0.05    0.10
   0  -1 -12   -0.10    0.05
   0  -1 -12   -0.02    0.09
   0   1 -13   -0.11    0.10
   0  -1 -13   -0.03    0.07
   0  -1  13   -0.05    0.09
   0   2   0   15.37    0.46
   0   2   0   15.48    0.40
   0   2   0   14.61    0.40
   0  -2   0   14.74    0.39
   0  -2   0   15.40    0.47
   0   2   1   87.78    7.96
   0   2  -1   86.76    2.63
   0   2   1   84.70    3.04
   0   2  -1   89.59    6.42
   0  -2  -1   85.78    3.02
   0  -2   1   84.87    6.18
   0  -2  -1   88.16    8.15
   0  -2   1   85.80    2.65
   0   2  -2    0.00    0.03
   0   2  -2    0.03    0.02
   0   2  -2    0.05    0.02
   0   2   2    0.04    0.03
   0   2  -2    0.04    0.02
   0   2  -2    0.05    0.02
   0   2   2    0.06    0.03
   0   2   2    0.03    0.02
   0   2   2    0.05    0.02
   0  -2   2    0.04    0.02
   0  -2   2    0.04    0.03
   0  -2  -2    0.07    0.04
   0  -2  -2    0.03    0.02
   0  -2  -2    0.05    0.02
   0  -2   2    0.03    0.03
   0  -2   2    0.02    0.02
   0   2  -3    1.13    0.12
   0   2   3    1.07    0.06
   0   2   3    1.25    0.12
   0   2  -3    1.03    0.09
   0   2  -3    1.02    0.09
   0   2  -3    1.10    0.10
   0   2  -3    1.11    0.08
   0   2   3    1.11    0.12
   0   2   3    1.09    0.11
   0  -2   3    1.13    0.12
   0  -2  -3    1.10    0.11
   0  -2  -3    1.06    0.11
   0  -2   3    1.09    0.10
   0  -2   3    1.00    0.10
   0  -2  -3    1.13    0.11
   0  -2  -3    1.09    0.07
   0   2   4   -0.04    0.03
   0   2  -4   -0.01    0.03
   0   2   4    0.00    0.01
   0   2  -4    0.03    0.05
   0   2  -4    0.04    0.04
   0   2   4   -0.05    0.04
   0   2  -4    0.05    0.03
   0   2   4    0.06    0.04
   0   2  -4    0.05    0.04
   0   2  -4    0.00    0.02
   0  -2  -4    0.01    0.04
   0  -2  -4    0.02    0.02
   0  -2   4    0.01    0.04
   0  -2   4    0.01    0.02
   0  -2  -4    0.02    0.04
   0  -2  -4    0.02    0.02
   0  -2   4    0.04    0.04
   0  -2   4    0.08    0.05
   0   2  -5    1.32    0.13
   0   2   5    1.51    0.16
   0   2  -5    1.32    0.15
   0   2   5    1.37    0.16
   0   2   5    1.40    0.10
   0   2  -5    1.37    0.16
   0   2  -5    1.73    0.20
   0   2  -5    1.46    0.14
   0   2  -5    1.58    0.16
   0   2   5    1.46    0.18
   0  -2   5    1.33    0.12
   0  -2   5    1.39    0.16
   0  -2  -5    1.32    0.15
   0  -2  -5    1.61    0.16
   0  -2  -5    1.49    0.10
   0   2   6   -0.11    0.06
   0   2   6    0.09    0.05
   0   2  -6   -0.01    0.03
   0   2  -6   -0.02    0.04
   0   2  -6    0.06    0.05
   0   2  -6    0.14    0.06
   0   2   6    0.04    0.03
   0   2  -6    0.07    0.07
   0   2  -6    0.06    0.05
   0  -2  -6    0.05    0.03
   0  -2  -6    0.01    0.05
   0  -2   6    0.05    0.04
   0  -2  -6    0.07    0.04
   0  -2  -6    0.06    0.06
   0   2  -7    0.15    0.09
   0   2   7    0.10    0.06
   0   2   7    0.14    0.07
   0   2   7    0.20    0.09
   0   2  -7    0.15    0.07
   0   2  -7    0.00    0.06
   0   2  -7    0.12    0.06
   0   2  -7    0.20    0.08
   0   2  -7    0.11    0.05
   0   2  -7    0.04    0.07
   0  -2  -7    0.06    0.06
   0  -2  -7   -0.03    0.05
   0  -2  -7    0.08    0.04
   0  -2  -7    0.14    0.08
   0  -2  -7    0.09    0.05
   0  -2   7    0.05    0.04
   0   2  -8    0.40    0.13
   0   2  -8    0.20    0.07
   0   2  -8    0.49    0.12
   0   2   8    0.13    0.15
   0   2   8    0.38    0.12
   0   2  -8    0.34    0.10
   0   2  -8    0.37    0.10
   0   2  -8    0.55    0.15
   0   2  -8    0.31    0.11
   0  -2  -8    0.43    0.13
   0  -2  -8    0.24    0.10
   0  -2  -8    0.43    0.12
   0  -2   8    0.21    0.08
   0  -2  -8    0.24    0.06
   0  -2  -8    0.43    0.13
   0   2  -9    1.31    0.22
   0   2  -9    1.44    0.25
   0   2   9    1.21    0.25
   0   2  -9    1.02    0.17
   0   2   9    1.68    0.21
   0   2  -9    1.37    0.25
   0  -2  -9    1.87    0.24
   0  -2   9    1.14    0.18
   0  -2  -9    1.46    0.25
   0   2 -10    0.66    0.19
   0   2  10    0.75    0.16
   0   2 -10    0.58    0.15
   0   2 -10    0.80    0.17
   0  -2 -10    1.08    0.20
   0  -2 -10    0.59    0.15
   0  -2  10    0.60    0.14
   0   2  11    0.03    0.07
   0   2 -11    0.22    0.13
   0   2 -11    0.01    0.05
   0  -2 -11   -0.09    0.07
   0  -2 -11    0.09    0.09
   0  -2  11    0.07    0.07
   0   2  12    0.15    0.12
   0   2 -12   -0.04    0.06
   0   2 -12    0.30    0.11
   0   2 -12    0.02    0.07
   0  -2 -12   -0.08    0.07
   0  -2 -12    0.05    0.07
   0  -2  12   -0.05    0.07
   0   2 -13   -0.15    0.07
   0   2 -13   -0.08    0.10
   0   2  13   -0.02    0.13
   0  -2 -13   -0.14    0.08
   0   3   0   -0.01    0.02
   0   3   0    0.02    0.02
   0   3   0    0.03    0.04
   0   3   0    0.00    0.01
   0   3   0   -0.02    0.03
   0  -3   0   -0.01    0.01
   0  -3   0    0.01    0.01
   0  -3   0    0.00    0.01
   0  -3   0    0.00    0.03
   0   3   1    6.32    0.28
   0   3   1    6.38    0.23
   0   3  -1    6.03    0.30
   0   3   1    6.48    0.25
   0   3   1    6.17    0.25
   0   3  -1    6.37    0.21
   0   3  -1    6.29    0.18
   0   3  -1    6.59    0.20
   0   3  -1    6.73    0.33
   0  -3   1    6.63    0.22
   0  -3  -1    6.45    0.23
   0  -3  -1    6.26    0.21
   0  -3   1    6.37    0.20
   0  -3  -1    6.34    0.24
   0  -3   1    6.73    0.20
   0  -3  -1    6.36    0.28
   0   3  -2    0.41    0.09
   0   3  -2    0.66    0.06
   0   3  -2    0.60    0.05
   0   3  -2    0.34    0.09
   0   3   2    0.49    0.08
   0   3   2    0.48    0.06
   0   3   2    0.60    0.07
   0   3   2    0.45    0.07
   0   3  -2    0.48    0.05
   0  -3  -2    0.60    0.07
   0  -3   2    0.55    0.06
   0  -3  -2    0.59    0.09
   0  -3   2    0.58    0.06
   0  -3   2    0.50    0.10
   0  -3   2    0.57    0.05
   0  -3  -2    0.53    0.07
   0  -3  -2    0.70    0.08
   0   3   3    0.71    0.12
   0   3  -3    0.66    0.07
   0   3   3    0.58    0.06
   0   3  -3    0.66    0.06
   0   3  -3    0.51    0.12
   0   3  -3    0.63    0.08
   0   3   3    0.52    0.09
   0   3   3    0.43    0.08
   0   3  -3    0.60    0.07
   0   3  -3    0.46    0.10
   0  -3   3    0.48    0.07
   0  -3   3    0.41    0.09
   0  -3   3    0.68    0.08
   0  -3  -3    0.40    0.08
   0  -3  -3    0.53    0.06
   0  -3  -3    0.56    0.09
   0  -3  -3    0.68    0.09
   0   3  -4    6.07    0.28
   0   3  -4    6.13    0.26
   0   3  -4    5.20    0.34
   0   3   4    6.19    0.33
   0   3  -4    6.06    0.27
   0   3   4    6.74    0.33
   0   3  -4    6.12    0.25
   0   3  -4    6.40    0.39
   0   3   4    6.11    0.20
   0   3   4    6.07    0.35
   0  -3  -4    5.84    0.31
   0  -3   4    6.11    0.36
   0  -3  -4    6.33    0.32
   0  -3   4    6.08    0.30
   0  -3   4    5.88    0.29
   0  -3  -4    6.18    0.22
   0   3   5    1.98    0.18
   0   3   5    1.66    0.09
   0   3   5    1.57    0.17
   0   3   5    1.57    0.20
   0   3  -5    1.80    0.14
   0   3  -5    1.66    0.14
   0   3  -5    1.63    0.18
   0   3  -5    1.75    0.15
   0   3  -5    1.86    0.18
   0   3  -5    1.66    0.16
   0   3  -5    1.51    0.20
   0  -3   5    1.51    0.19
   0  -3  -5    1.81    0.10
   0  -3   5    1.84    0.18
   0  -3  -5    1.73    0.18
   0  -3  -5    2.02    0.18
   0  -3  -5    1.99    0.19
   0   3  -6    0.82    0.13
   0   3  -6    0.77    0.16
   0   3  -6    0.82    0.12
   0   3   6    0.90    0.07
   0   3  -6    0.94    0.14
   0   3   6    1.17    0.21
   0   3  -6    0.98    0.12
   0   3  -6    0.72    0.15
   0   3  -6    0.90    0.18
   0   3   6    0.70    0.14
   0   3  -6    0.74    0.14
   0   3   6    0.71    0.13
   0  -3  -6    1.00    0.08
   0  -3  -6    0.94    0.14
   0  -3  -6    0.67    0.13
   0  -3  -6    0.79    0.15
   0  -3   6    0.71    0.15
   0   3  -7    0.00    0.06
   0   3  -7    0.03    0.05
   0   3   7    0.00    0.06
   0   3  -7   -0.05    0.04
   0   3  -7    0.07    0.08
   0   3  -7   -0.04    0.04
   0   3  -7   -0.04    0.04
   0   3   7    0.03    0.02
   0   3   7    0.00    0.04
   0   3  -7    0.01    0.03
   0   3   7   -0.01    0.07
   0   3  -7    0.04    0.07
   0  -3   7    0.00    0.03
   0  -3  -7    0.05    0.06
   0  -3  -7    0.00    0.05
   0  -3  -7    0.06    0.05
   0  -3  -7    0.01    0.02
   0   3  -8   -0.07    0.05
   0   3  -8    0.04    0.09
   0   3  -8   -0.07    0.05
   0   3   8   -0.02    0.12
   0   3  -8    0.00    0.06
   0   3  -8    0.11    0.07
   0   3  -8    0.01    0.05
   0   3  -8    0.02    0.04
   0   3   8    0.02    0.04
   0  -3   8    0.02    0.04
   0  -3  -8   -0.04    0.04
   0   3  -9    1.32    0.15
   0   3  -9    1.42    0.25
   0   3   9    1.52    0.31
   0   3  -9    1.37    0.26
   0   3   9    1.17    0.20
   0   3  -9    1.19    0.21
   0   3  -9    1.09    0.17
   0  -3  -9    1.52    0.25
   0  -3  -9    1.85    0.24
   0   3 -10    0.02    0.06
   0   3 -10    0.12    0.07
   0   3 -10    0.28    0.11
   0   3 -10    0.06    0.10
   0  -3 -10   -0.06    0.06
   0  -3 -10    0.11    0.06
   0   3 -11    0.08    0.06
   0   3 -11   -0.02    0.06
   0   3 -11   -0.06    0.10
   0   3  11    0.01    0.07
   0  -3 -11   -0.06    0.04
   0  -3 -11   -0.07    0.09
   0   3 -12   -0.06    0.09
   0   3  12    0.10    0.07
   0   3 -12    0.13    0.08
   0  -3 -12   -0.07    0.08
   0  -3 -12   -0.05    0.08
   0   3 -13   -0.06    0.08
   0   3  13   -0.14    0.09
   0   3 -13   -0.06    0.09
   0  -3 -13   -0.18    0.10
   0   4   0   61.62    1.65
   0   4   0   61.99    1.68
   0   4   1    1.70    0.11
   0   4   1    1.88    0.13
   0   4  -1    1.67    0.07
   0   4   1    1.88    0.13
   0   4  -1    1.64    0.18
   0   4  -1    1.77    0.10
   0   4  -1    1.67    0.16
   0   4   1    1.85    0.16
   0   4  -1    1.78    0.10
   0  -4   1    1.82    0.09
   0  -4  -1    1.63    0.12
   0  -4  -1    1.83    0.16
   0  -4   1    1.61    0.10
   0  -4  -1    1.65    0.09
   0  -4   1    1.56    0.08
   0  -4  -1    1.64    0.11
   0   4   2   -0.01    0.02
   0   4  -2    0.06    0.05
   0   4  -2   -0.04    0.03
   0   4   2    0.00    0.03
   0   4  -2    0.00    0.01
   0   4  -2    0.01    0.01
   0   4   2    0.04    0.03
   0   4   2    0.00    0.03
   0   4  -2    0.01    0.02
   0  -4  -2    0.03    0.03
   0  -4  -2    0.00    0.02
   0  -4  -2    0.02    0.02
   0  -4   2    0.01    0.02
   0  -4  -2    0.02    0.03
   0  -4   2    0.02    0.02
   0  -4   2   -0.03    0.02
   0   4  -3   19.28    0.57
   0   4   3   20.25    0.60
   0   4   3   20.05    0.68
   0   4  -3   19.82    0.56
   0   4   3   21.48    0.68
   0   4   3   19.77    0.70
   0   4  -3   20.97    0.78
   0   4  -3   20.02    0.59
   0   4  -3   21.14    0.82
   0  -4   3   19.93    0.59
   0  -4  -3   20.85    0.62
   0  -4   3   20.12    0.62
   0  -4   3   20.55    0.63
   0  -4  -3   19.10    0.63
   0  -4  -3   20.21    0.66
   0  -4  -3   21.48    0.67
   0   4   4    1.71    0.19
   0   4  -4    1.99    0.21
   0   4  -4    1.84    0.14
   0   4   4    2.00    0.18
   0   4  -4    2.04    0.14
   0   4  -4    2.03    0.24
   0   4  -4    1.89    0.14
   0   4   4    2.04    0.11
   0   4  -4    1.77    0.12
   0   4   4    1.82    0.18
   0  -4  -4    2.05    0.13
   0  -4   4    2.02    0.16
   0  -4  -4    1.91    0.16
   0  -4   4    1.94    0.16
   0  -4  -4    1.74    0.16
   0  -4  -4    2.14    0.18
   0   4  -5    0.94    0.11
   0   4   5    1.23    0.15
   0   4  -5    1.05    0.12
   0   4   5    1.23    0.20
   0   4  -5    1.10    0.12
   0   4  -5    1.03    0.20
   0   4   5    1.03    0.16
   0   4  -5    1.06    0.19
   0   4  -5    1.09    0.10
   0   4   5    1.08    0.07
   0  -4  -5    1.13    0.14
   0  -4  -5    0.96    0.08
   0  -4  -5    0.80    0.13
   0  -4  -5    1.19    0.15
   0  -4   5    1.07    0.13
   0  -4   5    0.88    0.13
   0   4   6    1.75    0.23
   0   4  -6    2.01    0.26
   0   4  -6    2.24    0.21
   0   4  -6    2.09    0.19
   0   4  -6    1.80    0.22
   0   4   6    1.87    0.09
   0   4  -6    2.00    0.15
   0   4   6    1.77    0.21
   0   4  -6    1.99    0.18
   0   4  -6    1.76    0.16
   0   4   6    1.83    0.20
   0  -4   6    2.29    0.21
   0  -4  -6    1.72    0.19
   0  -4  -6    2.06    0.21
   0  -4  -6    1.93    0.20
   0  -4   6    2.09    0.20
   0  -4  -6    2.04    0.10
   0   4  -7    0.12    0.06
   0   4  -7    0.12    0.05
   0   4   7    0.07    0.05
   0   4  -7    0.16    0.06
   0   4   7    0.00    0.04
   0   4  -7    0.35    0.12
   0   4   7    0.07    0.14
   0   4  -7    0.17    0.07
   0   4  -7    0.12    0.06
   0   4  -7    0.35    0.14
   0   4  -7    0.21    0.08
   0  -4  -7    0.16    0.08
   0  -4  -7    0.14    0.07
   0  -4  -7    0.05    0.07
   0   4  -8    0.43    0.10
   0   4  -8    0.51    0.16
   0   4  -8    0.46    0.13
   0   4   8    0.50    0.14
   0   4   8    0.48    0.16
   0   4  -8    0.39    0.12
   0   4  -8    0.39    0.15
   0   4  -8    0.48    0.09
   0   4  -8    0.69    0.13
   0   4  -8    0.48    0.13
   0  -4  -8    0.43    0.12
   0  -4  -8    0.59    0.14
   0   4  -9    0.31    0.14
   0   4  -9    0.52    0.20
   0   4  -9    0.29    0.08
   0   4  -9    0.40    0.12
   0   4   9    0.28    0.11
   0   4  -9    0.33    0.11
   0   4  -9    0.36    0.15
   0  -4  -9    0.22    0.12
   0  -4  -9    0.43    0.14
   0   4  10    0.05    0.06
   0   4 -10    0.12    0.12
   0   4 -10    0.18    0.08
   0   4 -10    0.13    0.07
   0   4 -10    0.22    0.14
   0  -4 -10    0.04    0.09
   0  -4 -10    0.30    0.09
   0   4 -11    0.03    0.06
   0   4 -11   -0.01    0.06
   0   4 -11   -0.06    0.08
   0   4  11   -0.01    0.08
   0  -4 -11    0.03    0.07
   0  -4 -11    0.13    0.09
   0   4 -12   -0.15    0.06
   0   4 -12   -0.16    0.10
   0   4  12   -0.03    0.06
   0  -4 -12   -0.10    0.09
   0  -4 -12   -0.05    0.08
   0   4 -13    0.05    0.07
   0   4 -13    0.08    0.09
   0   4  13    0.03    0.13
   0  -4 -13    0.12    0.08
   0   5   0   -0.02    0.03
   0   5   0    0.01    0.04
   0   5   0    0.00    0.01
   0   5   0    0.00    0.02
   0   5   0    0.00    0.02
   0  -5   0    0.01    0.01
   0  -5   0    0.01    0.02
   0  -5   0    0.03    0.02
   0   5  -1    3.99    0.13
   0   5   1    3.82    0.25
   0   5   1    3.88    0.27
   0   5  -1    4.13    0.19
   0   5   1    3.87    0.19
   0   5   1    3.81    0.21
   0   5  -1    3.95    0.30
   0   5  -1    3.69    0.27
   0   5  -1    4.06    0.18
   0   5   1    3.71    0.21
   0  -5  -1    3.99    0.19
   0  -5   1    3.97    0.15
   0  -5   1    3.84    0.16
   0  -5   1    4.08    0.19
   0  -5  -1    3.93    0.20
   0  -5  -1    3.84    0.15
   0   5  -2    1.86    0.21
   0   5  -2    2.16    0.13
   0   5  -2    2.00    0.09
   0   5   2    2.18    0.18
   0   5   2    2.08    0.17
   0   5   2    2.28    0.18
   0   5   2    2.07    0.17
   0   5  -2    2.24    0.12
   0   5   2    2.01    0.15
   0   5  -2    2.33    0.25
   0  -5  -2    2.18    0.13
   0  -5   2    2.27    0.13
   0  -5  -2    2.24    0.18
   0  -5  -2    1.85    0.15
   0  -5  -2    2.40    0.16
   0  -5   2    2.33    0.12
   0  -5   2    2.22    0.15
   0   5   3    1.80    0.16
   0   5   3    1.91    0.18
   0   5  -3    2.08    0.12
   0   5   3    2.16    0.19
   0   5  -3    2.34    0.24
   0   5  -3    1.83    0.13
   0   5   3    1.97    0.16
   0   5  -3    2.17    0.25
   0   5  -3    1.80    0.10
   0  -5   3    1.98    0.14
   0  -5  -3    2.08    0.16
   0  -5  -3    1.99    0.16
   0  -5   3    1.98    0.13
   0  -5  -3    1.81    0.16
   0  -5  -3    1.87    0.14
   0   5  -4    6.42    0.28
   0   5  -4    6.22    0.26
   0   5  -4    5.93    0.39
   0   5   4    5.85    0.34
   0   5   4    6.13    0.26
   0   5  -4    6.49    0.46
   0   5   4    6.55    0.35
   0   5  -4    5.89    0.24
   0   5  -4    5.65    0.26
   0   5   4    5.72    0.36
   0  -5   4    5.83    0.31
   0  -5  -4    5.88    0.32
   0  -5  -4    5.58    0.27
   0  -5  -4    5.85    0.32
   0  -5   4    5.70    0.30
   0  -5  -4    6.36    0.31
   0   5  -5    0.69    0.10
   0   5  -5    0.62    0.16
   0   5   5    0.48    0.12
   0   5   5    0.61    0.07
   0   5  -5    0.60    0.10
   0   5   5    0.55    0.12
   0   5  -5    0.63    0.08
   0   5  -5    1.00    0.20
   0   5   5    0.89    0.17
   0   5  -5    0.72    0.08
   0  -5  -5    0.59    0.11
   0  -5  -5    0.66    0.13
   0  -5   5    0.61    0.12
   0  -5  -5    0.61    0.08
   0  -5   5    0.42    0.10
   0  -5  -5    0.72    0.13
   0   5  -6    1.30    0.14
   0   5  -6    0.96    0.11
   0   5  -6    0.80    0.19
   0   5   6    0.73    0.17
   0   5  -6    0.91    0.22
   0   5  -6    1.08    0.13
   0   5   6    0.83    0.16
   0   5   6    1.10    0.19
   0   5  -6    1.18    0.11
   0   5   6    0.93    0.06
   0  -5   6    0.98    0.17
   0  -5  -6    0.78    0.15
   0  -5  -6    0.78    0.14
   0  -5   6    1.01    0.15
   0  -5  -6    0.99    0.15
   0   5   7    0.10    0.08
   0   5  -7    0.26    0.12
   0   5  -7    0.18    0.06
   0   5  -7    0.20    0.12
   0   5   7    0.07    0.10
   0   5  -7    0.20    0.07
   0   5  -7    0.10    0.05
   0   5   7    0.20    0.09
   0   5  -7    0.08    0.07
   0   5  -7    0.11    0.10
   0   5  -7    0.25    0.07
   0  -5  -7    0.21    0.08
   0  -5  -7    0.22    0.08
   0  -5   7    0.14    0.08
   0  -5  -7    0.03    0.07
   0   5  -8    0.06    0.09
   0   5  -8    0.00    0.06
   0   5  -8   -0.02    0.04
   0   5  -8    0.22    0.07
   0   5  -8   -0.06    0.05
   0   5   8    0.09    0.06
   0   5  -8    0.10    0.08
   0   5  -8   -0.01    0.04
   0  -5  -8    0.10    0.05
   0  -5  -8   -0.03    0.04
   0   5  -9    0.27    0.12
   0   5  -9    0.14    0.06
   0   5  -9    0.16    0.12
   0   5  -9    0.25    0.15
   0   5   9    0.37    0.13
   0  -5  -9    0.10    0.06
   0  -5  -9    0.29    0.09
   0   5 -10    1.08    0.25
   0   5 -10    0.57    0.15
   0   5 -10    1.43    0.28
   0   5 -10    0.84    0.14
   0   5  10    0.92    0.21
   0  -5 -10    0.93    0.20
   0  -5 -10    0.92    0.17
   0   5 -11    0.10    0.07
   0   5 -11    0.01    0.05
   0   5 -11    0.02    0.13
   0  -5 -11   -0.07    0.08
   0  -5 -11    0.01    0.08
   0   5  12    0.01    0.11
   0   5 -12   -0.04    0.07
   0  -5 -12   -0.05    0.07
   0  -5 -12   -0.05    0.08
   0   6   0   44.36    1.19
   0   6   0   43.94    1.12
   0   6   0   46.98    1.43
   0   6   0   43.44    1.19
   0   6   0   42.69    1.35
   0  -6   0   45.73    1.17
   0  -6   0   43.26    1.14
   0   6   1    2.74    0.19
   0   6   1    2.52    0.23
   0   6  -1    2.80    0.17
   0   6   1    2.73    0.19
   0   6   1    2.62    0.16
   0   6  -1    2.77    0.12
   0   6  -1    2.57    0.25
   0   6  -1    2.89    0.27
   0   6   1    2.54    0.23
   0   6  -1    2.77    0.16
   0  -6  -1    2.65    0.17
   0  -6   1    2.69    0.14
   0  -6  -1    2.85    0.13
   0  -6  -1    2.71    0.17
   0  -6   1    2.82    0.17
   0  -6   1    2.60    0.12
   0   6  -2    1.12    0.16
   0   6  -2    0.76    0.16
   0   6  -2    0.98    0.06
   0   6   2    0.91    0.13
   0   6   2    0.81    0.14
   0   6  -2    1.08    0.10
   0   6   2    0.89    0.11
   0   6   2    1.10    0.13
   0   6   2    0.96    0.12
   0   6  -2    0.81    0.08
   0  -6  -2    0.77    0.10
   0  -6  -2    0.80    0.08
   0  -6   2    0.96    0.09
   0  -6   2    0.80    0.09
   0  -6  -2    0.89    0.10
   0  -6   2    1.05    0.09
   0   6  -3    4.22    0.21
   0   6  -3    4.18    0.16
   0   6   3    4.03    0.26
   0   6   3    4.24    0.26
   0   6  -3    4.53    0.20
   0   6   3    4.22    0.29
   0   6  -3    4.24    0.35
   0   6  -3    4.84    0.40
   0   6   3    4.01    0.26
   0   6   3    4.18    0.28
   0  -6   3    4.49    0.21
   0  -6  -3    4.65    0.23
   0  -6   3    4.41    0.25
   0  -6  -3    4.49    0.25
   0  -6  -3    4.42    0.26
   0  -6   3    4.63    0.23
   0   6  -4    5.79    0.26
   0   6   4    5.80    0.37
   0   6   4    6.08    0.35
   0   6  -4    6.31    0.48
   0   6   4    6.01    0.36
   0   6   4    6.29    0.30
   0   6  -4    6.09    0.23
   0   6  -4    5.57    0.24
   0   6  -4    6.18    0.43
   0   6   4    5.48    0.28
   0  -6  -4    5.82    0.33
   0  -6   4    5.79    0.31
   0  -6   4    5.64    0.29
   0  -6  -4    5.70    0.30
   0  -6   4    5.29    0.26
   0  -6  -4    5.98    0.32
   0   6  -5    0.01    0.02
   0   6   5   -0.06    0.03
   0   6   5    0.01    0.04
   0   6  -5    0.07    0.08
   0   6  -5    0.08    0.03
   0   6   5    0.02    0.05
   0   6  -5    0.01    0.03
   0   6  -5    0.07    0.07
   0   6   5   -0.02    0.05
   0   6   5    0.06    0.05
   0   6  -5    0.02    0.04
   0  -6  -5    0.02    0.04
   0  -6   5    0.03    0.05
   0  -6   5    0.09    0.06
   0  -6  -5    0.06    0.05
   0  -6  -5    0.05    0.04
   0   6   6    2.26    0.13
   0   6   6    2.66    0.27
   0   6   6    2.52    0.26
   0   6  -6    2.17    0.17
   0   6  -6    1.99    0.27
   0   6  -6    2.36    0.18
   0   6  -6    2.31    0.16
   0   6  -6    2.42    0.20
   0   6  -6    1.72    0.31
   0   6   6    2.26    0.12
   0   6   6    2.34    0.25
   0  -6  -6    2.46    0.23
   0  -6  -6    2.47    0.22
   0  -6  -6    2.37    0.23
   0  -6   6    2.02    0.21
   0  -6   6    2.10    0.21
   0   6  -7    0.28    0.14
   0   6   7    0.29    0.14
   0   6  -7    0.29    0.08
   0   6   7    0.31    0.10
   0   6  -7    0.47    0.12
   0   6  -7    0.33    0.07
   0   6  -7    0.30    0.10
   0   6  -7    0.28    0.07
   0  -6  -7    0.30    0.10
   0  -6   7    0.27    0.09
   0  -6   7    0.42    0.13
   0  -6  -7    0.19    0.08
   0   6  -8    0.04    0.06
   0   6   8    0.09    0.09
   0   6  -8    0.16    0.11
   0   6  -8    0.07    0.05
   0   6  -8   -0.01    0.10
   0   6  -8    0.22    0.09
   0   6  -8    0.08    0.05
   0  -6   8    0.18    0.10
   0  -6  -8    0.15    0.08
   0  -6  -8    0.09    0.06
   0   6  -9   -0.08    0.04
   0   6  -9    0.00    0.07
   0   6  -9    0.01    0.03
   0   6   9   -0.06    0.03
   0   6  -9   -0.09    0.06
   0  -6  -9    0.13    0.07
   0  -6  -9   -0.01    0.05
   0   6 -10    0.40    0.19
   0   6 -10    0.45    0.12
   0   6  10    0.49    0.16
   0   6 -10    0.20    0.17
   0   6 -10    0.53    0.12
   0  -6 -10    0.35    0.11
   0  -6 -10    0.44    0.13
   0   6 -11   -0.01    0.05
   0   6 -11   -0.06    0.05
   0   6 -11    0.09    0.05
   0   6 -11   -0.04    0.05
   0   6  11    0.04    0.11
   0  -6 -11   -0.07    0.10
   0  -6 -11    0.05    0.08
   0  -6 -12    0.02    0.07
   0  -6 -12   -0.04    0.08
   0   7   0   -0.05    0.04
   0   7   0    0.07    0.07
   0   7   0   -0.01    0.02
   0   7   0    0.02    0.03
   0   7   0    0.02    0.02
   0  -7   0    0.02    0.02
   0  -7   0    0.01    0.03
   0  -7   0    0.02    0.02
   0   7  -1    0.91    0.07
   0   7   1    1.10    0.13
   0   7   1    1.03    0.13
   0   7  -1    1.21    0.12
   0   7  -1    1.10    0.11
   0   7   1    0.83    0.17
   0   7   1    1.02    0.10
   0   7   1    0.83    0.16
   0   7  -1    0.89    0.20
   0   7  -1    1.18    0.21
   0  -7  -1    1.05    0.11
   0  -7   1    1.14    0.11
   0  -7   1    1.11    0.09
   0  -7  -1    1.06    0.07
   0  -7  -1    1.08    0.11
   0  -7   1    1.10    0.08
   0   7  -2    7.86    0.24
   0   7  -2    7.10    0.50
   0   7  -2    7.97    0.49
   0   7   2    7.89    0.36
   0   7   2    7.54    0.39
   0   7   2    7.80    0.44
   0   7   2    7.69    0.39
   0   7   2    7.51    0.42
   0   7  -2    7.75    0.31
   0   7  -2    8.11    0.33
   0  -7   2    7.75    0.29
   0  -7   2    8.03    0.34
   0  -7  -2    7.88    0.29
   0  -7  -2    8.19    0.35
   0  -7  -2    7.95    0.35
   0  -7   2    7.79    0.30
   0   7   3    0.01    0.05
   0   7   3    0.06    0.05
   0   7   3    0.00    0.04
   0   7  -3    0.00    0.02
   0   7  -3    0.01    0.02
   0   7  -3    0.00    0.02
   0   7  -3    0.01    0.07
   0   7   3    0.07    0.05
   0   7   3    0.03    0.05
   0   7  -3    0.09    0.06
   0  -7  -3    0.01    0.04
   0  -7  -3    0.02    0.02
   0  -7  -3    0.03    0.04
   0  -7   3   -0.03    0.03
   0  -7   3    0.05    0.04
   0  -7   3    0.02    0.03
   0   7  -4    0.14    0.03
   0   7   4    0.06    0.04
   0   7  -4    0.14    0.08
   0   7   4    0.08    0.06
   0   7   4    0.24    0.07
   0   7  -4    0.20    0.12
   0   7   4    0.05    0.05
   0   7  -4    0.06    0.05
   0   7   4    0.03    0.06
   0   7  -4    0.10    0.04
   0  -7   4    0.15    0.05
   0  -7  -4    0.14    0.06
   0  -7   4    0.11    0.05
   0  -7   4    0.09    0.06
   0  -7  -4    0.12    0.04
   0  -7  -4    0.09    0.05
   0   7  -5    0.02    0.05
   0   7   5    0.08    0.06
   0   7  -5    0.07    0.04
   0   7   5    0.08    0.07
   0   7  -5    0.13    0.09
   0   7   5    0.00    0.05
   0   7  -5    0.06    0.04
   0   7  -5    0.13    0.09
   0   7  -5    0.09    0.04
   0   7   5   -0.15    0.10
   0  -7  -5    0.09    0.04
   0  -7  -5    0.08    0.06
   0  -7   5    0.10    0.06
   0  -7   5    0.12    0.08
   0  -7  -5    0.10    0.07
   0   7  -6    3.39    0.39
   0   7  -6    3.12    0.20
   0   7  -6    3.05    0.34
   0   7   6    2.88    0.29
   0   7   6    2.99    0.29
   0   7  -6    3.21    0.19
   0   7   6    3.02    0.18
   0   7  -6    3.11    0.21
   0   7   6    2.76    0.31
   0   7  -6    3.31    0.23
   0  -7   6    2.75    0.27
   0  -7  -6    3.10    0.26
   0  -7   6    3.15    0.26
   0  -7  -6    3.26    0.26
   0   7  -7   -0.07    0.04
   0   7  -7   -0.06    0.04
   0   7  -7   -0.14    0.06
   0   7  -7    0.05    0.03
   0   7   7   -0.05    0.07
   0   7  -7   -0.03    0.03
   0  -7   7   -0.04    0.06
   0  -7  -7   -0.09    0.04
   0  -7   7   -0.02    0.05
   0  -7  -7   -0.01    0.06
   0   7  -8    0.51    0.13
   0   7   8    0.22    0.11
   0   7  -8    0.33    0.08
   0   7  -8    0.22    0.15
   0  -7  -8    0.29    0.12
   0  -7  -8    0.49    0.11
   0  -7   8    0.55    0.15
   0   7  -9    0.04    0.05
   0   7  -9   -0.01    0.09
   0   7  -9    0.16    0.08
   0   7   9    0.10    0.06
   0  -7  -9    0.03    0.07
   0  -7  -9    0.06    0.05
   0   7 -10    0.09    0.11
   0   7 -10   -0.02    0.10
   0   7 -10   -0.09    0.05
   0   7  10   -0.04    0.08
   0  -7 -10    0.07    0.08
   0  -7 -10   -0.03    0.08
   0   7 -11    0.17    0.13
   0   7  11   -0.19    0.07
   0  -7 -11   -0.12    0.10
   0  -7 -11    0.18    0.11
   0   7  12   -0.15    0.10
   0  -7 -12    0.01    0.11
   0  -7 -12   -0.01    0.13
   0   8   0    0.11    0.08
   0   8   0    0.12    0.05
   0   8   0    0.27    0.08
   0   8   0    0.25    0.10
   0   8   0    0.30    0.06
   0  -8   0    0.23    0.06
   0  -8   0    0.19    0.03
   0  -8   0    0.10    0.05
   0   8  -1    0.01    0.03
   0   8  -1   -0.01    0.01
   0   8  -1   -0.06    0.04
   0   8   1    0.00    0.07
   0   8  -1    0.09    0.05
   0   8   1   -0.05    0.03
   0   8   1   -0.11    0.04
   0   8  -1   -0.01    0.03
   0   8   1    0.00    0.03
   0   8   1   -0.02    0.05
   0  -8  -1    0.02    0.02
   0  -8   1   -0.01    0.02
   0  -8   1    0.03    0.02
   0  -8  -1    0.00    0.03
   0  -8   1   -0.01    0.02
   0  -8  -1    0.01    0.02
   0   8   2   -0.05    0.05
   0   8   2    0.01    0.04
   0   8   2    0.09    0.08
   0   8  -2    0.02    0.02
   0   8  -2   -0.03    0.02
   0   8  -2    0.05    0.03
   0   8   2   -0.01    0.04
   0   8  -2    0.01    0.05
   0  -8  -2    0.00    0.02
   0  -8  -2    0.04    0.03
   0  -8   2   -0.04    0.03
   0  -8  -2    0.00    0.02
   0  -8   2    0.02    0.03
   0  -8   2   -0.02    0.02
   0   8  -3    1.09    0.07
   0   8  -3    1.12    0.22
   0   8  -3    1.05    0.11
   0   8   3    1.26    0.18
   0   8   3    0.95    0.17
   0   8   3    1.46    0.17
   0   8  -3    1.29    0.26
   0   8  -3    1.06    0.12
   0   8   3    1.33    0.17
   0   8   3    1.33    0.16
   0  -8   3    1.12    0.14
   0  -8   3    1.19    0.12
   0  -8  -3    1.28    0.11
   0  -8  -3    1.09    0.14
   0  -8  -3    1.34    0.14
   0  -8   3    1.22    0.12
   0   8   4    0.02    0.06
   0   8  -4    0.22    0.12
   0   8   4    0.10    0.07
   0   8   4    0.15    0.08
   0   8   4    0.09    0.07
   0   8  -4    0.15    0.08
   0   8  -4    0.07    0.04
   0   8  -4    0.06    0.02
   0   8   4   -0.09    0.09
   0   8  -4    0.06    0.04
   0  -8  -4    0.12    0.05
   0  -8  -4    0.12    0.04
   0  -8   4    0.21    0.09
   0  -8   4    0.01    0.04
   0  -8  -4    0.17    0.07
   0  -8   4    0.05    0.05
   0   8  -5   25.88    0.82
   0   8  -5   27.63    0.84
   0   8  -5   29.78    1.28
   0   8   5   27.22    1.00
   0   8   5   24.13    0.96
   0   8  -5   24.49    0.71
   0   8   5   27.36    0.87
   0   8  -5   26.25    0.78
   0  -8  -5   24.11    0.92
   0  -8  -5   27.59    0.91
   0  -8  -5   27.19    0.86
   0  -8   5   27.79    0.95
   0  -8   5   25.93    0.88
   0   8  -6    0.16    0.08
   0   8  -6    0.03    0.11
   0   8  -6    0.26    0.06
   0   8  -6    0.25    0.09
   0   8   6    0.11    0.08
   0  -8  -6    0.21    0.08
   0  -8   6    0.27    0.11
   0  -8  -6    0.28    0.10
   0  -8   6    0.37    0.11
   0   8  -7    0.05    0.04
   0   8  -7   -0.03    0.10
   0   8   7    0.05    0.05
   0  -8  -7    0.02    0.05
   0  -8   7   -0.06    0.07
   0  -8   7   -0.09    0.06
   0  -8  -7   -0.02    0.06
   0   8   8   -0.03    0.04
   0   8  -8    0.04    0.05
   0   8  -8   -0.10    0.09
   0  -8   8    0.09    0.10
   0  -8  -8    0.02    0.07
   0  -8  -8    0.05    0.07
   0   8  -9    0.08    0.12
   0   8  -9   -0.01    0.04
   0   8  -9    0.05    0.08
   0   8   9    0.06    0.08
   0  -8   9    0.06    0.09
   0  -8  -9    0.06    0.07
   0  -8  -9   -0.09    0.06
   0   8 -10    0.23    0.15
   0   8 -10    0.17    0.13
   0   8  10    0.03    0.10
   0  -8 -10    0.01    0.07
   0  -8 -10    0.04    0.08
   0   8  11    0.28    0.17
   0   8 -11    0.11    0.18
   0  -8 -11    0.03    0.10
   0  -8 -11    0.20    0.12
   0   9   0   -0.04    0.06
   0   9   0   -0.03    0.06
   0   9   0   -0.06    0.05
   0   9   0   -0.01    0.03
   0   9   0    0.03    0.04
   0  -9   0    0.02    0.03
   0  -9   0   -0.02    0.04
   0  -9   0   -0.02    0.01
   0   9   1   -0.02    0.06
   0   9  -1    0.06    0.06
   0   9   1    0.02    0.07
   0   9  -1    0.02    0.03
   0   9   1    0.00    0.03
   0   9  -1    0.00    0.03
   0   9   1    0.00    0.04
   0   9  -1    0.00    0.03
   0   9   1   -0.06    0.07
   0   9  -1   -0.05    0.04
   0  -9   1   -0.03    0.02
   0  -9   1   -0.05    0.03
   0  -9  -1   -0.08    0.03
   0  -9  -1   -0.02    0.02
   0  -9  -1    0.01    0.03
   0  -9   1   -0.01    0.02
   0   9  -2    0.58    0.11
   0   9   2    0.61    0.15
   0   9   2    0.61    0.11
   0   9  -2    0.54    0.16
   0   9   2    0.35    0.10
   0   9  -2    0.50    0.09
   0   9   2    0.65    0.15
   0   9  -2    0.63    0.07
   0   9   2    0.55    0.15
   0   9  -2    0.62    0.19
   0  -9  -2    0.51    0.10
   0  -9  -2    0.62    0.11
   0  -9   2    0.79    0.13
   0  -9   2    0.65    0.10
   0  -9  -2    0.71    0.07
   0  -9   2    0.50    0.08
   0   9   3    0.48    0.16
   0   9   3    1.06    0.17
   0   9  -3    0.73    0.12
   0   9  -3    0.62    0.10
   0   9   3    0.82    0.13
   0   9  -3    0.83    0.17
   0   9   3    0.78    0.16
   0   9  -3    0.72    0.21
   0   9  -3    0.66    0.06
   0   9   3    0.57    0.17
   0  -9  -3    0.82    0.09
   0  -9  -3    1.08    0.13
   0  -9   3    0.64    0.10
   0  -9   3    0.81    0.13
   0  -9   3    1.05    0.12
   0   9  -4    0.05    0.11
   0   9   4    0.12    0.08
   0   9   4   -0.02    0.07
   0   9  -4    0.10    0.05
   0   9  -4    0.01    0.04
   0   9   4    0.05    0.05
   0  -9   4    0.07    0.07
   0  -9  -4    0.06    0.07
   0  -9   4    0.22    0.08
   0  -9  -4    0.12    0.05
   0  -9   4    0.04    0.06
   0  -9  -4    0.10    0.05
   0   9  -5    2.38    0.18
   0   9   5    2.74    0.24
   0   9  -5    2.61    0.36
   0   9   5    2.85    0.28
   0  -9  -5    2.40    0.22
   0  -9  -5    2.45    0.20
   0  -9   5    2.51    0.25
   0  -9   5    2.47    0.22
   0   9   6    0.09    0.08
   0   9  -6    0.14    0.05
   0   9  -6    0.09    0.09
   0  -9  -6    0.15    0.06
   0  -9  -6    0.14    0.07
   0  -9   6    0.25    0.11
   0  -9   6    0.08    0.08
   0   9   7    0.23    0.09
   0   9  -7    0.41    0.18
   0  -9   7    0.11    0.10
   0  -9  -7    0.07    0.07
   0  -9  -7    0.24    0.09
   0   9  -8    0.09    0.13
   0   9   8   -0.05    0.10
   0  -9   8   -0.04    0.08
   0  -9  -8   -0.04    0.06
   0  -9  -8    0.10    0.06
   0   9   9   -0.05    0.09
   0   9  -9   -0.13    0.15
   0  -9  -9   -0.06    0.05
   0  -9   9   -0.08    0.11
   0  -9  -9   -0.13    0.07
   0   9 -10   -0.24    0.14
   0   9 -10    0.02    0.14
   0   9  10    0.04    0.10
   0  -9 -10    0.02    0.06
   0  -9 -10   -0.17    0.07
   0   9  11   -0.04    0.12
   0   9 -11    0.05    0.14
   0  -9 -11   -0.01    0.04
   0  -9 -11   -0.20    0.07
   0  10   0    0.15    0.09
   0  10   0   -0.09    0.07
   0  10   0    0.01    0.04
   0 -10   0   -0.01    0.03
   0 -10   0   -0.06    0.03
   0 -10   0   -0.11    0.04
   0  10  -1    0.02    0.12
   0  10  -1    0.13    0.11
   0  10   1    0.06    0.06
   0  10  -1   -0.01    0.06
   0  10   1   -0.03    0.06
   0 -10  -1   -0.02    0.02
   0 -10   1   -0.05    0.04
   0 -10  -1   -0.06    0.04
   0 -10   1    0.00    0.04
   0 -10   1   -0.03    0.03
   0 -10  -1   -0.01    0.02
   0  10  -2    0.02    0.04
   0  10   2   -0.03    0.04
   0  10  -2    0.00    0.06
   0  10   2    0.06    0.06
   0  10   2    0.02    0.07
   0  10   2   -0.09    0.05
   0 -10   2   -0.06    0.04
   0 -10  -2    0.00    0.02
   0 -10  -2   -0.01    0.05
   0 -10   2    0.00    0.04
   0 -10  -2   -0.01    0.02
   0  10   3    0.06    0.05
   0  10  -3    0.02    0.09
   0  10   3    0.30    0.19
   0  10   3   -0.08    0.07
   0  10   3    0.05    0.03
   0  10  -3    0.02    0.04
   0 -10   3   -0.06    0.04
   0 -10  -3    0.07    0.03
   0 -10  -3    0.05    0.06
   0 -10  -3    0.06    0.05
   0 -10   3    0.04    0.05
   0  10  -4    1.93    0.17
   0  10   4    2.03    0.24
   0  10   4    2.09    0.21
   0  10   4    2.34    0.23
   0  10  -4    1.81    0.34
   0 -10   4    1.81    0.19
   0 -10  -4    2.11    0.20
   0 -10   4    2.17    0.23
   0 -10  -4    2.02    0.16
   0  10   5    0.91    0.18
   0  10  -5    0.62    0.20
   0  10  -5    1.02    0.12
   0 -10   5    0.99    0.17
   0 -10  -5    0.97    0.12
   0 -10  -5    0.83    0.15
   0  10  -6    1.09    0.29
   0  10  -6    1.72    0.16
   0  10   6    1.33    0.22
   0 -10   6    1.72    0.26
   0 -10  -6    1.82    0.18
   0 -10  -6    1.49    0.18
   0  10   7   -0.04    0.06
   0 -10  -7    0.01    0.05
   0 -10   7   -0.10    0.09
   0 -10  -7    0.04    0.04
   0  10   8    0.03    0.07
   0 -10  -8   -0.06    0.07
   0 -10   8    0.12    0.10
   0 -10  -8    0.00    0.06
   0  10  -9    0.10    0.14
   0  10   9    0.05    0.10
   0 -10  -9   -0.07    0.07
   0 -10   9   -0.24    0.15
   0  10  10    0.16    0.09
   0  10 -10   -0.04    0.15
   0 -10 -10    0.06    0.07
   0 -10 -10    0.04    0.08
   0  11   0   -0.08    0.11
   0  11   0    0.07    0.04
   0 -11   0    0.00    0.03
   0 -11   0    0.02    0.05
   0 -11   0   -0.03    0.05
   0  11   1    1.50    0.19
   0  11   1    1.60    0.29
   0  11  -1    1.97    0.38
   0  11  -1    1.62    0.18
   0  11   1    1.63    0.31
   0 -11  -1    1.56    0.17
   0 -11  -1    1.58    0.17
   0 -11   1    1.48    0.14
   0 -11   1    1.86    0.18
   0 -11  -1    1.71    0.12
   0  11   2    0.63    0.20
   0  11  -2    0.81    0.14
   0  11   2    0.74    0.15
   0  11   2    1.23    0.30
   0  11  -2    0.45    0.21
   0 -11   2    0.59    0.11
   0 -11  -2    0.76    0.08
   0 -11   2    0.68    0.14
   0 -11  -2    0.65    0.13
   0  11   3    0.13    0.10
   0  11  -3    0.04    0.04
   0  11  -3    0.02    0.10
   0  11   3    0.08    0.08
   0 -11  -3    0.09    0.05
   0 -11  -3    0.08    0.04
   0 -11   3    0.10    0.07
   0  11   4    0.43    0.12
   0  11  -4    0.42    0.10
   0  11   4    0.19    0.13
   0  11  -4    0.51    0.17
   0 -11   4    0.25    0.10
   0 -11  -4    0.28    0.06
   0 -11  -4    0.28    0.08
   0  11   5    0.02    0.06
   0 -11   5    0.18    0.09
   0 -11  -5    0.09    0.05
   0  11   6    0.02    0.05
   0  11  -6    0.01    0.16
   0 -11   6   -0.13    0.09
   0 -11  -6   -0.11    0.06
   0 -11  -6   -0.07    0.04
   0  11  -7    0.00    0.17
   0  11   7    0.09    0.06
   0 -11  -7   -0.04    0.07
   0 -11   7    0.05    0.13
   0 -11  -7   -0.02    0.07
   0  11   8   -0.07    0.08
   0  11  -8   -0.12    0.15
   0 -11  -8    0.06    0.06
   0 -11  -8    0.01    0.07
   0 -11   8   -0.05    0.15
   0  11   9    0.24    0.12
   0  11  -9    0.18    0.22
   0 -11   9    0.23    0.20
   0 -11  -9    0.02    0.09
   0 -11  -9    0.32    0.12
   0  12   0    0.77    0.15
   0  12   0    0.78    0.26
   0 -12   0    0.64    0.12
   0  12   1   -0.04    0.10
   0  12  -1    0.01    0.13
   0  12   1    0.07    0.04
   0  12  -1    0.02    0.05
   0 -12  -1    0.02    0.03
   0 -12  -1    0.06    0.05
   0 -12   1   -0.01    0.02
   0  12   2    0.42    0.16
   0  12   2    0.72    0.16
   0  12  -2    0.85    0.23
   0  12  -2    0.44    0.11
   0 -12  -2    0.75    0.07
   0 -12  -2    0.83    0.15
   0  12  -3    0.20    0.07
   0  12  -3    0.17    0.10
   0  12   3    0.08    0.10
   0  12   3    0.19    0.10
   0 -12  -3    0.25    0.09
   0 -12  -3    0.18    0.06
   0 -12   3    0.29    0.10
   0  12  -4    0.40    0.17
   0  12   4    0.10    0.08
   0 -12  -4    0.04    0.04
   0 -12  -4    0.14    0.08
   0 -12   4    0.33    0.11
   0  12  -5    0.40    0.12
   0  12   5    0.07    0.08
   0 -12   5    0.19    0.12
   0 -12  -5    0.19    0.09
   0 -12  -5    0.17    0.06
   0  12   6   -0.13    0.07
   0  12  -6    0.11    0.16
   0 -12   6   -0.05    0.11
   0 -12  -6   -0.04    0.04
   0 -12  -6   -0.05    0.04
   0  12   7   -0.05    0.08
   0  12  -7    0.06    0.15
   0 -12  -7    0.04    0.06
   0 -12   7    0.00    0.09
   0 -12  -7   -0.09    0.07
   0  12   8    0.24    0.10
   0  12  -8    0.00    0.25
   0 -12  -8   -0.06    0.07
   0 -12  -8   -0.07    0.07
   0 -12   8    0.10    0.17
   0  13   0   -0.08    0.04
   0  13   0    0.13    0.05
   0 -13   0    0.00    0.05
   0  13   1   -0.10    0.11
   0  13  -1   -0.08    0.05
   0  13  -1    0.01    0.15
   0  13   1   -0.04    0.05
   0 -13   1    0.03    0.04
   0 -13  -1   -0.07    0.05
   0  13  -2    0.29    0.16
   0  13   2    0.57    0.16
   0  13   2    0.49    0.14
   0 -13   2    0.37    0.14
   0 -13  -2    0.51    0.11
   0  13  -3    0.23    0.14
   0  13   3    0.13    0.06
   0 -13  -3    0.08    0.08
   0 -13   3    0.04    0.07
   0  13   4    0.10    0.09
   0  13  -4    0.11    0.18
   0 -13   4    0.00    0.10
   0 -13  -4    0.15    0.09
   0 -13  -4    0.20    0.08
   0  13  -5    0.25    0.20
   0  13   5    0.10    0.10
   0 -13  -5    0.16    0.09
   0 -13  -5    0.16    0.06
   0 -13   5    0.27    0.16
   0  13  -6    0.17    0.22
   0  13   6    0.08    0.12
   0 -13  -6    0.05    0.09
   0 -13  -6    0.15    0.08
   0 -13   6    0.15    0.12
   0  13   7   -0.06    0.14
   0  13  -7    0.19    0.17
   0 -13   7    0.05    0.12
   0 -13  -7   -0.01    0.08
   0 -13  -7   -0.03    0.06
   0  14   0    0.24    0.19
   0 -14   0    0.16    0.07
   0  14   1    0.08    0.15
   0  14  -1   -0.05    0.18
   0 -14   1    0.13    0.08
   0 -14  -1    0.05    0.05
   0  14   2   -0.10    0.21
   0  14   2    0.02    0.07
   0  14  -2   -0.08    0.19
   0 -14   2    0.06    0.11
   0 -14  -2   -0.07    0.06
   0  14   3   -0.01    0.07
   0  14  -3    0.13    0.21
   0 -14   3    0.06    0.13
   0 -14  -3    0.19    0.07
   0  14  -4    0.02    0.19
   0  14   4    0.05    0.11
   0 -14   4   -0.05    0.11
   0 -14  -4    0.02    0.06
   0  14   5    0.58    0.16
   0  14  -5    1.28    0.35
   0 -14  -5    0.59    0.14
   0 -14   5    1.03    0.22
   0  14   6   -0.02    0.13
   0 -14   6   -0.06    0.15
   0 -14  -6   -0.05    0.07
   0  15   0    0.11    0.21
   0 -15   0   -0.04    0.07
   0  15  -1   -0.28    0.19
   0  15   1   -0.20    0.22
   0 -15   1   -0.02    0.08
   0 -15  -1    0.01    0.08
   0  15  -2    0.10    0.17
   0 -15  -2    0.09    0.08
   0 -15   2    0.10    0.08
   0  15  -3    0.01    0.15
   0 -15   3    0.08    0.12
   0 -15  -3    0.30    0.11
  -1   0  13   -0.07    0.09
   1   0 -13    0.19    0.10
   1   0 -13   -0.03    0.05
   1   0 -12    0.17    0.10
  -1   0  12    0.34    0.16
   1   0 -12    0.15    0.07
   1   0 -11    0.03    0.07
  -1   0  11    0.03    0.08
   1   0 -11    0.12    0.04
  -1   0  10    7.23    0.44
   1   0 -10    6.44    0.51
   1   0 -10    7.22    0.51
   1   0  -9    0.00    0.08
   1   0  -9   -0.08    0.06
   1   0  -9   -0.02    0.03
  -1   0   9   -0.01    0.06
   1   0  -9   -0.01    0.05
   1   0  -8    0.47    0.10
  -1   0   8    0.34    0.10
   1   0  -8    0.31    0.11
   1   0  -8    0.46    0.15
   1   0  -8    0.46    0.11
   1   0  -8    0.30    0.10
   1   0  -8    0.42    0.12
   1   0  -8    0.33    0.09
   1   0  -7    0.02    0.06
   1   0  -7    0.01    0.05
   1   0  -7   -0.04    0.05
   1   0  -7    0.01    0.04
  -1   0   7    0.04    0.03
   1   0  -7   -0.02    0.03
   1   0  -7    0.05    0.04
  -1   0   7   -0.02    0.05
   1   0  -7   -0.03    0.03
   1   0  -6    1.50    0.18
   1   0  -6    1.57    0.16
   1   0  -6    1.54    0.20
  -1   0   6    1.48    0.23
   1   0  -6    1.49    0.13
   1   0  -6    1.22    0.15
   1   0  -6    1.51    0.14
   1   0  -6    1.63    0.18
  -1   0   6    1.42    0.15
  -1   0   5    0.00    0.05
   1   0  -5   -0.03    0.02
  -1   0   5   -0.03    0.02
   1   0  -5   -0.01    0.01
   1   0  -5   -0.01    0.02
   1   0  -5    0.01    0.02
   1   0  -5    0.02    0.04
   1   0  -5   -0.04    0.05
   1   0  -4    0.03    0.03
  -1   0   4    0.01    0.02
   1   0  -4    0.00    0.02
   1   0  -4   -0.01    0.03
   1   0  -4    0.03    0.03
   1   0  -4    0.03    0.02
  -1   0   4   -0.01    0.03
   1   0  -4    0.02    0.02
   1   0  -3   -0.03    0.01
   1   0  -3   -0.01    0.03
  -1   0   3    0.01    0.02
  -1   0   3    0.00    0.04
   1   0  -3   -0.01    0.02
   1   0  -3    0.01    0.02
  -1   0   3   -0.01    0.02
   1   0  -3   -0.03    0.02
  -1   0   2   32.68    0.87
   1   0  -2   33.63    0.91
  -1   0   2   31.49    0.83
  -1   0   2   33.17    0.91
   1   0  -2   32.31    0.83
   1   0  -2   32.56    0.83
   1   0  -1    0.03    0.02
  -1   0   1   -0.01    0.01
  -1   0   1    0.01    0.01
  -1   0   1    0.00    0.01
   1   0  -1    0.01    0.01
  -1   0   1    0.01    0.02
   1   0  -1    0.00    0.01
   1   0  -1    0.00    0.01
   1   0   0    1.81    0.07
   1   0   0    1.64    0.06
  -1   0  -1   -0.01    0.01
  -1   0  -1    0.00    0.01
   1   0   1   -0.02    0.01
   1   0   1    0.00    0.02
   1   0   1    0.00    0.01
  -1   0  -1    0.00    0.02
  -1   0  -1   -0.02    0.01
   1   0   1    0.00    0.01
  -1   0  -2    3.01    0.16
   1   0   2    3.00    0.16
   1   0   2    3.17    0.16
  -1   0  -2    3.12    0.15
   1   0   2    3.40    0.16
  -1   0  -2    3.37    0.16
   1   0   2    3.15    0.15
  -1   0  -3    0.00    0.01
   1   0   3    0.00    0.02
  -1   0  -3   -0.01    0.03
   1   0   3    0.00    0.03
   1   0   3   -0.02    0.02
   1   0   3   -0.02    0.02
  -1   0  -3   -0.04    0.02
  -1   0  -3   -0.03    0.02
  -1   0  -4    6.12    0.30
   1   0   4    5.94    0.29
  -1   0  -4    5.98    0.30
   1   0   4    6.12    0.31
   1   0   4    5.70    0.30
  -1   0  -4    6.06    0.30
  -1   0  -4    6.02    0.27
  -1   0  -5    0.01    0.04
  -1   0  -5   -0.05    0.03
   1   0   5   -0.02    0.03
   1   0   5    0.09    0.03
  -1   0  -5   -0.04    0.02
   1   0   5   -0.03    0.05
  -1   0  -5   -0.02    0.03
   1   0   5    0.00    0.02
   1   0   6    0.01    0.04
  -1   0  -6   -0.01    0.03
  -1   0  -6    0.02    0.04
  -1   0  -6   -0.01    0.04
  -1   0  -6    0.02    0.04
   1   0   6    0.00    0.04
  -1   0  -6    0.02    0.04
   1   0   6    0.00    0.04
   1   0   6    0.02    0.04
  -1   0  -7    0.03    0.06
  -1   0  -7   -0.07    0.04
  -1   0  -7    0.02    0.05
   1   0   7    0.03    0.03
  -1   0  -7    0.01    0.04
  -1   0  -7   -0.03    0.03
   1   0   7    0.09    0.07
  -1   0  -7    0.07    0.04
  -1   0  -8    1.05    0.16
   1   0   8    1.38    0.18
  -1   0  -8    1.72    0.21
  -1   0  -8    1.16    0.18
  -1   0  -8    1.10    0.18
   1   0   8    0.82    0.16
  -1   0  -8    1.34    0.21
  -1   0  -8    0.96    0.17
   1   0   9    0.03    0.07
   1   0   9   -0.02    0.05
  -1   0  -9    0.04    0.04
  -1   0 -10    0.02    0.08
  -1   0 -10    0.05    0.06
   1   0  11    0.03    0.07
  -1   0 -11   -0.04    0.06
  -1   0 -11   -0.05    0.08
  -1   0 -12   -0.13    0.08
   1   0  12    0.00    0.09
  -1   0 -13    0.08    0.11
   1   0  13   -0.09    0.08
  -1   1  13   -0.07    0.10
   1   1 -13   -0.15    0.10
   1   1 -13    0.05    0.14
   1  -1 -13   -0.06    0.09
   1  -1 -13    0.10    0.08
  -1  -1  13    0.01    0.08
  -1   1  12    0.08    0.10
   1   1 -12    0.06    0.10
   1   1 -12    0.13    0.14
   1  -1 -12    0.16    0.14
  -1  -1  12    0.03    0.10
   1  -1 -12    0.04    0.09
   1   1 -11    0.07    0.08
  -1   1  11    0.06    0.04
   1   1 -11    0.28    0.11
   1  -1 -11    0.03    0.10
  -1  -1  11    0.04    0.09
  -1   1  10    0.76    0.16
   1   1 -10    0.82    0.21
   1   1 -10    0.51    0.16
   1  -1 -10    0.82    0.18
  -1  -1  10    0.84    0.16
   1  -1 -10    0.94    0.23
   1   1  -9   -0.02    0.05
   1   1  -9   -0.01    0.06
   1   1  -9   -0.03    0.06
  -1   1   9    0.00    0.11
   1   1  -9    0.08    0.07
   1   1  -9    0.07    0.08
  -1   1   9    0.10    0.08
   1  -1  -9   -0.11    0.08
  -1  -1   9    0.15    0.08
   1  -1  -9    0.06    0.08
   1  -1  -9    0.00    0.07
   1   1  -8    0.03    0.06
   1   1  -8   -0.05    0.04
   1   1  -8   -0.03    0.05
   1   1  -8    0.00    0.04
  -1   1   8    0.09    0.08
   1   1  -8    0.09    0.06
   1   1  -8   -0.06    0.03
   1   1  -8    0.05    0.05
  -1   1   8   -0.03    0.04
   1  -1  -8    0.03    0.06
  -1  -1   8    0.07    0.05
   1  -1  -8   -0.01    0.03
   1  -1  -8   -0.02    0.06
   1  -1  -8    0.12    0.08
   1  -1  -8    0.02    0.05
   1  -1  -8    0.03    0.03
   1   1  -7    1.01    0.20
   1   1  -7    1.28    0.16
   1   1  -7    1.67    0.17
  -1   1   7    1.89    0.19
  -1   1   7    1.71    0.26
   1   1  -7    1.53    0.18
   1   1  -7    1.62    0.17
   1   1  -7    1.51    0.18
   1   1  -7    1.31    0.20
   1  -1  -7    1.40    0.17
  -1  -1   7    1.49    0.16
   1  -1  -7    1.61    0.19
   1  -1  -7    1.35    0.22
   1  -1  -7    1.64    0.20
   1  -1  -7    1.44    0.13
   1  -1  -7    1.49    0.12
   1   1  -6    0.78    0.12
   1   1  -6    0.79    0.14
  -1   1   6    1.04    0.19
   1   1  -6    0.91    0.15
   1   1  -6    0.83    0.12
   1   1  -6    0.85    0.14
   1   1  -6    1.01    0.13
  -1   1   6    0.77    0.13
   1   1  -6    0.76    0.18
  -1  -1   6    0.66    0.10
   1  -1  -6    0.69    0.12
   1  -1  -6    0.89    0.15
   1  -1  -6    0.92    0.17
   1  -1  -6    0.91    0.16
   1  -1  -6    0.82    0.09
   1  -1  -6    0.91    0.08
   1   1  -5    0.03    0.04
   1   1  -5    0.03    0.05
  -1   1   5    0.03    0.06
  -1   1   5    0.04    0.04
   1   1  -5    0.03    0.04
   1   1  -5    0.04    0.04
   1   1  -5   -0.02    0.04
   1   1  -5   -0.05    0.05
   1   1  -5    0.01    0.03
   1  -1  -5    0.05    0.04
  -1  -1   5    0.00    0.02
   1  -1  -5    0.04    0.03
   1  -1  -5    0.02    0.02
   1  -1  -5    0.00    0.03
   1  -1  -5    0.00    0.02
   1  -1  -5   -0.04    0.04
  -1  -1   5    0.04    0.04
   1   1  -4    1.33    0.12
   1   1  -4    1.38    0.13
   1   1  -4    1.37    0.13
  -1   1   4    1.26    0.16
   1   1  -4    1.36    0.13
   1   1  -4    1.47    0.16
   1   1  -4    1.26    0.12
  -1   1   4    1.39    0.13
  -1  -1   4    1.22    0.11
   1  -1  -4    1.43    0.09
   1  -1  -4    1.43    0.14
   1  -1  -4    1.50    0.13
   1  -1  -4    1.33    0.08
   1  -1  -4    1.12    0.13
  -1  -1   4    1.38    0.14
   1  -1  -4    1.27    0.15
   1   1  -3    8.01    0.34
  -1   1   3    8.21    0.32
   1   1  -3    7.88    0.28
   1   1  -3    8.71    0.38
  -1   1   3    8.11    0.37
   1   1  -3    7.84    0.32
   1   1  -3    7.99    0.31
   1   1  -3    8.10    0.32
   1  -1  -3    7.92    0.31
  -1  -1   3    8.26    0.28
   1  -1  -3    8.07    0.22
  -1  -1   3    8.30    0.33
   1  -1  -3    8.00    0.33
   1  -1  -3    8.19    0.37
   1  -1  -3    7.87    0.23
  -1   1   2   13.96    0.36
  -1   1   2   15.37    0.44
   1   1  -2   14.51    0.40
   1   1  -2   14.37    0.43
   1   1  -2   14.54    0.47
   1   1  -2   14.95    0.44
   1  -1  -2   14.55    0.43
  -1  -1   2   14.59    0.40
   1  -1  -2   14.37    0.45
   1  -1  -2   15.44    0.49
   1  -1  -2   14.37    0.35
  -1  -1   2   14.80    0.45
   1  -1  -2   14.14    0.45
  -1  -1   2   14.27    0.44
  -1  -1   2   13.87    0.47
   1   1  -1   10.79    0.30
   1   1  -1   10.84    0.31
  -1   1   1   11.24    0.32
  -1   1   1   11.56    0.32
   1   1  -1   10.96    0.36
   1   1  -1   11.08    0.27
  -1   1   1   10.69    0.30
  -1   1   1   11.01    0.35
  -1  -1   1   11.05    0.32
   1  -1  -1   10.78    0.30
   1  -1  -1   10.35    0.32
   1  -1  -1   10.71    0.31
   1  -1  -1   11.69    0.35
  -1  -1   1   11.64    0.27
  -1  -1   1   11.25    0.37
  -1  -1   1   11.35    0.31
   1   1   0   75.16    2.34
  -1   1   0   75.69    2.38
  -1   1   0   77.39    5.84
   1   1   0   74.85    5.73
  -1  -1   0   80.34    5.73
  -1  -1   0   79.52    2.39
   1  -1   0   83.26    6.04
  -1   1  -1   19.49    0.48
  -1   1  -1   19.45    0.55
   1   1   1   18.79    0.50
   1   1   1   19.19    0.52
   1   1   1   18.39    0.51
   1   1   1   19.15    0.49
  -1  -1  -1   19.11    0.48
   1  -1   1   19.21    0.55
   1  -1   1   18.66    0.46
  -1  -1  -1   18.85    0.51
   1  -1   1   19.42    0.50
  -1  -1  -1   18.30    0.49
   1  -1   1   18.33    0.48
  -1  -1  -1   19.45    0.52
   1   1   2    0.16    0.05
  -1   1  -2    0.14    0.03
   1   1   2    0.14    0.04
  -1   1  -2    0.13    0.03
  -1   1  -2    0.10    0.04
   1   1   2    0.14    0.04
  -1   1  -2    0.12    0.03
   1   1   2    0.13    0.05
  -1   1  -2    0.15    0.04
   1  -1   2    0.16    0.05
   1  -1   2    0.12    0.03
   1  -1   2    0.14    0.04
  -1  -1  -2    0.20    0.04
   1  -1   2    0.16    0.04
  -1  -1  -2    0.10    0.04
  -1  -1  -2    0.14    0.04
  -1  -1  -2    0.17    0.04
  -1   1  -3    0.71    0.09
  -1   1  -3    0.79    0.09
  -1   1  -3    0.83    0.09
  -1   1  -3    0.78    0.09
  -1   1  -3    0.68    0.09
  -1   1  -3    0.66    0.07
   1   1   3    0.74    0.09
   1   1   3    0.70    0.09
   1   1   3    0.78    0.08
   1   1   3    0.80    0.09
  -1  -1  -3    0.79    0.09
   1  -1   3    0.71    0.09
  -1  -1  -3    0.71    0.08
   1  -1   3    0.83    0.09
  -1  -1  -3    0.74    0.09
  -1  -1  -3    0.67    0.07
   1  -1   3    0.72    0.09
  -1   1  -4    1.10    0.10
  -1   1  -4    1.14    0.13
  -1   1  -4    1.21    0.13
  -1   1  -4    1.11    0.12
   1   1   4    1.21    0.11
  -1   1  -4    1.13    0.12
   1   1   4    1.12    0.14
  -1   1  -4    1.33    0.14
   1   1   4    1.14    0.12
   1  -1   4    0.98    0.12
  -1  -1  -4    1.07    0.12
  -1  -1  -4    1.03    0.10
  -1  -1  -4    1.14    0.13
  -1  -1  -4    1.13    0.12
   1  -1   4    1.27    0.12
  -1   1  -5    0.22    0.07
   1   1   5    0.45    0.09
  -1   1  -5    0.32    0.09
  -1   1  -5    0.37    0.09
   1   1   5    0.52    0.10
  -1   1  -5    0.43    0.09
   1   1   5    0.40    0.10
  -1   1  -5    0.45    0.10
   1   1   5    0.37    0.11
  -1   1  -5    0.43    0.09
  -1  -1  -5    0.33    0.09
  -1  -1  -5    0.45    0.09
   1  -1   5    0.41    0.10
  -1  -1  -5    0.34    0.07
  -1  -1  -5    0.27    0.08
   1  -1   5    0.46    0.09
  -1   1  -6    0.84    0.16
  -1   1  -6    0.87    0.11
   1   1   6    0.72    0.16
  -1   1  -6    0.63    0.12
   1   1   6    0.85    0.14
  -1   1  -6    0.62    0.12
  -1   1  -6    0.85    0.14
   1   1   6    0.61    0.12
  -1   1  -6    0.79    0.13
   1   1   6    0.79    0.11
  -1  -1  -6    0.91    0.15
  -1  -1  -6    0.84    0.15
  -1  -1  -6    0.81    0.13
   1  -1   6    0.63    0.13
  -1  -1  -6    0.95    0.11
   1  -1   6    0.71    0.12
  -1   1  -7    0.00    0.02
  -1   1  -7    0.09    0.07
  -1   1  -7   -0.01    0.04
   1   1   7    0.04    0.03
   1   1   7    0.07    0.06
  -1   1  -7   -0.10    0.05
   1   1   7   -0.11    0.06
  -1   1  -7    0.05    0.05
  -1   1  -7    0.01    0.05
   1   1   7   -0.02    0.06
  -1  -1  -7    0.05    0.04
  -1  -1  -7    0.04    0.06
  -1  -1  -7    0.03    0.04
   1  -1   7    0.08    0.05
   1  -1   7    0.04    0.04
  -1  -1  -7   -0.01    0.05
  -1  -1  -7   -0.01    0.03
  -1   1  -8    1.33    0.17
  -1   1  -8    1.10    0.19
  -1   1  -8    1.74    0.22
  -1   1  -8    1.19    0.19
   1   1   8    1.29    0.17
  -1   1  -8    1.22    0.17
   1   1   8    1.13    0.18
  -1   1  -8    1.82    0.21
   1   1   8    1.17    0.23
  -1  -1  -8    1.00    0.19
  -1  -1  -8    1.24    0.19
   1  -1   8    1.32    0.19
   1  -1   8    0.83    0.14
  -1  -1  -8    1.82    0.21
  -1  -1  -8    1.23    0.22
  -1   1  -9    0.57    0.16
   1   1   9    0.56    0.11
   1   1   9    0.92    0.19
  -1   1  -9    0.37    0.11
   1   1   9    0.30    0.09
  -1   1  -9    0.61    0.14
   1  -1   9    0.32    0.11
   1  -1   9    0.51    0.13
  -1  -1  -9    0.46    0.14
  -1  -1  -9    0.64    0.16
  -1  -1  -9    0.50    0.13
  -1   1 -10    0.08    0.09
   1   1  10    0.23    0.10
  -1   1 -10    0.23    0.08
  -1  -1 -10    0.09    0.09
  -1  -1 -10    0.18    0.10
   1  -1  10    0.24    0.10
  -1   1 -11    0.05    0.06
   1   1  11   -0.01    0.08
  -1   1 -11   -0.03    0.07
  -1  -1 -11   -0.06    0.06
   1  -1  11    0.00    0.05
  -1  -1 -11    0.09    0.05
  -1   1 -12    0.04    0.07
   1   1  12   -0.11    0.06
  -1   1 -12   -0.22    0.09
  -1  -1 -12   -0.20    0.09
   1  -1  12   -0.14    0.06
  -1   1 -13   -0.20    0.11
   1   1  13   -0.10    0.09
  -1  -1 -13   -0.06    0.08
   1  -1  13   -0.03    0.11
   1   2 -13    0.25    0.10
  -1   2  13   -0.01    0.10
   1   2 -13    0.05    0.07
   1   2 -13   -0.12    0.16
   1  -2 -13   -0.01    0.11
   1  -2 -13   -0.06    0.08
  -1  -2  13   -0.15    0.10
   1   2 -12   -0.11    0.08
  -1   2  12   -0.18    0.10
   1   2 -12    0.03    0.06
   1  -2 -12   -0.05    0.06
  -1  -2  12   -0.15    0.07
   1  -2 -12   -0.01    0.07
   1   2 -11    0.43    0.19
   1   2 -11    0.53    0.14
  -1   2  11    0.57    0.13
   1  -2 -11    0.89    0.22
  -1  -2  11    0.99    0.17
   1  -2 -11    1.19    0.23
   1   2 -10    0.01    0.07
   1   2 -10    0.11    0.10
  -1   2  10    0.02    0.07
   1   2 -10    0.00    0.04
  -1  -2  10    0.05    0.07
   1  -2 -10   -0.01    0.04
   1  -2 -10    0.20    0.08
   1   2  -9    0.10    0.08
  -1   2   9    0.12    0.07
   1   2  -9    0.17    0.08
   1   2  -9    0.10    0.06
  -1   2   9    0.09    0.14
   1  -2  -9    0.10    0.07
  -1  -2   9    0.05    0.04
   1  -2  -9    0.18    0.06
   1   2  -8    0.40    0.10
  -1   2   8    0.47    0.15
   1   2  -8    0.45    0.12
   1   2  -8    0.49    0.12
   1   2  -8    0.38    0.12
   1   2  -8    0.50    0.17
  -1   2   8    0.33    0.10
   1   2  -8    0.60    0.14
   1   2  -8    0.44    0.11
  -1  -2   8    0.56    0.11
   1  -2  -8    0.50    0.06
   1  -2  -8    0.41    0.14
   1  -2  -8    0.34    0.11
   1  -2  -8    0.58    0.15
   1  -2  -8    0.43    0.12
   1   2  -7    0.08    0.06
   1   2  -7    0.00    0.05
  -1   2   7    0.03    0.05
   1   2  -7    0.11    0.06
   1   2  -7    0.10    0.05
   1   2  -7   -0.07    0.06
   1   2  -7    0.08    0.06
  -1   2   7    0.02    0.07
   1   2  -7   -0.06    0.04
   1  -2  -7    0.03    0.05
   1  -2  -7    0.03    0.02
   1  -2  -7    0.06    0.02
   1  -2  -7    0.04    0.08
  -1  -2   7    0.03    0.03
   1  -2  -7    0.18    0.08
   1  -2  -7    0.08    0.05
   1   2  -6    3.10    0.25
   1   2  -6    3.16    0.24
   1   2  -6    3.47    0.30
  -1   2   6    2.71    0.23
  -1   2   6    3.00    0.29
   1   2  -6    2.75    0.25
   1   2  -6    2.87    0.23
   1   2  -6    3.05    0.22
   1   2  -6    2.51    0.20
   1  -2  -6    3.15    0.26
   1  -2  -6    2.88    0.11
  -1  -2   6    2.60    0.19
   1  -2  -6    2.95    0.12
   1  -2  -6    3.14    0.27
   1  -2  -6    2.96    0.23
   1  -2  -6    2.59    0.23
  -1  -2   6    2.90    0.24
   1   2  -5    7.09    0.32
   1   2  -5    6.62    0.34
   1   2  -5    7.08    0.37
   1   2  -5    7.20    0.40
   1   2  -5    6.56    0.32
  -1   2   5    7.11    0.36
  -1   2   5    7.05    0.42
   1  -2  -5    7.07    0.38
  -1  -2   5    7.75    0.38
   1  -2  -5    7.18    0.38
  -1  -2   5    6.92    0.30
   1  -2  -5    7.26    0.36
   1  -2  -5    7.01    0.40
   1   2  -4    0.01    0.03
   1   2  -4    0.00    0.03
   1   2  -4   -0.01    0.03
  -1   2   4   -0.02    0.02
   1   2  -4    0.03    0.03
   1   2  -4   -0.01    0.03
  -1   2   4    0.03    0.03
  -1   2   4    0.00    0.02
   1  -2  -4    0.01    0.03
  -1  -2   4   -0.05    0.02
  -1  -2   4    0.00    0.02
   1  -2  -4    0.01    0.03
  -1  -2   4    0.00    0.03
   1  -2  -4   -0.03    0.02
   1  -2  -4    0.04    0.04
  -1   2   3    4.83    0.25
   1   2  -3    4.89    0.20
  -1   2   3    5.11    0.25
   1   2  -3    4.79    0.26
   1   2  -3    4.93    0.28
   1   2  -3    4.84    0.22
  -1   2   3    4.49    0.27
   1   2  -3    4.61    0.22
  -1  -2   3    4.73    0.23
  -1  -2   3    4.97    0.19
   1  -2  -3    5.30    0.27
  -1  -2   3    4.47    0.23
   1  -2  -3    4.72    0.23
   1  -2  -3    4.62    0.24
  -1   2   2   47.94    1.23
   1   2  -2   47.05    1.18
   1   2  -2   48.36    1.31
  -1   2   2   46.89    1.27
   1  -2  -2   47.56    1.14
   1  -2  -2   48.88    1.22
  -1  -2   2   47.45    1.31
  -1   2   1    0.62    0.07
   1   2  -1    0.69    0.09
   1   2  -1    0.61    0.06
   1   2  -1    0.66    0.05
  -1   2   1    0.56    0.06
   1   2  -1    0.62    0.03
  -1   2   1    0.71    0.08
  -1   2   1    0.54    0.06
  -1  -2   1    0.65    0.03
  -1  -2   1    0.67    0.05
   1  -2  -1    0.60    0.06
   1  -2  -1    0.58    0.06
  -1  -2   1    0.71    0.10
   1  -2  -1    0.53    0.06
   1  -2  -1    0.66    0.07
  -1  -2   1    0.66    0.06
   1   2   0    1.31    0.07
  -1   2   0    1.28    0.07
  -1   2   0    1.29    0.05
   1   2   0    1.34    0.06
  -1   2   0    1.18    0.07
   1   2   0    1.40    0.12
  -1   2   0    1.24    0.10
   1   2   0    1.31    0.07
  -1  -2   0    1.20    0.07
   1  -2   0    1.09    0.10
   1  -2   0    1.20    0.04
  -1  -2   0    1.28    0.07
  -1  -2   0    1.23    0.05
   1  -2   0    1.33    0.07
   1  -2   0    1.21    0.07
  -1  -2   0    1.27    0.11
   1   2   1    0.80    0.07
   1   2   1    0.86    0.07
   1   2   1    0.83    0.07
  -1   2  -1    0.72    0.09
  -1   2  -1    0.78    0.04
  -1   2  -1    0.89    0.06
  -1   2  -1    0.83    0.05
   1   2   1    0.70    0.08
   1  -2   1    0.82    0.05
   1  -2   1    0.86    0.10
  -1  -2  -1    0.85    0.07
   1  -2   1    0.77    0.06
  -1  -2  -1    0.88    0.09
  -1  -2  -1    0.87    0.06
   1  -2   1    0.81    0.05
  -1   2  -2    7.88    0.34
  -1   2  -2    8.19    0.26
  -1   2  -2    7.60    0.26
   1   2   2    7.68    0.28
   1   2   2    7.89    0.30
   1   2   2    7.47    0.29
  -1   2  -2    7.42    0.24
   1   2   2    7.39    0.29
  -1   2  -2    7.79    0.26
   1  -2   2    7.47    0.25
  -1  -2  -2    7.54    0.29
  -1  -2  -2    7.87    0.28
  -1  -2  -2    7.17    0.27
   1  -2   2    7.89    0.34
   1  -2   2    7.81    0.27
  -1  -2  -2    7.82    0.28
  -1   2  -3    0.79    0.08
   1   2   3    0.77    0.10
   1   2   3    0.58    0.10
  -1   2  -3    0.76    0.09
   1   2   3    0.69    0.07
  -1   2  -3    0.60    0.10
  -1   2  -3    0.79    0.09
   1   2   3    0.75    0.09
  -1   2  -3    0.71    0.08
  -1   2  -3    0.77    0.07
  -1  -2  -3    0.82    0.09
   1  -2   3    0.64    0.07
  -1  -2  -3    0.53    0.09
   1  -2   3    0.50    0.10
  -1  -2  -3    0.66    0.07
  -1  -2  -3    0.89    0.09
  -1   2  -4   42.20    1.24
   1   2   4   43.66    1.30
   1   2   4   45.34    1.33
  -1   2  -4   45.82    1.31
  -1   2  -4   46.56    1.33
  -1   2  -4   49.49    1.24
   1   2   4   45.94    1.19
  -1   2  -4   46.24    1.20
  -1   2  -4   47.06    1.27
  -1   2  -4   45.26    1.26
   1   2   4   47.28    1.30
   1  -2   4   44.50    1.35
  -1  -2  -4   51.23    1.30
  -1  -2  -4   43.73    1.28
  -1  -2  -4   46.18    1.20
  -1  -2  -4   46.77    1.28
  -1   2  -5   11.10    0.43
   1   2   5   11.33    0.40
  -1   2  -5   10.52    0.49
  -1   2  -5   10.93    0.46
  -1   2  -5   10.82    0.41
  -1   2  -5   11.63    0.50
   1   2   5   10.66    0.49
   1   2   5   10.94    0.47
   1   2   5    9.97    0.50
  -1   2  -5   11.06    0.46
  -1   2  -5   10.86    0.46
  -1  -2  -5   11.39    0.47
  -1  -2  -5   11.74    0.49
   1  -2   5   10.88    0.43
  -1  -2  -5   10.52    0.48
   1  -2   5   10.71    0.51
  -1  -2  -5   11.08    0.40
  -1   2  -6    1.35    0.16
   1   2   6    1.56    0.18
  -1   2  -6    1.31    0.17
  -1   2  -6    1.42    0.14
  -1   2  -6    1.50    0.19
   1   2   6    1.95    0.23
   1   2   6    1.64    0.13
  -1   2  -6    1.62    0.18
   1   2   6    1.49    0.17
   1  -2   6    1.61    0.20
  -1  -2  -6    1.61    0.13
   1  -2   6    1.58    0.15
  -1  -2  -6    1.61    0.17
  -1  -2  -6    1.66    0.19
  -1  -2  -6    1.51    0.17
   1   2   7    0.77    0.11
   1   2   7    0.61    0.13
  -1   2  -7    0.62    0.11
  -1   2  -7    0.84    0.15
  -1   2  -7    0.70    0.14
   1   2   7    0.38    0.12
  -1   2  -7    0.64    0.14
   1   2   7    0.51    0.13
  -1   2  -7    0.70    0.15
  -1   2  -7    0.74    0.14
  -1  -2  -7    0.56    0.14
  -1  -2  -7    0.53    0.09
   1  -2   7    0.49    0.11
  -1  -2  -7    0.61    0.13
   1  -2   7    0.91    0.19
  -1  -2  -7    0.43    0.11
  -1   2  -8    0.74    0.17
   1   2   8    0.94    0.16
   1   2   8    1.06    0.22
  -1   2  -8    0.91    0.16
  -1   2  -8    1.20    0.15
  -1   2  -8    1.06    0.18
  -1   2  -8    1.21    0.15
  -1   2  -8    1.02    0.17
   1   2   8    0.90    0.20
   1   2   8    1.13    0.14
   1  -2   8    0.89    0.15
  -1  -2  -8    0.74    0.14
  -1  -2  -8    1.25    0.30
   1  -2   8    1.19    0.21
  -1  -2  -8    1.02    0.18
  -1   2  -9    0.50    0.17
  -1   2  -9    0.66    0.18
  -1   2  -9    0.54    0.12
   1   2   9    0.39    0.13
  -1   2  -9    0.38    0.11
   1   2   9    0.79    0.19
  -1  -2  -9    0.64    0.16
  -1  -2  -9    0.45    0.13
   1  -2   9    0.28    0.12
   1  -2   9    0.59    0.13
  -1   2 -10   -0.05    0.09
  -1   2 -10   -0.03    0.08
   1   2  10    0.16    0.08
  -1   2 -10    0.01    0.04
  -1   2 -10   -0.04    0.06
  -1  -2 -10    0.02    0.06
   1  -2  10    0.05    0.06
  -1  -2 -10    0.03    0.07
  -1   2 -11   -0.02    0.07
  -1   2 -11    0.05    0.05
  -1   2 -11    0.07    0.06
   1   2  11   -0.01    0.08
  -1  -2 -11    0.03    0.11
   1  -2  11    0.01    0.08
  -1  -2 -11    0.01    0.07
   1   2  12    0.17    0.09
  -1   2 -12    0.08    0.07
  -1   2 -12    0.09    0.10
  -1  -2 -12    0.05    0.09
  -1   2 -13   -0.05    0.06
  -1   2 -13   -0.17    0.08
   1   2  13   -0.09    0.06
  -1  -2 -13   -0.09    0.06
   1   3 -13   -0.07    0.05
  -1   3  13   -0.11    0.11
   1   3 -13   -0.07    0.08
   1  -3 -13    0.02    0.12
   1  -3 -13   -0.10    0.10
  -1   3  12   -0.03    0.10
   1   3 -12   -0.16    0.09
   1   3 -12   -0.08    0.07
   1   3 -12    0.18    0.11
   1  -3 -12    0.07    0.10
   1  -3 -12   -0.08    0.10
   1   3 -11    0.16    0.09
   1   3 -11    0.00    0.06
  -1   3  11    0.11    0.08
   1   3 -11   -0.02    0.12
   1  -3 -11    0.20    0.11
   1  -3 -11    0.25    0.11
   1   3 -10    0.01    0.07
   1   3 -10   -0.15    0.07
  -1   3  10    0.01    0.05
   1  -3 -10    0.01    0.05
  -1  -3  10   -0.08    0.06
   1  -3 -10    0.08    0.08
   1   3  -9    0.20    0.10
   1   3  -9    0.02    0.07
   1   3  -9   -0.07    0.05
   1   3  -9   -0.14    0.08
   1   3  -9   -0.06    0.07
  -1  -3   9    0.02    0.04
   1  -3  -9    0.00    0.08
   1   3  -8    0.26    0.07
   1   3  -8    0.10    0.07
  -1   3   8    0.15    0.07
   1   3  -8    0.14    0.08
   1   3  -8    0.16    0.11
   1   3  -8    0.07    0.06
   1   3  -8    0.21    0.09
  -1   3   8    0.01    0.12
   1   3  -8    0.05    0.07
   1  -3  -8    0.11    0.07
   1  -3  -8    0.09    0.06
   1  -3  -8    0.00    0.06
   1  -3  -8    0.23    0.08
  -1  -3   8    0.21    0.07
   1   3  -7    0.43    0.13
   1   3  -7    0.36    0.12
   1   3  -7    0.31    0.10
   1   3  -7    0.33    0.09
   1   3  -7    0.58    0.11
  -1   3   7    0.44    0.11
   1   3  -7    0.28    0.08
  -1   3   7    0.41    0.15
   1   3  -7    0.40    0.14
  -1  -3   7    0.19    0.07
   1  -3  -7    0.43    0.11
   1  -3  -7    0.38    0.13
  -1  -3   7    0.40    0.08
   1  -3  -7    0.35    0.09
   1  -3  -7    0.49    0.12
   1   3  -6   13.08    0.62
  -1   3   6   11.45    0.62
   1   3  -6   11.81    0.56
   1   3  -6   12.34    0.52
   1   3  -6   12.76    0.49
  -1   3   6   11.98    0.58
   1   3  -6   12.17    0.49
  -1   3   6   12.97    0.56
   1   3  -6   12.26    0.63
   1  -3  -6   12.13    0.56
  -1  -3   6   11.96    0.55
   1  -3  -6   11.95    0.53
   1  -3  -6   12.52    0.57
   1  -3  -6   12.55    0.58
  -1  -3   6   11.74    0.45
   1   3  -5    2.05    0.15
   1   3  -5    2.02    0.17
  -1   3   5    2.19    0.23
   1   3  -5    2.37    0.19
  -1   3   5    1.74    0.19
   1   3  -5    2.06    0.20
   1   3  -5    2.19    0.15
   1   3  -5    2.12    0.23
  -1   3   5    2.31    0.19
   1  -3  -5    1.99    0.18
   1  -3  -5    1.98    0.19
   1  -3  -5    2.12    0.21
  -1  -3   5    2.37    0.20
  -1  -3   5    2.02    0.19
  -1  -3   5    2.14    0.15
   1   3  -4   15.90    0.52
   1   3  -4   15.57    0.65
  -1   3   4   15.74    0.59
   1   3  -4   16.40    0.64
   1   3  -4   15.98    0.53
  -1   3   4   14.70    0.62
   1   3  -4   16.04    0.47
   1   3  -4   15.11    0.49
  -1  -3   4   15.02    0.55
   1  -3  -4   16.64    0.61
  -1  -3   4   15.53    0.56
   1  -3  -4   15.04    0.57
   1  -3  -4   15.54    0.56
   1   3  -3    0.84    0.06
   1   3  -3    0.75    0.14
  -1   3   3    0.54    0.09
  -1   3   3    0.72    0.05
  -1   3   3    0.85    0.10
   1   3  -3    0.75    0.08
   1   3  -3    0.75    0.08
   1   3  -3    0.77    0.14
   1   3  -3    0.65    0.06
  -1   3   3    0.66    0.05
  -1   3   3    0.70    0.13
   1  -3  -3    0.74    0.09
   1  -3  -3    0.53    0.09
  -1  -3   3    0.72    0.09
  -1  -3   3    0.85    0.09
   1  -3  -3    0.67    0.11
  -1   3   2   12.83    0.42
  -1   3   2   13.37    0.45
  -1   3   2   12.92    0.44
   1   3  -2   13.62    0.54
   1   3  -2   13.05    0.40
   1   3  -2   13.01    0.38
  -1   3   2   12.61    0.47
  -1   3   2   12.55    0.39
   1   3  -2   13.04    0.34
  -1  -3   2   13.02    0.53
   1  -3  -2   13.23    0.42
  -1  -3   2   13.03    0.41
   1  -3  -2   13.61    0.44
   1  -3  -2   13.61    0.46
  -1  -3   2   13.73    0.43
  -1  -3   2   12.75    0.36
   1   3  -1   15.39    0.44
   1   3  -1   15.72    0.40
   1   3  -1   16.03    0.41
  -1   3   1   15.32    0.49
  -1   3   1   14.96    0.49
  -1   3   1   16.22    0.48
  -1   3   1   15.71    0.45
   1  -3  -1   15.46    0.50
  -1  -3   1   15.33    0.39
   1  -3  -1   15.80    0.46
   1  -3  -1   15.84    0.47
   1  -3  -1   15.66    0.43
  -1  -3   1   15.88    0.42
  -1  -3   1   15.98    0.45
  -1  -3   1   15.26    0.57
  -1   3   0    0.10    0.03
  -1   3   0    0.09    0.03
   1   3   0    0.07    0.02
  -1   3   0    0.10    0.05
   1   3   0    0.06    0.05
  -1   3   0    0.09    0.02
   1   3   0    0.09    0.03
   1   3   0    0.13    0.02
   1  -3   0    0.10    0.03
   1  -3   0    0.11    0.01
  -1  -3   0    0.10    0.03
  -1  -3   0    0.13    0.03
   1  -3   0    0.10    0.05
  -1  -3   0    0.06    0.03
   1  -3   0    0.09    0.02
  -1  -3   0    0.12    0.02
  -1   3  -1    9.19    0.39
  -1   3  -1    9.29    0.27
   1   3   1    9.24    0.30
  -1   3  -1    9.21    0.23
  -1   3  -1    9.14    0.28
   1   3   1    9.21    0.32
   1   3   1    8.96    0.31
   1   3   1    8.99    0.36
   1  -3   1    8.70    0.25
  -1  -3  -1    9.06    0.31
  -1  -3  -1    9.27    0.29
   1  -3   1    8.90    0.39
  -1  -3  -1    8.84    0.28
   1  -3   1    8.95    0.27
   1  -3   1    9.32    0.28
  -1  -3  -1    9.32    0.37
  -1   3  -2   15.45    0.42
  -1   3  -2   15.78    0.44
   1   3   2   14.31    0.48
   1   3   2   15.38    0.49
   1   3   2   15.59    0.50
  -1   3  -2   14.80    0.42
   1   3   2   15.26    0.50
  -1   3  -2   15.04    0.57
  -1  -3  -2   14.64    0.49
  -1  -3  -2   15.12    0.51
  -1  -3  -2   15.67    0.47
   1  -3   2   14.84    0.58
   1  -3   2   15.42    0.45
   1  -3   2   14.92    0.44
   1  -3   2   15.28    0.44
  -1  -3  -2   15.50    0.47
  -1   3  -3    0.88    0.08
   1   3   3    0.82    0.11
  -1   3  -3    0.86    0.08
   1   3   3    1.01    0.12
   1   3   3    0.89    0.11
  -1   3  -3    0.93    0.13
   1   3   3    0.91    0.09
  -1   3  -3    0.88    0.08
  -1   3  -3    1.04    0.10
  -1   3  -3    0.94    0.09
   1  -3   3    0.96    0.09
  -1  -3  -3    0.89    0.10
   1  -3   3    0.95    0.09
   1  -3   3    0.95    0.09
  -1  -3  -3    0.72    0.11
  -1  -3  -3    0.97    0.10
   1  -3   3    0.78    0.14
  -1  -3  -3    0.96    0.10
   1   3   4    9.88    0.43
   1   3   4    8.60    0.43
  -1   3  -4    9.17    0.46
  -1   3  -4    9.87    0.39
  -1   3  -4    9.69    0.39
   1   3   4    9.66    0.34
   1   3   4    9.79    0.44
  -1   3  -4    9.38    0.34
  -1   3  -4    9.96    0.36
  -1   3  -4    9.34    0.37
   1  -3   4   10.25    0.49
  -1  -3  -4   10.11    0.37
   1  -3   4    8.98    0.37
  -1  -3  -4    9.78    0.43
  -1  -3  -4    9.49    0.40
  -1  -3  -4   10.29    0.41
  -1   3  -5    2.75    0.20
  -1   3  -5    2.97    0.25
  -1   3  -5    2.93    0.20
   1   3   5    2.88    0.16
   1   3   5    2.96    0.23
  -1   3  -5    2.99    0.21
   1   3   5    2.49    0.23
  -1   3  -5    2.61    0.16
  -1   3  -5    2.77    0.24
   1   3   5    2.67    0.23
  -1   3  -5    2.84    0.18
  -1  -3  -5    2.86    0.21
   1  -3   5    2.56    0.25
  -1  -3  -5    2.70    0.21
  -1  -3  -5    2.75    0.17
  -1  -3  -5    2.57    0.22
   1  -3   5    2.69    0.20
  -1   3  -6    2.93    0.27
  -1   3  -6    2.99    0.23
  -1   3  -6    2.90    0.19
  -1   3  -6    2.91    0.20
  -1   3  -6    2.96    0.26
  -1   3  -6    3.09    0.23
   1   3   6    2.95    0.18
  -1   3  -6    3.30    0.25
   1   3   6    2.92    0.26
   1   3   6    3.00    0.25
   1   3   6    2.43    0.26
  -1  -3  -6    2.70    0.24
  -1  -3  -6    2.98    0.24
  -1  -3  -6    2.95    0.24
   1  -3   6    2.95    0.28
  -1  -3  -6    2.92    0.18
   1   3   7    0.46    0.12
   1   3   7    0.67    0.15
   1   3   7    0.57    0.10
  -1   3  -7    0.36    0.08
  -1   3  -7    0.41    0.12
  -1   3  -7    0.74    0.17
   1   3   7    0.66    0.13
  -1   3  -7    0.51    0.10
  -1   3  -7    0.76    0.14
  -1   3  -7    0.55    0.12
  -1   3  -7    0.59    0.12
  -1  -3  -7    0.42    0.11
  -1  -3  -7    0.69    0.15
   1  -3   7    0.54    0.15
  -1  -3  -7    0.51    0.12
  -1  -3  -7    0.43    0.09
  -1   3  -8    0.12    0.06
  -1   3  -8    0.05    0.06
  -1   3  -8   -0.05    0.05
  -1   3  -8    0.10    0.07
  -1   3  -8    0.04    0.07
  -1   3  -8    0.12    0.11
   1   3   8    0.05    0.05
   1   3   8    0.06    0.07
  -1   3  -8   -0.04    0.04
   1  -3   8    0.01    0.05
  -1  -3  -8    0.09    0.06
  -1  -3  -8    0.04    0.07
  -1   3  -9   -0.07    0.04
   1   3   9   -0.03    0.03
   1   3   9   -0.17    0.17
  -1   3  -9   -0.05    0.04
  -1   3  -9    0.12    0.08
  -1   3  -9    0.16    0.09
  -1  -3  -9    0.02    0.07
  -1  -3  -9    0.19    0.08
  -1   3 -10    0.01    0.08
  -1   3 -10    0.08    0.07
  -1   3 -10   -0.08    0.05
  -1   3 -10    0.00    0.06
   1   3  10   -0.01    0.05
  -1  -3 -10    0.00    0.04
  -1  -3 -10   -0.01    0.07
  -1   3 -11    0.04    0.07
  -1   3 -11    0.03    0.07
   1   3  11    0.05    0.09
  -1  -3 -11    0.00    0.07
   1   3  12    0.07    0.07
  -1  -3 -12   -0.11    0.08
   1   3  13   -0.05    0.11
   1   4 -13    0.18    0.09
  -1   4  13   -0.03    0.10
   1  -4 -13    0.05    0.12
   1  -4 -13    0.16    0.10
   1   4 -12   -0.05    0.05
   1   4 -12   -0.11    0.14
  -1   4  12    0.16    0.08
   1   4 -12    0.01    0.09
   1  -4 -12    0.02    0.12
   1  -4 -12    0.08    0.10
   1   4 -11    0.24    0.08
  -1   4  11    0.23    0.11
   1   4 -11    0.13    0.12
   1   4 -11    0.14    0.07
   1  -4 -11    0.07    0.10
   1  -4 -11    0.21    0.11
   1   4 -10    0.18    0.10
   1   4 -10   -0.04    0.09
  -1   4  10    0.04    0.06
   1   4 -10   -0.01    0.04
   1   4 -10    0.01    0.05
   1  -4 -10    0.01    0.05
   1  -4 -10    0.22    0.14
   1   4  -9    0.41    0.14
   1   4  -9    0.06    0.07
   1   4  -9   -0.01    0.04
  -1   4   9    0.09    0.08
   1   4  -9    0.09    0.08
   1   4  -9    0.06    0.05
   1  -4  -9    0.00    0.07
   1  -4  -9    0.22    0.08
   1   4  -8    0.15    0.08
   1   4  -8    0.18    0.09
   1   4  -8    0.19    0.09
   1   4  -8    0.20    0.06
   1   4  -8    0.27    0.09
  -1   4   8    0.03    0.11
  -1   4   8    0.06    0.08
   1   4  -8    0.17    0.11
   1   4  -8    0.19    0.09
   1  -4  -8    0.34    0.13
   1  -4  -8    0.22    0.08
   1   4  -7    0.22    0.07
   1   4  -7    0.35    0.14
   1   4  -7    0.25    0.07
   1   4  -7    0.16    0.10
   1   4  -7    0.37    0.10
  -1   4   7    0.27    0.09
   1   4  -7    0.21    0.07
  -1   4   7    0.29    0.11
   1   4  -7    0.26    0.09
   1  -4  -7    0.21    0.07
   1  -4  -7    0.14    0.09
   1  -4  -7    0.31    0.11
   1  -4  -7    0.19    0.09
  -1  -4   7    0.30    0.10
   1   4  -6    1.28    0.15
   1   4  -6    1.01    0.11
  -1   4   6    0.96    0.17
  -1   4   6    0.80    0.19
   1   4  -6    1.12    0.13
  -1   4   6    1.03    0.17
   1   4  -6    1.12    0.13
   1   4  -6    0.94    0.19
   1   4  -6    0.89    0.16
  -1  -4   6    0.95    0.16
   1  -4  -6    1.08    0.19
  -1  -4   6    1.23    0.16
   1  -4  -6    0.76    0.13
   1  -4  -6    0.99    0.16
  -1   4   5    0.15    0.07
   1   4  -5    0.11    0.08
   1   4  -5    0.08    0.03
  -1   4   5    0.01    0.05
   1   4  -5    0.07    0.06
  -1   4   5    0.11    0.06
   1   4  -5    0.05    0.06
   1   4  -5    0.01    0.03
   1   4  -5    0.08    0.03
   1  -4  -5    0.01    0.03
  -1  -4   5    0.07    0.06
  -1  -4   5    0.12    0.06
   1  -4  -5    0.09    0.06
   1  -4  -5    0.01    0.04
  -1   4   4    1.85    0.09
   1   4  -4    1.68    0.13
  -1   4   4    1.74    0.19
   1   4  -4    1.85    0.11
  -1   4   4    1.80    0.09
   1   4  -4    1.95    0.22
   1   4  -4    1.78    0.20
   1   4  -4    1.80    0.13
  -1   4   4    1.88    0.18
   1   4  -4    1.93    0.14
  -1   4   4    1.54    0.16
   1  -4  -4    2.08    0.18
  -1  -4   4    1.83    0.16
   1  -4  -4    1.72    0.16
   1  -4  -4    2.09    0.19
  -1  -4   4    1.84    0.16
   1   4  -3    1.81    0.12
   1   4  -3    1.71    0.11
  -1   4   3    1.79    0.12
  -1   4   3    1.41    0.16
  -1   4   3    1.60    0.12
  -1   4   3    1.59    0.15
   1   4  -3    1.82    0.09
   1   4  -3    1.53    0.19
  -1   4   3    1.94    0.16
   1   4  -3    1.82    0.13
   1   4  -3    1.99    0.20
  -1  -4   3    1.59    0.13
   1  -4  -3    1.79    0.15
   1  -4  -3    1.71    0.14
  -1  -4   3    1.86    0.14
   1  -4  -3    1.75    0.16
  -1   4   2   33.08    0.92
  -1   4   2   31.98    0.89
  -1   4   2   30.90    0.90
   1   4  -2   32.02    0.84
   1   4  -2   32.52    1.06
   1   4  -2   31.47    0.79
  -1   4   2   29.95    0.88
   1   4  -2   31.04    1.01
  -1   4   2   30.51    0.93
  -1  -4   2   31.36    0.79
   1  -4  -2   31.95    0.90
  -1  -4   2   31.01    0.84
  -1  -4   2   31.89    1.05
   1  -4  -2   33.63    0.86
  -1  -4   2   32.00    0.88
   1  -4  -2   32.14    0.89
  -1   4   1    6.45    0.32
  -1   4   1    6.41    0.27
   1   4  -1    6.26    0.19
  -1   4   1    6.37    0.30
   1   4  -1    6.16    0.35
  -1   4   1    6.51    0.28
   1   4  -1    6.42    0.22
  -1   4   1    6.53    0.24
   1   4  -1    6.33    0.24
  -1  -4   1    6.43    0.24
   1  -4  -1    6.56    0.26
  -1  -4   1    6.54    0.21
   1  -4  -1    6.69    0.26
   1  -4  -1    6.41    0.22
  -1  -4   1    5.96    0.35
  -1  -4   1    6.35    0.20
   1   4   0   21.40    0.62
   1   4   0   22.52    0.59
  -1   4   0   23.23    0.64
  -1   4   0   21.96    0.57
  -1   4   0   22.93    0.64
  -1   4   0   22.55    0.74
   1   4   0   22.37    0.77
   1   4   0   23.31    0.63
  -1  -4   0   22.25    0.57
   1  -4   0   23.17    0.62
  -1  -4   0   22.16    0.76
   1  -4   0   22.79    0.74
  -1  -4   0   23.27    0.62
  -1  -4   0   22.53    0.61
   1  -4   0   21.91    0.54
   1  -4   0   23.10    0.62
   1   4   1    5.62    0.23
  -1   4  -1    5.54    0.21
  -1   4  -1    5.56    0.21
   1   4   1    5.56    0.24
  -1   4  -1    5.49    0.15
   1   4   1    5.89    0.25
  -1   4  -1    5.55    0.31
   1   4   1    5.69    0.30
  -1  -4  -1    5.88    0.30
  -1  -4  -1    5.67    0.22
   1  -4   1    5.81    0.21
  -1  -4  -1    5.55    0.24
   1  -4   1    5.42    0.20
  -1  -4  -1    5.38    0.19
   1  -4   1    5.69    0.32
   1  -4   1    5.40    0.17
   1   4   2   -0.02    0.02
  -1   4  -2    0.00    0.02
  -1   4  -2   -0.01    0.01
   1   4   2   -0.04    0.03
   1   4   2    0.03    0.03
  -1   4  -2    0.01    0.02
   1   4   2   -0.02    0.02
  -1   4  -2   -0.08    0.03
  -1  -4  -2    0.00    0.02
  -1  -4  -2    0.01    0.03
   1  -4   2    0.01    0.03
   1  -4   2    0.00    0.02
  -1  -4  -2    0.00    0.02
  -1  -4  -2   -0.01    0.02
   1  -4   2    0.05    0.05
   1  -4   2    0.03    0.02
  -1   4  -3    0.60    0.07
  -1   4  -3    0.74    0.08
   1   4   3    0.72    0.12
   1   4   3    0.54    0.09
  -1   4  -3    0.67    0.07
   1   4   3    0.63    0.11
  -1   4  -3    0.54    0.13
   1   4   3    0.76    0.11
  -1  -4  -3    0.62    0.10
  -1  -4  -3    0.44    0.07
  -1  -4  -3    0.68    0.10
   1  -4   3    0.63    0.08
  -1  -4  -3    0.55    0.10
   1  -4   3    0.63    0.08
   1  -4   3    0.49    0.07
   1  -4   3    0.42    0.12
   1   4   4   21.12    0.77
  -1   4  -4   22.06    0.69
   1   4   4   22.38    0.76
  -1   4  -4   20.95    0.82
  -1   4  -4   20.83    0.65
   1   4   4   22.09    0.65
  -1   4  -4   20.10    0.63
  -1   4  -4   22.14    0.68
   1   4   4   21.17    0.75
  -1   4  -4   21.74    0.63
  -1  -4  -4   20.74    0.73
   1  -4   4   21.22    0.68
   1  -4   4   21.81    0.68
  -1  -4  -4   20.91    0.70
  -1  -4  -4   22.80    0.69
  -1  -4  -4   22.29    0.71
   1  -4   4   21.81    0.86
  -1   4  -5    3.52    0.30
  -1   4  -5    3.91    0.21
   1   4   5    3.71    0.28
   1   4   5    3.97    0.28
  -1   4  -5    3.57    0.20
  -1   4  -5    3.59    0.24
   1   4   5    3.54    0.28
  -1   4  -5    4.12    0.26
  -1   4  -5    3.56    0.22
   1   4   5    3.98    0.20
  -1  -4  -5    3.69    0.25
  -1  -4  -5    3.94    0.22
   1  -4   5    3.73    0.32
  -1  -4  -5    3.46    0.26
  -1  -4  -5    3.50    0.25
   1  -4   5    3.75    0.24
  -1   4  -6    0.17    0.06
   1   4   6    0.28    0.06
  -1   4  -6    0.19    0.07
  -1   4  -6    0.23    0.06
  -1   4  -6    0.22    0.09
   1   4   6    0.29    0.09
  -1   4  -6    0.28    0.11
   1   4   6    0.31    0.09
  -1   4  -6    0.11    0.06
   1   4   6    0.30    0.11
  -1   4  -6    0.21    0.07
  -1  -4  -6    0.24    0.09
   1  -4   6    0.16    0.06
  -1  -4  -6    0.29    0.09
   1  -4   6    0.07    0.08
  -1  -4  -6    0.17    0.07
  -1  -4  -6    0.20    0.06
   1   4   7   -0.01    0.07
  -1   4  -7    0.01    0.06
  -1   4  -7    0.03    0.05
  -1   4  -7   -0.02    0.03
  -1   4  -7    0.01    0.04
   1   4   7    0.05    0.04
  -1   4  -7    0.11    0.07
  -1   4  -7    0.01    0.07
  -1   4  -7    0.04    0.05
   1   4   7    0.11    0.09
   1   4   7    0.01    0.04
  -1  -4  -7    0.03    0.06
  -1  -4  -7    0.02    0.05
  -1  -4  -7    0.06    0.05
   1  -4   7    0.14    0.08
  -1   4  -8    0.34    0.09
   1   4   8    0.26    0.10
  -1   4  -8    0.24    0.13
  -1   4  -8    0.14    0.11
  -1   4  -8    0.23    0.07
  -1   4  -8    0.48    0.11
  -1   4  -8   -0.05    0.10
   1   4   8    0.22    0.13
  -1   4  -8    0.30    0.12
  -1  -4  -8    0.18    0.08
  -1  -4  -8    0.36    0.10
   1  -4   8    0.21    0.12
  -1   4  -9    0.27    0.12
  -1   4  -9    0.03    0.06
  -1   4  -9    0.04    0.06
   1   4   9    0.13    0.08
  -1   4  -9    0.02    0.05
  -1   4  -9    0.16    0.09
  -1  -4  -9    0.06    0.06
  -1  -4  -9    0.06    0.08
  -1   4 -10    0.05    0.08
   1   4  10   -0.02    0.04
  -1   4 -10    0.06    0.08
  -1   4 -10   -0.04    0.04
  -1   4 -10   -0.09    0.06
  -1  -4 -10   -0.07    0.07
  -1  -4 -10    0.07    0.05
  -1   4 -11   -0.01    0.04
   1   4  11   -0.16    0.07
  -1   4 -11   -0.10    0.06
  -1  -4 -11   -0.14    0.07
  -1  -4 -11   -0.03    0.05
   1   4  12   -0.13    0.08
  -1   4 -12   -0.14    0.07
  -1   4 -12   -0.03    0.07
  -1  -4 -12   -0.16    0.06
  -1   5  12   -0.09    0.07
   1   5 -12   -0.18    0.09
   1   5 -12   -0.18    0.09
   1  -5 -12   -0.16    0.08
   1   5 -11    0.06    0.06
   1   5 -11    0.27    0.11
  -1   5  11    0.29    0.11
   1   5 -11    0.23    0.13
   1   5 -11    0.11    0.10
   1  -5 -11    0.15    0.12
   1  -5 -11    0.12    0.06
  -1   5  10    0.33    0.14
   1   5 -10    0.11    0.07
   1   5 -10    0.19    0.16
   1   5 -10    0.10    0.09
   1   5 -10    0.10    0.06
   1  -5 -10    0.07    0.08
   1  -5 -10    0.13    0.06
   1   5  -9    0.10    0.14
   1   5  -9    0.18    0.06
   1   5  -9    0.26    0.11
   1   5  -9    0.16    0.11
  -1   5   9    0.28    0.10
   1  -5  -9    0.33    0.09
   1  -5  -9    0.22    0.10
   1   5  -8    0.12    0.05
   1   5  -8   -0.07    0.05
   1   5  -8   -0.09    0.04
   1   5  -8   -0.05    0.03
   1   5  -8   -0.01    0.03
   1   5  -8   -0.05    0.05
   1   5  -8    0.08    0.07
   1   5  -8   -0.03    0.07
   1  -5  -8   -0.03    0.06
   1  -5  -8    0.03    0.06
  -1  -5   8   -0.09    0.05
  -1   5   7    0.43    0.13
   1   5  -7    0.27    0.08
  -1   5   7    0.21    0.08
   1   5  -7    0.37    0.09
  -1   5   7    0.40    0.13
   1   5  -7    0.33    0.07
   1   5  -7    0.35    0.14
   1   5  -7    0.19    0.07
   1  -5  -7    0.31    0.09
   1  -5  -7    0.26    0.10
   1  -5  -7    0.34    0.12
   1  -5  -7    0.18    0.08
  -1  -5   7    0.22    0.11
  -1   5   6    0.00    0.04
   1   5  -6    0.02    0.04
   1   5  -6    0.02    0.07
  -1   5   6    0.07    0.06
   1   5  -6    0.08    0.05
  -1   5   6    0.12    0.07
   1   5  -6    0.08    0.04
   1   5  -6    0.03    0.04
   1  -5  -6    0.04    0.05
  -1  -5   6    0.11    0.06
   1  -5  -6    0.08    0.05
  -1  -5   6    0.10    0.06
   1  -5  -6    0.17    0.06
   1   5  -5    4.02    0.36
   1   5  -5    4.04    0.33
  -1   5   5    3.94    0.32
   1   5  -5    4.09    0.19
  -1   5   5    3.79    0.13
   1   5  -5    3.87    0.22
  -1   5   5    4.15    0.29
   1   5  -5    3.90    0.22
   1   5  -5    4.02    0.23
  -1   5   5    3.91    0.13
  -1   5   5    4.04    0.29
   1  -5  -5    4.09    0.28
   1  -5  -5    3.81    0.26
   1  -5  -5    3.84    0.28
  -1  -5   5    3.82    0.26
  -1  -5   5    3.61    0.26
   1   5  -4    0.47    0.08
   1   5  -4    0.31    0.05
  -1   5   4    0.39    0.11
  -1   5   4    0.47    0.10
   1   5  -4    0.30    0.06
   1   5  -4    0.33    0.11
  -1   5   4    0.38    0.10
  -1   5   4    0.38    0.06
   1   5  -4    0.49    0.14
   1   5  -4    0.38    0.06
  -1   5   4    0.38    0.07
   1  -5  -4    0.30    0.08
  -1  -5   4    0.28    0.08
   1  -5  -4    0.36    0.08
   1  -5  -4    0.33    0.08
  -1  -5   4    0.46    0.10
  -1   5   3    4.72    0.27
  -1   5   3    4.95    0.25
  -1   5   3    5.20    0.26
   1   5  -3    5.12    0.20
   1   5  -3    5.31    0.36
  -1   5   3    5.49    0.30
   1   5  -3    5.62    0.40
   1   5  -3    5.17    0.23
   1   5  -3    5.29    0.19
  -1   5   3    5.12    0.31
   1  -5  -3    5.46    0.29
  -1  -5   3    4.91    0.20
   1  -5  -3    4.87    0.27
  -1  -5   3    4.73    0.26
   1  -5  -3    5.12    0.25
  -1  -5   3    5.06    0.25
  -1   5   2    0.80    0.12
  -1   5   2    0.76    0.09
   1   5  -2    0.89    0.07
   1   5  -2    0.86    0.15
  -1   5   2    0.83    0.12
   1   5  -2    0.83    0.17
   1   5  -2    0.82    0.06
  -1   5   2    0.84    0.11
  -1   5   2    0.83    0.13
   1   5  -2    0.78    0.08
  -1  -5   2    0.86    0.10
   1  -5  -2    0.80    0.09
   1  -5  -2    0.83    0.10
   1  -5  -2    0.94    0.08
  -1  -5   2    0.93    0.07
  -1  -5   2    0.90    0.09
  -1  -5   2    0.75    0.16
  -1   5   1    6.37    0.36
   1   5  -1    6.32    0.20
   1   5  -1    6.20    0.38
  -1   5   1    6.09    0.25
  -1   5   1    5.92    0.32
  -1   5   1    5.84    0.28
   1   5  -1    6.41    0.24
   1   5  -1    5.92    0.24
  -1   5   1    6.24    0.28
   1  -5  -1    5.77    0.21
  -1  -5   1    6.19    0.21
  -1  -5   1    6.20    0.21
   1  -5  -1    5.98    0.26
  -1  -5   1    6.56    0.26
  -1  -5   1    6.38    0.39
  -1   5   0   17.17    0.65
   1   5   0   16.82    0.52
   1   5   0   17.18    0.48
   1   5   0   17.66    0.53
   1   5   0   17.35    0.69
  -1   5   0   17.73    0.47
  -1   5   0   16.29    0.68
  -1   5   0   17.03    0.54
  -1   5   0   17.61    0.54
  -1  -5   0   17.12    0.45
   1  -5   0   17.08    0.65
   1  -5   0   16.92    0.43
  -1  -5   0   17.38    0.52
   1  -5   0   16.96    0.51
  -1  -5   0   18.17    0.69
  -1  -5   0   16.70    0.50
   1  -5   0   17.56    0.52
  -1   5  -1    3.94    0.28
   1   5   1    3.87    0.21
   1   5   1    3.46    0.20
  -1   5  -1    3.74    0.18
   1   5   1    3.76    0.19
  -1   5  -1    3.67    0.12
  -1   5  -1    3.52    0.18
   1   5   1    3.70    0.26
   1  -5   1    3.73    0.18
  -1  -5  -1    3.16    0.18
  -1  -5  -1    3.64    0.15
  -1  -5  -1    3.79    0.18
   1  -5   1    3.83    0.17
   1  -5   1    3.51    0.13
  -1  -5  -1    3.29    0.25
   1  -5   1    3.97    0.29
  -1   5  -2    3.06    0.10
  -1   5  -2    3.18    0.26
   1   5   2    2.94    0.20
   1   5   2    2.96    0.22
   1   5   2    3.23    0.19
  -1   5  -2    2.94    0.15
  -1   5  -2    2.97    0.15
   1   5   2    2.71    0.19
   1  -5   2    2.85    0.15
   1  -5   2    2.82    0.26
  -1  -5  -2    3.15    0.18
  -1  -5  -2    3.28    0.24
   1  -5   2    3.14    0.15
   1  -5   2    3.16    0.17
  -1  -5  -2    2.79    0.19
  -1  -5  -2    3.02    0.16
   1   5   3    0.01    0.02
   1   5   3    0.04    0.04
   1   5   3    0.02    0.04
  -1   5  -3   -0.01    0.02
  -1   5  -3   -0.05    0.05
   1   5   3   -0.03    0.03
  -1   5  -3   -0.01    0.02
  -1   5  -3   -0.02    0.02
  -1  -5  -3   -0.04    0.04
   1  -5   3    0.05    0.06
   1  -5   3    0.01    0.03
   1  -5   3   -0.01    0.02
  -1  -5  -3    0.01    0.03
  -1  -5  -3   -0.02    0.02
   1  -5   3    0.02    0.03
  -1  -5  -3    0.01    0.02
  -1   5  -4    0.09    0.03
   1   5   4    0.06    0.04
  -1   5  -4    0.13    0.04
   1   5   4    0.05    0.05
  -1   5  -4    0.10    0.05
   1   5   4    0.20    0.08
  -1   5  -4    0.07    0.03
   1   5   4    0.03    0.03
  -1   5  -4    0.14    0.09
   1  -5   4    0.18    0.08
  -1  -5  -4    0.15    0.07
  -1  -5  -4    0.23    0.06
   1  -5   4    0.09    0.04
  -1  -5  -4    0.06    0.05
   1  -5   4    0.12    0.06
   1  -5   4    0.18    0.06
  -1  -5  -4    0.15    0.06
   1   5   5    0.07    0.04
   1   5   5    0.04    0.05
   1   5   5    0.10    0.09
  -1   5  -5   -0.02    0.07
  -1   5  -5    0.10    0.05
  -1   5  -5    0.06    0.03
  -1   5  -5    0.10    0.05
   1   5   5    0.06    0.04
  -1   5  -5    0.06    0.04
  -1   5  -5    0.04    0.04
  -1  -5  -5    0.11    0.05
  -1  -5  -5   -0.01    0.04
   1  -5   5   -0.01    0.05
  -1  -5  -5    0.15    0.08
   1  -5   5    0.02    0.05
  -1  -5  -5    0.09    0.05
  -1   5  -6   -0.05    0.03
   1   5   6   -0.02    0.02
  -1   5  -6    0.04    0.08
  -1   5  -6    0.03    0.06
   1   5   6    0.03    0.04
  -1   5  -6    0.02    0.05
   1   5   6   -0.06    0.04
   1   5   6   -0.02    0.08
  -1   5  -6    0.04    0.03
  -1   5  -6    0.04    0.05
  -1   5  -6    0.00    0.03
  -1  -5  -6    0.01    0.04
  -1  -5  -6    0.04    0.05
   1  -5   6    0.08    0.07
  -1  -5  -6   -0.01    0.05
   1  -5   6   -0.03    0.07
  -1  -5  -6   -0.01    0.03
  -1   5  -7    0.18    0.06
  -1   5  -7    0.16    0.06
  -1   5  -7    0.08    0.09
  -1   5  -7    0.32    0.13
   1   5   7    0.18    0.08
  -1   5  -7    0.24    0.08
  -1   5  -7    0.16    0.07
   1   5   7    0.21    0.05
  -1   5  -7    0.22    0.08
   1   5   7    0.32    0.14
   1  -5   7    0.22    0.10
   1  -5   7    0.20    0.12
  -1  -5  -7    0.26    0.09
  -1  -5  -7    0.27    0.08
   1   5   8   -0.07    0.03
  -1   5  -8    0.01    0.04
  -1   5  -8   -0.06    0.04
  -1   5  -8    0.07    0.06
   1   5   8    0.21    0.12
  -1   5  -8   -0.01    0.08
  -1   5  -8   -0.13    0.06
  -1  -5  -8    0.03    0.07
  -1  -5  -8    0.06    0.05
  -1   5  -9   -0.05    0.03
   1   5   9    0.02    0.07
  -1   5  -9   -0.04    0.09
  -1   5  -9    0.02    0.07
  -1   5  -9   -0.14    0.08
  -1  -5  -9   -0.04    0.06
  -1  -5  -9    0.02    0.06
  -1   5 -10    0.22    0.07
  -1   5 -10   -0.09    0.05
  -1   5 -10    0.04    0.04
   1   5  10   -0.02    0.04
  -1   5 -10    0.03    0.09
  -1  -5 -10    0.08    0.08
  -1  -5 -10   -0.09    0.05
  -1   5 -11   -0.02    0.05
  -1   5 -11    0.00    0.08
   1   5  11   -0.05    0.07
  -1   5 -11   -0.01    0.06
  -1  -5 -11   -0.09    0.06
  -1  -5 -11    0.15    0.08
   1   5  12   -0.14    0.08
  -1   5 -12    0.06    0.07
  -1  -5 -12   -0.10    0.09
   1   6 -12   -0.24    0.16
  -1   6  12    0.19    0.14
   1   6 -12   -0.20    0.09
   1  -6 -12   -0.04    0.08
   1  -6 -12   -0.19    0.07
   1   6 -11   -0.17    0.07
   1   6 -11    0.14    0.11
   1   6 -11    0.10    0.10
  -1   6  11   -0.05    0.07
   1  -6 -11   -0.21    0.08
   1  -6 -11   -0.02    0.07
  -1   6  10    0.36    0.15
   1   6 -10    0.31    0.11
   1   6 -10    0.24    0.08
   1   6 -10    0.33    0.15
   1   6 -10    0.23    0.12
   1  -6 -10    0.54    0.12
   1  -6 -10    0.44    0.15
  -1   6   9    0.09    0.07
   1   6  -9    0.09    0.08
   1   6  -9    0.14    0.06
   1   6  -9   -0.06    0.06
   1   6  -9   -0.01    0.06
   1  -6  -9    0.27    0.10
   1  -6  -9    0.08    0.08
   1   6  -8    0.17    0.05
   1   6  -8    0.12    0.10
   1   6  -8    0.20    0.11
   1   6  -8    0.13    0.05
  -1   6   8    0.22    0.11
   1   6  -8    0.18    0.08
  -1  -6   8    0.07    0.09
   1  -6  -8    0.16    0.08
  -1  -6   8    0.26    0.07
   1   6  -7    0.35    0.07
   1   6  -7    0.40    0.09
   1   6  -7    0.57    0.16
   1   6  -7    0.29    0.11
   1   6  -7    0.18    0.08
  -1   6   7    0.55    0.14
  -1  -6   7    0.38    0.11
   1  -6  -7    0.49    0.13
  -1  -6   7    0.36    0.12
   1  -6  -7    0.29    0.09
  -1   6   6    0.02    0.08
  -1   6   6   -0.08    0.04
  -1   6   6    0.10    0.06
   1   6  -6    0.00    0.04
   1   6  -6    0.20    0.09
   1   6  -6    0.03    0.03
   1   6  -6    0.03    0.03
   1   6  -6   -0.09    0.06
   1   6  -6   -0.06    0.03
  -1  -6   6    0.09    0.06
   1  -6  -6    0.13    0.06
   1  -6  -6    0.01    0.05
  -1  -6   6    0.07    0.06
   1  -6  -6    0.05    0.05
   1   6  -5    0.04    0.03
   1   6  -5    0.07    0.09
  -1   6   5    0.05    0.04
   1   6  -5    0.10    0.05
  -1   6   5    0.06    0.04
   1   6  -5    0.03    0.03
   1   6  -5    0.09    0.05
   1   6  -5    0.11    0.08
  -1   6   5    0.04    0.07
  -1   6   5    0.02    0.03
  -1   6   5    0.00    0.04
   1  -6  -5    0.03    0.06
  -1  -6   5    0.07    0.06
  -1  -6   5   -0.02    0.03
   1  -6  -5    0.10    0.06
   1  -6  -5    0.07    0.04
  -1   6   4    0.59    0.09
  -1   6   4    0.47    0.09
   1   6  -4    0.59    0.07
   1   6  -4    0.66    0.18
  -1   6   4    0.46    0.11
   1   6  -4    0.58    0.08
   1   6  -4    0.61    0.07
  -1   6   4    0.66    0.15
   1   6  -4    0.60    0.16
   1   6  -4    0.68    0.09
  -1   6   4    0.47    0.11
   1  -6  -4    0.51    0.10
  -1  -6   4    0.51    0.10
   1  -6  -4    0.60    0.11
   1  -6  -4    0.64    0.11
   1   6  -3    2.48    0.13
  -1   6   3    2.48    0.20
   1   6  -3    3.05    0.29
  -1   6   3    2.53    0.23
   1   6  -3    2.73    0.17
   1   6  -3    2.19    0.27
  -1   6   3    2.68    0.20
  -1   6   3    2.75    0.20
   1   6  -3    2.41    0.12
  -1   6   3    2.22    0.20
  -1  -6   3    2.40    0.17
   1  -6  -3    2.59    0.20
   1  -6  -3    2.76    0.20
  -1  -6   3    2.58    0.14
  -1  -6   3    2.88    0.20
   1  -6  -3    2.50    0.17
  -1   6   2    0.94    0.12
  -1   6   2    0.78    0.13
  -1   6   2    0.74    0.12
   1   6  -2    0.68    0.16
  -1   6   2    0.78    0.14
   1   6  -2    0.69    0.08
   1   6  -2    0.66    0.05
  -1   6   2    0.74    0.11
   1   6  -2    0.69    0.07
   1   6  -2    0.84    0.17
  -1  -6   2    0.80    0.07
  -1  -6   2    0.70    0.11
  -1  -6   2    0.87    0.09
   1  -6  -2    0.74    0.08
   1  -6  -2    0.80    0.10
   1  -6  -2    0.77    0.10
   1   6  -1   11.32    0.59
   1   6  -1   11.47    0.56
   1   6  -1   11.92    0.35
  -1   6   1   12.07    0.41
   1   6  -1   11.90    0.41
  -1   6   1   11.69    0.52
  -1   6   1   11.68    0.56
  -1   6   1   11.56    0.46
  -1   6   1   12.72    0.47
   1   6  -1   12.18    0.40
  -1  -6   1   11.59    0.41
  -1  -6   1   11.67    0.36
   1  -6  -1   12.43    0.42
  -1  -6   1   11.19    0.58
   1  -6  -1   11.44    0.34
  -1  -6   1   11.92    0.36
   1  -6  -1   11.73    0.42
   1   6   0    1.49    0.12
  -1   6   0    1.73    0.14
  -1   6   0    1.52    0.13
  -1   6   0    1.55    0.17
   1   6   0    1.41    0.10
   1   6   0    1.66    0.13
  -1   6   0    1.52    0.10
   1   6   0    1.70    0.20
  -1   6   0    1.31    0.18
   1  -6   0    1.45    0.11
   1  -6   0    1.59    0.12
  -1  -6   0    1.44    0.08
  -1  -6   0    1.57    0.12
  -1  -6   0    1.45    0.20
  -1  -6   0    1.61    0.11
   1  -6   0    1.47    0.07
   1   6   1    0.67    0.09
   1   6   1    0.76    0.10
  -1   6  -1    0.85    0.09
  -1   6  -1    0.80    0.06
   1   6   1    0.51    0.13
  -1   6  -1    0.65    0.15
  -1   6  -1    0.81    0.09
  -1   6  -1    0.97    0.17
   1   6   1    0.63    0.10
  -1  -6  -1    0.56    0.08
   1  -6   1    0.77    0.08
   1  -6   1    0.72    0.06
   1  -6   1    0.70    0.08
  -1  -6  -1    0.75    0.09
  -1  -6  -1    0.68    0.06
  -1  -6  -1    0.65    0.15
  -1   6  -2    5.96    0.25
  -1   6  -2    6.36    0.45
  -1   6  -2    6.18    0.40
   1   6   2    5.59    0.30
  -1   6  -2    5.71    0.17
   1   6   2    6.57    0.30
  -1   6  -2    5.28    0.24
   1   6   2    5.44    0.30
   1   6   2    5.68    0.34
   1  -6   2    5.61    0.26
  -1  -6  -2    5.68    0.29
  -1  -6  -2    5.54    0.35
   1  -6   2    5.42    0.24
   1  -6   2    5.57    0.22
  -1  -6  -2    5.37    0.23
   1  -6   2    6.01    0.40
  -1  -6  -2    5.75    0.27
   1   6   3    9.79    0.43
   1   6   3    8.77    0.42
  -1   6  -3    8.32    0.32
  -1   6  -3    8.74    0.57
  -1   6  -3    8.57    0.32
  -1   6  -3    9.07    0.52
   1   6   3    8.75    0.43
   1   6   3    8.72    0.41
  -1   6  -3    8.92    0.26
  -1  -6  -3    9.27    0.37
   1  -6   3    8.59    0.33
   1  -6   3    7.71    0.33
  -1  -6  -3    8.71    0.35
  -1  -6  -3    8.36    0.43
  -1  -6  -3    8.70    0.40
   1  -6   3    9.22    0.53
   1  -6   3    8.97    0.37
  -1   6  -4    2.44    0.30
  -1   6  -4    2.45    0.15
   1   6   4    2.44    0.22
   1   6   4    2.61    0.23
   1   6   4    2.39    0.19
  -1   6  -4    2.29    0.26
   1   6   4    2.72    0.23
  -1   6  -4    2.68    0.16
  -1   6  -4    2.69    0.14
  -1  -6  -4    2.69    0.22
  -1  -6  -4    1.96    0.19
   1  -6   4    2.98    0.19
  -1  -6  -4    2.57    0.18
  -1  -6  -4    2.65    0.20
   1  -6   4    2.48    0.28
   1  -6   4    2.36    0.17
   1  -6   4    2.62    0.20
  -1   6  -5    2.86    0.18
  -1   6  -5    2.57    0.20
  -1   6  -5    2.71    0.29
  -1   6  -5    2.77    0.17
   1   6   5    2.79    0.19
   1   6   5    2.38    0.23
   1   6   5    2.71    0.27
  -1   6  -5    2.96    0.17
  -1   6  -5    3.25    0.36
   1   6   5    2.17    0.23
  -1  -6  -5    2.62    0.23
  -1  -6  -5    2.77    0.22
  -1  -6  -5    2.66    0.21
   1  -6   5    2.61    0.22
   1  -6   5    2.44    0.28
   1  -6   5    3.20    0.21
  -1  -6  -5    2.66    0.21
   1   6   6    0.43    0.11
  -1   6  -6    0.43    0.08
   1   6   6    0.47    0.08
   1   6   6    0.46    0.13
  -1   6  -6    0.57    0.20
   1   6   6    0.50    0.13
  -1   6  -6    0.39    0.09
  -1   6  -6    0.38    0.09
  -1   6  -6    0.33    0.07
  -1   6  -6    0.39    0.14
  -1   6  -6    0.38    0.09
  -1  -6  -6    0.37    0.09
  -1  -6  -6    0.41    0.10
   1  -6   6    0.31    0.11
  -1  -6  -6    0.49    0.13
  -1   6  -7    1.48    0.14
  -1   6  -7    1.16    0.17
  -1   6  -7    1.08    0.14
  -1   6  -7    1.57    0.18
   1   6   7    1.43    0.22
  -1   6  -7    1.63    0.32
   1   6   7    1.14    0.26
  -1  -6  -7    1.13    0.17
  -1  -6  -7    1.50    0.17
   1  -6   7    1.81    0.21
  -1   6  -8    0.18    0.06
  -1   6  -8    0.21    0.14
  -1   6  -8    0.17    0.09
  -1   6  -8    0.28    0.12
   1   6   8    0.35    0.12
  -1  -6  -8    0.17    0.08
  -1  -6  -8    0.28    0.10
  -1   6  -9    0.61    0.18
  -1   6  -9    0.49    0.12
  -1   6  -9    0.73    0.13
   1   6   9    0.51    0.15
  -1   6  -9    0.87    0.25
  -1  -6  -9    0.48    0.12
  -1  -6  -9    0.77    0.14
  -1   6 -10    0.00    0.08
  -1   6 -10    0.05    0.04
  -1   6 -10    0.00    0.10
   1   6  10    0.00    0.10
  -1   6 -10    0.03    0.06
  -1  -6 -10    0.10    0.07
  -1  -6 -10   -0.01    0.08
   1   6  11   -0.01    0.07
  -1   6 -11   -0.07    0.05
  -1   6 -11    0.07    0.10
  -1  -6 -11   -0.02    0.07
  -1  -6 -11    0.05    0.10
   1   6  12   -0.16    0.08
  -1  -6 -12   -0.04    0.06
  -1   7  12    0.10    0.09
   1  -7 -12   -0.10    0.09
   1  -7 -12   -0.13    0.10
   1   7 -11   -0.09    0.16
  -1   7  11    0.00    0.08
   1   7 -11    0.06    0.14
   1  -7 -11    0.07    0.07
   1  -7 -11   -0.14    0.05
   1   7 -10    0.14    0.06
   1   7 -10    0.05    0.06
  -1   7  10    0.31    0.14
   1   7 -10    0.02    0.10
   1  -7 -10    0.07    0.08
   1  -7 -10    0.10    0.10
  -1   7   9    0.06    0.08
   1   7  -9   -0.07    0.06
   1   7  -9   -0.07    0.04
   1  -7  -9    0.10    0.08
   1  -7  -9    0.02    0.05
   1   7  -8    0.05    0.04
   1   7  -8    0.09    0.09
  -1   7   8    0.00    0.03
  -1  -7   8    0.07    0.10
   1  -7  -8   -0.10    0.06
   1  -7  -8    0.07    0.07
  -1  -7   8    0.06    0.08
   1   7  -7    0.23    0.11
   1   7  -7    0.14    0.04
  -1   7   7    0.17    0.09
   1  -7  -7    0.10    0.05
   1  -7  -7    0.18    0.09
  -1   7   6    6.36    0.42
   1   7  -6    5.62    0.30
  -1   7   6    5.20    0.26
   1   7  -6    5.86    0.27
  -1   7   6    5.01    0.50
   1   7  -6    5.64    0.25
   1   7  -6    5.82    0.30
  -1   7   6    5.30    0.37
   1   7  -6    5.12    0.48
   1   7  -6    5.73    0.45
  -1  -7   6    5.67    0.38
   1  -7  -6    5.45    0.34
   1  -7  -6    5.82    0.37
  -1  -7   6    5.18    0.34
  -1   7   5   -0.03    0.05
  -1   7   5    0.00    0.05
   1   7  -5    0.00    0.04
   1   7  -5   -0.08    0.05
  -1   7   5   -0.02    0.03
   1   7  -5   -0.01    0.03
   1   7  -5   -0.01    0.02
  -1   7   5    0.02    0.06
   1   7  -5   -0.08    0.03
  -1  -7   5    0.07    0.05
   1  -7  -5    0.05    0.05
   1  -7  -5    0.03    0.05
  -1  -7   5   -0.06    0.03
   1  -7  -5   -0.01    0.03
  -1   7   4    0.07    0.05
   1   7  -4   -0.01    0.02
   1   7  -4    0.02    0.04
  -1   7   4    0.06    0.06
   1   7  -4   -0.03    0.03
  -1   7   4   -0.02    0.04
   1   7  -4    0.07    0.03
  -1   7   4    0.05    0.06
  -1   7   4    0.03    0.03
   1   7  -4    0.15    0.10
  -1  -7   4    0.03    0.02
  -1  -7   4    0.01    0.04
  -1  -7   4    0.08    0.06
   1  -7  -4    0.14    0.05
   1  -7  -4   -0.01    0.04
   1  -7  -4    0.03    0.05
   1   7  -3   -0.02    0.01
   1   7  -3   -0.06    0.03
  -1   7   3   -0.04    0.05
   1   7  -3   -0.01    0.02
  -1   7   3   -0.06    0.03
   1   7  -3   -0.03    0.05
  -1   7   3   -0.03    0.04
  -1   7   3   -0.02    0.03
   1   7  -3   -0.04    0.03
  -1  -7   3   -0.02    0.02
   1  -7  -3   -0.04    0.02
   1  -7  -3    0.00    0.03
  -1  -7   3    0.00    0.03
  -1  -7   3   -0.02    0.03
   1  -7  -3    0.05    0.04
  -1   7   2    1.26    0.18
  -1   7   2    1.15    0.13
  -1   7   2    1.09    0.15
   1   7  -2    1.26    0.23
   1   7  -2    1.32    0.08
   1   7  -2    1.23    0.21
   1   7  -2    1.39    0.11
   1   7  -2    1.28    0.12
  -1   7   2    1.14    0.18
  -1   7   2    1.31    0.15
   1  -7  -2    1.22    0.09
  -1  -7   2    1.22    0.11
  -1  -7   2    1.21    0.09
   1  -7  -2    1.27    0.13
   1  -7  -2    1.45    0.13
  -1  -7   2    1.12    0.12
  -1   7   1    9.47    0.52
  -1   7   1    7.90    0.45
   1   7  -1    8.61    0.53
  -1   7   1    8.78    0.34
   1   7  -1    8.84    0.29
   1   7  -1    8.63    0.50
   1   7  -1    8.85    0.35
  -1   7   1    8.36    0.40
   1   7  -1    8.84    0.36
  -1   7   1    8.80    0.40
   1  -7  -1    8.46    0.27
  -1  -7   1    8.67    0.30
  -1  -7   1    8.93    0.36
   1  -7  -1    7.87    0.34
   1  -7  -1    8.67    0.35
  -1  -7   1    8.53    0.30
  -1   7   0    0.12    0.05
  -1   7   0    0.27    0.08
   1   7   0    0.20    0.04
  -1   7   0    0.16    0.08
   1   7   0    0.21    0.06
  -1   7   0    0.16    0.09
   1   7   0    0.30    0.11
  -1   7   0    0.12    0.04
   1   7   0    0.09    0.08
   1   7   0    0.13    0.06
   1  -7   0    0.20    0.06
  -1  -7   0    0.15    0.04
  -1  -7   0    0.16    0.03
   1  -7   0    0.23    0.06
   1  -7   0    0.19    0.03
  -1  -7   0    0.22    0.09
  -1  -7   0    0.23    0.06
   1   7   1    0.11    0.08
  -1   7  -1    0.08    0.04
  -1   7  -1    0.11    0.06
   1   7   1    0.09    0.05
   1   7   1    0.07    0.04
  -1   7  -1    0.11    0.04
  -1   7  -1    0.07    0.02
  -1   7  -1   -0.04    0.07
   1   7   1    0.06    0.05
  -1  -7  -1    0.09    0.04
   1  -7   1    0.05    0.03
   1  -7   1    0.07    0.03
  -1  -7  -1    0.05    0.03
  -1  -7  -1    0.11    0.08
  -1  -7  -1    0.11    0.03
   1  -7   1    0.03    0.03
  -1   7  -2    0.91    0.18
  -1   7  -2    0.88    0.19
  -1   7  -2    0.96    0.10
   1   7   2    1.11    0.14
  -1   7  -2    1.01    0.06
   1   7   2    1.04    0.11
   1   7   2    0.72    0.14
  -1   7  -2    0.97    0.10
   1   7   2    1.20    0.14
   1  -7   2    1.07    0.10
  -1  -7  -2    1.00    0.12
  -1  -7  -2    1.19    0.12
   1  -7   2    0.99    0.11
   1  -7   2    0.94    0.08
  -1  -7  -2    1.02    0.09
  -1  -7  -2    0.82    0.17
   1   7   3    1.19    0.16
  -1   7  -3    1.28    0.22
  -1   7  -3    1.57    0.28
  -1   7  -3    1.20    0.11
  -1   7  -3    1.28    0.11
   1   7   3    1.18    0.15
  -1   7  -3    1.17    0.07
   1   7   3    1.38    0.18
   1   7   3    1.41    0.16
  -1  -7  -3    1.41    0.18
   1  -7   3    1.20    0.12
   1  -7   3    1.36    0.12
  -1  -7  -3    1.24    0.14
   1  -7   3    1.19    0.13
  -1  -7  -3    1.38    0.14
  -1  -7  -3    1.32    0.11
   1   7   4    1.77    0.20
  -1   7  -4    1.78    0.25
  -1   7  -4    1.73    0.31
  -1   7  -4    1.91    0.10
  -1   7  -4    1.89    0.14
   1   7   4    2.19    0.22
  -1   7  -4    1.90    0.14
   1   7   4    1.95    0.20
   1   7   4    2.36    0.24
   1  -7   4    1.74    0.15
  -1  -7  -4    1.88    0.17
  -1  -7  -4    2.00    0.16
  -1  -7  -4    1.73    0.18
  -1  -7  -4    1.61    0.19
   1  -7   4    1.77    0.16
   1  -7   4    1.82    0.17
  -1   7  -5    1.67    0.16
   1   7   5    1.41    0.24
   1   7   5    1.89    0.21
   1   7   5    1.80    0.18
  -1   7  -5    1.60    0.14
   1   7   5    2.14    0.23
  -1   7  -5    1.54    0.12
  -1   7  -5    1.85    0.25
  -1   7  -5    1.28    0.28
  -1   7  -5    1.76    0.14
  -1  -7  -5    1.57    0.17
  -1  -7  -5    1.58    0.19
  -1  -7  -5    1.78    0.16
   1  -7   5    1.61    0.20
   1  -7   5    2.08    0.18
  -1  -7  -5    1.51    0.18
  -1   7  -6    0.01    0.06
  -1   7  -6    0.06    0.05
  -1   7  -6    0.01    0.04
  -1   7  -6   -0.01    0.06
   1   7   6   -0.07    0.07
  -1   7  -6    0.00    0.03
   1   7   6    0.15    0.08
   1   7   6    0.05    0.05
   1  -7   6    0.12    0.08
  -1  -7  -6   -0.04    0.03
  -1  -7  -6    0.11    0.05
   1   7   7   -0.04    0.08
  -1   7  -7    0.09    0.10
  -1   7  -7    0.11    0.05
  -1   7  -7    0.22    0.07
  -1   7  -7    0.01    0.05
  -1   7  -7    0.06    0.06
   1  -7   7    0.14    0.11
  -1  -7  -7    0.27    0.09
  -1  -7  -7    0.09    0.06
  -1   7  -8    0.08    0.04
   1   7   8    0.01    0.06
  -1   7  -8   -0.03    0.05
  -1   7  -8   -0.04    0.10
  -1  -7  -8   -0.01    0.03
  -1  -7  -8   -0.02    0.04
   1   7   9   -0.04    0.08
  -1   7  -9   -0.04    0.09
  -1   7  -9   -0.14    0.09
  -1  -7  -9    0.16    0.07
  -1  -7  -9    0.11    0.06
  -1   7 -10   -0.02    0.06
   1   7  10    0.04    0.10
  -1   7 -10   -0.15    0.08
  -1  -7 -10    0.04    0.06
  -1  -7 -10    0.07    0.09
  -1   7 -11   -0.26    0.15
  -1   7 -11   -0.04    0.06
   1   7  11   -0.09    0.10
  -1  -7 -11   -0.08    0.06
  -1  -7 -11   -0.02    0.06
   1   8 -11   -0.02    0.11
  -1   8  11   -0.01    0.10
   1   8 -11   -0.22    0.14
   1  -8 -11    0.06    0.10
   1  -8 -11   -0.12    0.08
   1   8 -10   -0.16    0.14
  -1   8  10    0.02    0.07
   1   8 -10   -0.13    0.11
   1  -8 -10    0.15    0.07
   1   8  -9   -0.09    0.08
   1   8  -9    0.05    0.05
   1   8  -9    0.07    0.12
  -1   8   9   -0.02    0.07
   1  -8  -9   -0.02    0.04
   1  -8  -9    0.02    0.04
  -1  -8   9   -0.08    0.08
   1   8  -8    0.03    0.04
  -1   8   8   -0.05    0.05
   1   8  -8   -0.01    0.12
   1  -8  -8    0.01    0.06
  -1  -8   8   -0.01    0.08
  -1  -8   8    0.03    0.08
   1   8  -7    0.07    0.10
  -1   8   7   -0.06    0.05
   1  -8  -7    0.04    0.06
  -1  -8   7    0.04    0.08
   1  -8  -7   -0.03    0.06
  -1  -8   7    0.04    0.07
   1   8  -6   -0.11    0.09
  -1   8   6    0.10    0.08
   1   8  -6    0.12    0.04
  -1   8   6   -0.02    0.06
   1  -8  -6    0.18    0.09
  -1  -8   6    0.24    0.09
   1  -8  -6    0.20    0.08
  -1  -8   6    0.06    0.08
  -1   8   5    8.98    0.50
   1   8  -5    7.93    0.62
  -1   8   5    8.72    0.40
   1   8  -5    8.85    0.33
   1   8  -5    8.76    0.30
   1   8  -5    7.73    0.35
   1   8  -5    8.14    0.37
  -1   8   5    8.94    0.49
   1  -8  -5    8.05    0.40
  -1  -8   5    8.40    0.42
  -1  -8   5    7.85    0.45
   1  -8  -5    7.99    0.44
   1  -8  -5    8.82    0.45
   1   8  -4    0.13    0.05
   1   8  -4    0.11    0.04
  -1   8   4    0.31    0.10
   1   8  -4    0.13    0.03
  -1   8   4    0.10    0.06
  -1   8   4    0.20    0.10
  -1   8   4    0.12    0.08
   1   8  -4    0.17    0.12
   1   8  -4    0.13    0.09
  -1   8   4    0.10    0.07
   1  -8  -4    0.12    0.07
  -1  -8   4    0.15    0.07
   1  -8  -4    0.16    0.06
  -1  -8   4    0.21    0.06
   1  -8  -4    0.10    0.05
  -1  -8   4    0.26    0.07
  -1   8   3    0.30    0.09
   1   8  -3    0.56    0.06
   1   8  -3    0.67    0.18
   1   8  -3    0.54    0.08
  -1   8   3    0.63    0.12
  -1   8   3    0.50    0.14
  -1   8   3    0.49    0.13
   1   8  -3    0.44    0.15
   1   8  -3    0.39    0.08
  -1  -8   3    0.46    0.10
   1  -8  -3    0.62    0.11
   1  -8  -3    0.38    0.09
  -1  -8   3    0.45    0.08
  -1  -8   3    0.57    0.07
   1  -8  -3    0.45    0.07
   1   8  -2    0.02    0.06
  -1   8   2   -0.07    0.04
  -1   8   2    0.02    0.04
  -1   8   2   -0.03    0.06
  -1   8   2    0.01    0.04
   1   8  -2   -0.01    0.02
   1   8  -2    0.09    0.07
  -1   8   2    0.11    0.04
   1   8  -2    0.02    0.04
   1   8  -2   -0.01    0.02
  -1  -8   2    0.01    0.03
  -1  -8   2    0.04    0.02
   1  -8  -2    0.03    0.02
  -1  -8   2    0.00    0.03
   1   8  -1    0.38    0.12
   1   8  -1    0.22    0.06
  -1   8   1    0.16    0.09
   1   8  -1    0.11    0.04
   1   8  -1    0.06    0.08
  -1   8   1    0.08    0.08
  -1   8   1    0.05    0.05
  -1   8   1    0.16    0.07
   1   8  -1    0.15    0.05
  -1   8   1    0.20    0.06
   1  -8  -1    0.10    0.04
  -1  -8   1    0.20    0.07
   1  -8  -1    0.11    0.03
  -1  -8   1    0.13    0.04
  -1  -8   1    0.18    0.04
   1  -8  -1    0.16    0.04
  -1   8   0    0.11    0.08
  -1   8   0    0.25    0.07
  -1   8   0    0.21    0.05
  -1   8   0    0.13    0.06
   1   8   0    0.08    0.05
   1   8   0    0.24    0.05
   1   8   0    0.26    0.07
   1   8   0    0.28    0.10
   1   8   0   -0.01    0.07
  -1   8   0    0.36    0.10
  -1  -8   0    0.13    0.04
  -1  -8   0    0.18    0.06
  -1  -8   0    0.24    0.04
   1  -8   0    0.17    0.03
   1  -8   0    0.18    0.05
   1  -8   0    0.13    0.04
  -1   8  -1    0.61    0.12
  -1   8  -1    0.55    0.10
   1   8   1    0.38    0.08
   1   8   1    0.40    0.09
  -1   8  -1    0.43    0.15
   1   8   1    0.39    0.13
  -1   8  -1    0.51    0.09
   1   8   1    0.66    0.12
   1   8   1    0.45    0.14
  -1   8  -1    0.62    0.07
  -1  -8  -1    0.56    0.06
  -1  -8  -1    0.41    0.14
  -1  -8  -1    0.52    0.09
   1  -8   1    0.43    0.07
   1  -8   1    0.61    0.06
   1  -8   1    0.48    0.09
  -1  -8  -1    0.60    0.10
  -1   8  -2    0.22    0.09
   1   8   2    0.16    0.05
   1   8   2    0.20    0.09
  -1   8  -2    0.15    0.05
  -1   8  -2    0.12    0.03
   1   8   2    0.23    0.09
   1   8   2    0.18    0.07
  -1   8  -2    0.32    0.14
  -1   8  -2    0.19    0.07
   1   8   2    0.24    0.06
  -1  -8  -2    0.24    0.11
   1  -8   2    0.16    0.05
  -1  -8  -2    0.12    0.05
   1  -8   2    0.20    0.05
  -1  -8  -2    0.09    0.06
   1  -8   2    0.19    0.06
  -1  -8  -2    0.22    0.04
  -1   8  -3    0.31    0.07
  -1   8  -3    0.56    0.18
   1   8   3    0.34    0.11
  -1   8  -3    0.24    0.03
   1   8   3    0.17    0.08
  -1   8  -3    0.44    0.15
   1   8   3    0.24    0.09
   1   8   3    0.29    0.08
  -1   8  -3    0.23    0.06
  -1  -8  -3    0.35    0.08
   1  -8   3    0.33    0.07
   1  -8   3    0.40    0.09
  -1  -8  -3    0.29    0.11
   1  -8   3    0.37    0.07
  -1  -8  -3    0.31    0.06
  -1  -8  -3    0.42    0.11
   1   8   4    9.89    0.55
   1   8   4    9.50    0.50
   1   8   4    9.38    0.49
  -1   8  -4   10.34    0.71
  -1   8  -4    9.77    0.39
  -1   8  -4    8.45    0.28
   1   8   4   10.32    0.50
  -1   8  -4    9.88    0.63
  -1   8  -4    9.61    0.39
   1  -8   4   10.12    0.41
  -1  -8  -4   10.12    0.49
   1  -8   4   10.28    0.46
  -1  -8  -4   10.38    0.45
  -1  -8  -4    8.61    0.50
   1  -8   4    9.29    0.40
  -1  -8  -4   10.10    0.41
  -1   8  -5    0.00    0.06
  -1   8  -5   -0.02    0.04
  -1   8  -5    0.04    0.03
  -1   8  -5    0.01    0.03
   1   8   5   -0.01    0.05
   1   8   5   -0.02    0.07
   1   8   5    0.02    0.05
   1  -8   5    0.03    0.05
  -1  -8  -5   -0.02    0.03
  -1  -8  -5    0.03    0.04
   1  -8   5   -0.02    0.05
  -1  -8  -5    0.05    0.08
   1  -8   5   -0.03    0.06
  -1   8  -6    0.03    0.04
  -1   8  -6   -0.02    0.03
  -1   8  -6    0.12    0.05
  -1   8  -6    0.00    0.12
  -1   8  -6    0.04    0.05
   1   8   6   -0.01    0.05
  -1  -8  -6    0.08    0.04
   1  -8   6    0.09    0.06
  -1  -8  -6    0.04    0.05
   1  -8   6    0.03    0.06
  -1   8  -7   -0.01    0.11
   1   8   7   -0.01    0.05
  -1   8  -7   -0.06    0.02
   1  -8   7    0.02    0.07
  -1  -8  -7   -0.06    0.02
  -1  -8  -7   -0.04    0.03
  -1   8  -8   -0.01    0.04
  -1   8  -8    0.08    0.10
   1   8   8    0.00    0.05
  -1  -8  -8    0.02    0.06
  -1  -8  -8    0.02    0.03
   1  -8   8    0.11    0.10
  -1   8  -9    0.00    0.10
   1   8   9   -0.02    0.10
  -1   8  -9    0.03    0.11
  -1   8  -9   -0.04    0.04
  -1  -8  -9    0.00    0.06
  -1  -8  -9    0.05    0.06
  -1   8 -10   -0.02    0.16
   1   8  10   -0.19    0.08
  -1   8 -10    0.07    0.04
  -1  -8 -10   -0.07    0.07
  -1  -8 -10   -0.08    0.06
  -1   8 -11    0.16    0.16
   1   8  11    0.09    0.09
  -1  -8 -11    0.01    0.08
  -1  -8 -11    0.04    0.04
  -1   9  11    0.07    0.11
   1   9 -11   -0.09    0.14
  -1   9  10    0.02    0.09
   1   9 -10    0.04    0.20
   1   9 -10    0.09    0.13
   1  -9 -10   -0.06    0.07
   1  -9 -10    0.07    0.07
  -1   9   9   -0.06    0.10
  -1  -9   9   -0.14    0.09
   1  -9  -9    0.03    0.03
   1  -9  -9    0.00    0.06
   1   9  -8    0.33    0.16
  -1   9   8    0.68    0.15
   1  -9  -8    0.30    0.08
   1  -9  -8    0.21    0.09
  -1  -9   8    0.37    0.16
  -1  -9   8    0.34    0.13
  -1   9   7    0.12    0.09
   1   9  -7    0.11    0.08
  -1  -9   7    0.08    0.07
   1  -9  -7    0.03    0.05
   1  -9  -7    0.00    0.03
  -1  -9   7   -0.14    0.09
  -1   9   6    2.94    0.30
   1   9  -6    2.71    0.18
   1   9  -6    2.92    0.40
  -1  -9   6    3.09    0.28
  -1  -9   6    2.69    0.28
   1  -9  -6    2.46    0.25
   1  -9  -6    2.50    0.22
  -1   9   5    7.30    0.41
  -1   9   5    6.86    0.45
  -1   9   5    7.40    0.47
   1   9  -5    7.37    0.32
   1   9  -5    6.49    0.58
  -1  -9   5    7.16    0.40
  -1  -9   5    6.77    0.43
   1  -9  -5    7.16    0.40
   1  -9  -5    7.18    0.36
  -1   9   4    5.31    0.35
   1   9  -4    5.07    0.25
   1   9  -4    5.10    0.50
   1   9  -4    4.18    0.29
   1   9  -4    4.79    0.19
  -1   9   4    4.85    0.36
  -1   9   4    5.01    0.37
   1  -9  -4    4.89    0.31
  -1  -9   4    4.45    0.25
   1  -9  -4    4.41    0.31
  -1  -9   4    5.29    0.34
   1  -9  -4    5.14    0.27
  -1  -9   4    4.99    0.30
  -1   9   3    0.15    0.11
  -1   9   3    0.13    0.11
  -1   9   3    0.28    0.11
   1   9  -3    0.23    0.06
   1   9  -3    0.09    0.09
  -1   9   3    0.25    0.09
   1   9  -3    0.12    0.03
   1   9  -3    0.37    0.12
  -1   9   3    0.34    0.09
   1   9  -3    0.17    0.07
   1  -9  -3    0.17    0.05
   1  -9  -3    0.33    0.07
   1  -9  -3    0.15    0.08
  -1  -9   3    0.18    0.06
  -1  -9   3    0.25    0.08
  -1  -9   3    0.13    0.05
   1   9  -2    1.96    0.12
  -1   9   2    2.25    0.24
  -1   9   2    1.77    0.22
   1   9  -2    1.79    0.17
   1   9  -2    2.08    0.17
   1   9  -2    2.22    0.28
  -1   9   2    1.99    0.19
  -1   9   2    2.04    0.21
  -1   9   2    1.65    0.23
   1   9  -2    1.68    0.30
   1  -9  -2    1.71    0.17
  -1  -9   2    2.06    0.16
   1  -9  -2    2.16    0.12
  -1  -9   2    1.97    0.18
  -1  -9   2    2.10    0.14
   1  -9  -2    1.95    0.17
   1   9  -1    0.08    0.08
   1   9  -1   -0.03    0.03
  -1   9   1    0.01    0.05
   1   9  -1   -0.01    0.05
  -1   9   1   -0.02    0.03
  -1   9   1    0.01    0.04
  -1   9   1   -0.03    0.07
   1   9  -1   -0.03    0.02
  -1   9   1   -0.03    0.08
   1   9  -1   -0.02    0.02
   1  -9  -1    0.00    0.02
  -1  -9   1    0.03    0.04
  -1  -9   1   -0.08    0.03
   1  -9  -1    0.02    0.03
  -1  -9   1   -0.04    0.02
  -1   9   0    0.39    0.10
  -1   9   0    0.59    0.18
   1   9   0    0.32    0.07
   1   9   0    0.70    0.19
   1   9   0    0.42    0.16
   1   9   0    0.35    0.09
  -1   9   0    0.49    0.08
   1   9   0    0.35    0.10
  -1   9   0    0.51    0.11
  -1   9   0    0.36    0.12
   1  -9   0    0.52    0.10
   1  -9   0    0.34    0.08
   1  -9   0    0.50    0.06
  -1  -9   0    0.40    0.06
  -1  -9   0    0.44    0.08
  -1  -9   0    0.48    0.09
  -1   9  -1    0.28    0.09
  -1   9  -1    0.07    0.04
   1   9   1    0.09    0.08
   1   9   1    0.12    0.06
  -1   9  -1    0.01    0.04
   1   9   1    0.04    0.05
   1   9   1    0.10    0.06
  -1   9  -1    0.05    0.04
  -1   9  -1    0.02    0.06
  -1  -9  -1    0.06    0.05
  -1  -9  -1    0.09    0.03
   1  -9   1    0.11    0.05
   1  -9   1    0.14    0.05
  -1  -9  -1    0.12    0.05
   1  -9   1    0.08    0.03
  -1   9  -2    0.95    0.12
  -1   9  -2    0.80    0.22
  -1   9  -2    0.78    0.20
   1   9   2    0.72    0.13
  -1   9  -2    0.70    0.07
  -1   9  -2    0.75    0.11
   1   9   2    0.89    0.20
   1   9   2    0.88    0.14
   1   9   2    0.85    0.20
   1   9   2    1.26    0.16
   1  -9   2    0.79    0.13
   1  -9   2    0.91    0.11
   1  -9   2    1.00    0.10
  -1  -9  -2    0.66    0.12
  -1  -9  -2    1.05    0.12
  -1  -9  -2    0.99    0.09
  -1   9  -3    1.70    0.16
   1   9   3    1.69    0.23
   1   9   3    1.49    0.24
  -1   9  -3    1.77    0.16
   1   9   3    1.55    0.18
  -1   9  -3    1.67    0.33
   1   9   3    1.20    0.19
  -1  -9  -3    1.64    0.18
   1  -9   3    1.57    0.16
  -1  -9  -3    1.67    0.13
   1  -9   3    1.62    0.14
   1  -9   3    1.60    0.17
  -1  -9  -3    1.77    0.17
   1   9   4    4.03    0.32
  -1   9  -4    4.02    0.24
  -1   9  -4    4.09    0.25
  -1   9  -4    4.32    0.45
   1   9   4    3.74    0.33
   1   9   4    3.28    0.29
   1  -9   4    3.82    0.23
  -1  -9  -4    4.18    0.28
   1  -9   4    3.77    0.28
  -1  -9  -4    3.38    0.28
  -1  -9  -4    4.09    0.23
   1  -9   4    3.46    0.25
   1   9   5    2.43    0.25
  -1   9  -5    2.50    0.19
   1   9   5    2.69    0.27
  -1   9  -5    2.18    0.40
  -1   9  -5    2.54    0.20
   1  -9   5    2.79    0.25
   1  -9   5    2.61    0.22
  -1  -9  -5    2.37    0.19
  -1  -9  -5    2.49    0.22
   1  -9   5    2.65    0.22
  -1   9  -6    2.12    0.17
  -1   9  -6    2.05    0.38
   1   9   6    2.37    0.28
  -1  -9  -6    1.87    0.20
   1  -9   6    2.18    0.24
  -1  -9  -6    1.82    0.19
   1   9   7    0.00    0.05
  -1   9  -7   -0.01    0.09
  -1   9  -7    0.01    0.04
  -1  -9  -7   -0.01    0.04
   1  -9   7   -0.09    0.08
  -1  -9  -7   -0.02    0.04
  -1   9  -8   -0.07    0.04
   1   9   8   -0.08    0.07
  -1   9  -8    0.12    0.06
   1  -9   8    0.04    0.12
  -1  -9  -8    0.01    0.06
  -1  -9  -8   -0.08    0.04
  -1   9  -9    0.37    0.16
   1   9   9    0.16    0.11
  -1  -9  -9   -0.12    0.08
  -1  -9  -9    0.03    0.09
   1  -9   9    0.03    0.13
  -1   9 -10   -0.13    0.14
   1   9  10   -0.05    0.09
  -1  -9 -10   -0.05    0.03
  -1  -9 -10   -0.12    0.06
   1  10 -10    0.15    0.12
   1  10 -10   -0.13    0.15
  -1  10  10   -0.09    0.09
  -1 -10  10   -0.19    0.14
   1 -10 -10    0.06    0.08
  -1  10   9    0.01    0.10
   1  10  -9    0.03    0.12
  -1 -10   9   -0.12    0.12
   1 -10  -9   -0.11    0.09
   1 -10  -9   -0.02    0.06
  -1  10   8    0.07    0.09
   1  10  -8   -0.17    0.12
  -1 -10   8   -0.02    0.11
   1 -10  -8    0.00    0.04
   1 -10  -8   -0.05    0.07
  -1  10   7    0.08    0.09
   1  10  -7   -0.13    0.09
  -1 -10   7    0.06    0.06
   1 -10  -7    0.05    0.04
   1 -10  -7    0.01    0.07
   1  10  -6    1.33    0.32
  -1  10   6    1.21    0.22
  -1 -10   6    1.06    0.18
  -1 -10   6    0.88    0.20
   1 -10  -6    1.58    0.20
   1 -10  -6    1.18    0.15
   1  10  -5   -0.01    0.03
   1  10  -5   -0.08    0.10
  -1  10   5    0.10    0.06
   1 -10  -5    0.02    0.05
   1 -10  -5   -0.02    0.04
  -1 -10   5    0.05    0.05
  -1 -10   5    0.21    0.08
  -1  10   4   -0.05    0.07
  -1  10   4   -0.01    0.05
   1  10  -4    0.05    0.07
  -1  10   4   -0.07    0.04
   1  10  -4    0.03    0.03
  -1 -10   4    0.06    0.05
   1 -10  -4    0.00    0.04
   1 -10  -4   -0.04    0.03
  -1 -10   4    0.03    0.07
   1  10  -3   -0.06    0.08
  -1  10   3    0.05    0.07
   1  10  -3    0.06    0.04
  -1  10   3    0.09    0.06
  -1  10   3    0.07    0.06
   1 -10  -3    0.15    0.05
   1 -10  -3    0.10    0.05
  -1 -10   3    0.13    0.08
  -1 -10   3   -0.02    0.05
   1  10  -2    0.17    0.07
   1  10  -2    0.10    0.05
  -1  10   2    0.10    0.06
  -1  10   2    0.14    0.09
  -1  10   2    0.38    0.15
   1  10  -2    0.30    0.15
   1 -10  -2    0.15    0.06
   1 -10  -2    0.22    0.04
  -1 -10   2    0.18    0.07
  -1 -10   2    0.13    0.06
   1 -10  -2    0.05    0.06
  -1 -10   2    0.26    0.07
  -1  10   1    1.29    0.26
   1  10  -1    1.35    0.13
  -1  10   1    1.96    0.22
   1  10  -1    1.39    0.26
   1  10  -1    1.67    0.32
  -1  10   1    1.01    0.16
   1  10  -1    1.41    0.16
   1 -10  -1    1.46    0.09
  -1 -10   1    1.35    0.13
   1 -10  -1    1.64    0.16
   1 -10  -1    1.57    0.16
  -1 -10   1    1.44    0.16
  -1 -10   1    1.55    0.13
   1  10   0    0.69    0.17
   1  10   0    0.30    0.13
  -1  10   0    0.51    0.17
  -1  10   0    0.30    0.09
   1  10   0    0.24    0.08
  -1  10   0    0.34    0.13
  -1 -10   0    0.16    0.07
   1 -10   0    0.44    0.10
  -1 -10   0    0.30    0.05
  -1 -10   0    0.22    0.07
   1 -10   0    0.29    0.07
   1 -10   0    0.29    0.05
   1  10   1    0.18    0.06
   1  10   1    0.13    0.12
  -1  10  -1    0.16    0.11
  -1  10  -1    0.45    0.11
   1  10   1    0.23    0.07
   1  10   1    0.25    0.12
  -1  10  -1    0.22    0.07
  -1 -10  -1    0.13    0.06
   1 -10   1    0.08    0.04
   1 -10   1    0.35    0.09
  -1 -10  -1    0.16    0.04
  -1 -10  -1    0.28    0.09
   1 -10   1    0.10    0.06
   1  10   2   -0.09    0.08
   1  10   2   -0.07    0.12
  -1  10  -2   -0.04    0.08
   1  10   2    0.16    0.07
   1  10   2    0.04    0.04
  -1  10  -2    0.13    0.05
   1 -10   2    0.12    0.07
  -1 -10  -2    0.07    0.03
  -1 -10  -2    0.09    0.07
   1 -10   2    0.06    0.05
  -1 -10  -2    0.03    0.05
   1 -10   2   -0.05    0.04
   1  10   3   -0.03    0.07
   1  10   3   -0.02    0.17
  -1  10  -3    0.02    0.06
   1  10   3    0.06    0.10
   1  10   3   -0.02    0.07
  -1  10  -3    0.00    0.04
  -1 -10  -3    0.08    0.08
  -1 -10  -3    0.07    0.03
   1 -10   3   -0.03    0.04
   1 -10   3    0.01    0.05
  -1 -10  -3   -0.06    0.03
   1  10   4    0.47    0.13
  -1  10  -4    0.29    0.08
  -1  10  -4    0.73    0.24
   1  10   4    0.64    0.13
  -1 -10  -4    0.46    0.08
  -1 -10  -4    0.49    0.11
   1 -10   4    0.48    0.13
  -1  10  -5    0.09    0.12
  -1  10  -5    0.02    0.06
   1  10   5    0.10    0.07
  -1 -10  -5   -0.03    0.05
  -1 -10  -5    0.03    0.05
   1 -10   5    0.16    0.07
   1  10   6    0.04    0.07
  -1  10  -6    0.01    0.11
  -1  10  -6    0.06    0.04
   1 -10   6    0.00    0.09
  -1 -10  -6    0.16    0.07
  -1 -10  -6    0.08    0.05
  -1  10  -7    0.17    0.14
   1  10   7    0.01    0.07
  -1  10  -7   -0.08    0.04
  -1 -10  -7    0.01    0.04
  -1 -10  -7   -0.04    0.05
   1 -10   7   -0.01    0.08
  -1  10  -8   -0.12    0.14
   1 -10   8   -0.02    0.09
  -1 -10  -8   -0.10    0.07
  -1 -10  -8   -0.12    0.06
  -1  10  -9    0.73    0.21
   1  10   9    0.46    0.17
  -1 -10  -9    0.36    0.11
  -1 -10  -9    0.30    0.10
   1  10  10   -0.11    0.09
  -1  10 -10    0.04    0.16
  -1 -10 -10    0.05    0.09
  -1 -10 -10   -0.06    0.07
  -1  11   9    0.00    0.11
   1  11  -9   -0.04    0.18
   1 -11  -9   -0.13    0.08
  -1 -11   9   -0.13    0.15
   1 -11  -9   -0.13    0.07
  -1  11   8    0.03    0.10
   1  11  -8   -0.12    0.16
   1 -11  -8   -0.03    0.06
   1 -11  -8   -0.01    0.06
  -1 -11   8   -0.22    0.13
  -1  11   7   -0.15    0.06
   1  11  -7   -0.09    0.09
   1 -11  -7   -0.02    0.07
  -1 -11   7   -0.02    0.08
   1 -11  -7   -0.02    0.06
  -1  11   6    0.71    0.15
   1  11  -6    0.50    0.22
   1 -11  -6    0.54    0.11
  -1 -11   6    0.54    0.15
   1 -11  -6    0.65    0.11
  -1  11   5    0.31    0.10
   1  11  -5    0.23    0.14
   1 -11  -5    0.13    0.07
   1 -11  -5    0.28    0.05
  -1 -11   5    0.23    0.11
   1  11  -4    0.11    0.08
  -1  11   4   -0.09    0.13
  -1  11   4    0.16    0.07
  -1 -11   4    0.01    0.06
   1 -11  -4    0.02    0.03
   1 -11  -4    0.10    0.07
  -1 -11   4    0.04    0.07
  -1  11   3   -0.01    0.11
   1  11  -3   -0.03    0.09
   1  11  -3   -0.06    0.04
   1 -11  -3   -0.05    0.02
  -1 -11   3   -0.05    0.06
  -1 -11   3    0.04    0.06
   1 -11  -3   -0.02    0.05
   1  11  -2    0.02    0.02
  -1  11   2    0.07    0.11
  -1  11   2   -0.01    0.05
   1  11  -2   -0.08    0.08
  -1 -11   2    0.12    0.04
  -1 -11   2    0.03    0.04
   1 -11  -2   -0.02    0.04
   1 -11  -2    0.00    0.02
   1  11  -1    0.32    0.10
  -1  11   1    0.35    0.16
  -1  11   1    0.25    0.10
  -1  11   1    0.41    0.16
   1  11  -1    0.22    0.17
  -1 -11   1    0.48    0.09
  -1 -11   1    0.32    0.10
   1 -11  -1    0.32    0.09
   1 -11  -1    0.26    0.07
   1 -11  -1    0.37    0.06
   1  11   0    0.04    0.12
  -1  11   0   -0.04    0.05
   1  11   0   -0.03    0.04
  -1  11   0    0.11    0.14
   1 -11   0   -0.02    0.03
  -1 -11   0    0.00    0.03
  -1 -11   0   -0.02    0.03
   1 -11   0   -0.01    0.04
   1 -11   0   -0.03    0.06
   1  11   1    0.18    0.08
   1  11   1    0.17    0.11
   1  11   1    0.13    0.11
  -1  11  -1    0.20    0.15
  -1  11  -1    0.12    0.06
  -1 -11  -1    0.42    0.10
   1 -11   1    0.10    0.08
   1 -11   1    0.31    0.07
  -1 -11  -1    0.24    0.05
   1  11   2    0.09    0.11
   1  11   2    0.22    0.29
  -1  11  -2    0.21    0.11
  -1  11  -2    0.24    0.08
   1  11   2    0.48    0.13
   1 -11   2    0.36    0.10
  -1 -11  -2    0.32    0.09
  -1 -11  -2    0.35    0.06
  -1 -11  -2    0.42    0.10
  -1  11  -3    0.17    0.06
   1  11   3   -0.08    0.10
   1  11   3    0.16    0.09
  -1  11  -3    0.12    0.16
  -1 -11  -3    0.18    0.07
   1 -11   3    0.19    0.08
  -1 -11  -3    0.25    0.06
   1  11   4    0.15    0.08
  -1  11  -4    0.26    0.13
  -1  11  -4    0.27    0.09
   1  11   4    0.27    0.12
  -1 -11  -4    0.31    0.09
  -1 -11  -4    0.23    0.06
   1 -11   4    0.29    0.09
  -1  11  -5    0.10    0.14
  -1  11  -5    0.07    0.06
   1  11   5    0.06    0.05
  -1 -11  -5    0.04    0.04
   1 -11   5    0.21    0.10
  -1 -11  -5    0.13    0.06
  -1  11  -6    0.05    0.05
   1  11   6    0.04    0.02
  -1  11  -6    0.23    0.18
  -1 -11  -6    0.19    0.09
   1 -11   6    0.13    0.13
  -1 -11  -6    0.07    0.07
  -1  11  -7   -0.26    0.13
   1  11   7   -0.10    0.07
  -1 -11  -7    0.03    0.05
  -1 -11  -7    0.00    0.06
   1 -11   7    0.04    0.13
   1  11   8    0.25    0.09
  -1  11  -8    0.02    0.19
  -1 -11  -8   -0.04    0.05
  -1 -11  -8   -0.09    0.06
   1 -11   8    0.16    0.15
   1  11   9    0.08    0.13
  -1  11  -9    0.33    0.16
  -1 -11  -9    0.06    0.07
  -1 -11  -9    0.00    0.07
   1  12  -8   -0.21    0.16
  -1  12   8    0.17    0.10
  -1 -12   8    0.09    0.13
  -1  12   7    0.32    0.11
   1  12  -7   -0.16    0.15
  -1 -12   7    0.17    0.13
   1 -12  -7    0.00    0.06
   1 -12  -7    0.06    0.05
  -1  12   6   -0.04    0.05
   1  12  -6   -0.01    0.14
   1 -12  -6    0.01    0.04
   1 -12  -6    0.01    0.07
  -1 -12   6    0.00    0.10
  -1  12   5    0.02    0.07
   1  12  -5    0.16    0.12
  -1 -12   5    0.05    0.07
   1 -12  -5   -0.03    0.06
   1 -12  -5    0.04    0.03
   1  12  -4    0.06    0.07
  -1  12   4   -0.06    0.05
   1 -12  -4   -0.08    0.03
  -1 -12   4    0.14    0.06
   1 -12  -4   -0.08    0.04
  -1  12   3    0.07    0.06
  -1  12   3    0.05    0.15
   1  12  -3    0.08    0.09
   1 -12  -3    0.07    0.04
   1 -12  -3    0.08    0.04
  -1 -12   3    0.00    0.04
   1  12  -2    0.37    0.12
  -1  12   2    0.17    0.09
  -1  12   2    0.17    0.12
  -1 -12   2    0.05    0.07
   1 -12  -2    0.20    0.09
   1  12  -1    0.82    0.26
   1  12  -1    0.92    0.15
  -1  12   1    0.75    0.16
  -1  12   1    0.82    0.23
   1 -12  -1    0.77    0.13
  -1 -12   1    0.92    0.17
  -1 -12   1    1.16    0.14
   1  12   0   -0.13    0.10
   1  12   0    0.00    0.05
  -1  12   0   -0.07    0.13
  -1  12   0    0.07    0.07
  -1 -12   0    0.10    0.07
  -1 -12   0   -0.01    0.05
   1 -12   0    0.04    0.05
  -1  12  -1    0.00    0.04
   1  12   1   -0.10    0.10
   1  12   1    0.03    0.07
  -1  12  -1   -0.15    0.10
   1 -12   1    0.09    0.05
  -1 -12  -1   -0.02    0.04
  -1 -12  -1   -0.03    0.04
   1  12   2    0.01    0.04
  -1  12  -2    0.08    0.06
  -1  12  -2    0.00    0.09
   1  12   2    0.02    0.06
  -1 -12  -2    0.05    0.04
  -1 -12  -2   -0.07    0.03
   1 -12   2    0.00    0.04
   1  12   3    0.23    0.15
   1  12   3    0.13    0.10
  -1  12  -3    0.16    0.09
   1 -12   3    0.51    0.14
  -1 -12  -3    0.26    0.06
  -1 -12  -3    0.46    0.11
  -1  12  -4    0.27    0.08
   1  12   4    0.44    0.13
  -1 -12  -4    0.42    0.07
   1 -12   4    0.38    0.12
  -1 -12  -4    0.25    0.10
  -1  12  -5    0.19    0.09
   1  12   5    0.05    0.07
   1 -12   5    0.06    0.09
  -1 -12  -5   -0.05    0.04
  -1 -12  -5    0.00    0.06
   1  12   6   -0.02    0.11
  -1  12  -6   -0.27    0.16
  -1 -12  -6   -0.02    0.05
   1 -12   6   -0.19    0.10
  -1 -12  -6    0.08    0.06
   1  12   7    0.03    0.08
  -1  12  -7   -0.17    0.14
  -1 -12  -7   -0.08    0.05
  -1 -12  -7    0.04    0.09
   1 -12   7   -0.21    0.10
   1  12   8    0.26    0.09
  -1 -12  -8   -0.07    0.07
  -1 -12  -8    0.07    0.10
   1  13  -7   -0.05    0.19
  -1  13   7   -0.11    0.08
  -1 -13   7   -0.08    0.11
   1 -13  -7    0.03    0.07
   1  13  -6    0.03    0.20
  -1  13   6    0.03    0.08
  -1 -13   6    0.01    0.17
   1 -13  -6    0.05    0.08
  -1  13   5    0.06    0.12
   1  13  -5    0.26    0.21
   1 -13  -5    0.27    0.10
  -1 -13   5    0.40    0.15
  -1  13   4    0.05    0.08
   1  13  -4    0.25    0.17
  -1 -13   4   -0.17    0.08
   1 -13  -4   -0.08    0.06
  -1  13   3    0.12    0.11
  -1 -13   3    0.16    0.08
   1 -13  -3    0.05    0.04
  -1  13   2    0.23    0.10
   1  13  -2   -0.09    0.17
   1 -13  -2    0.17    0.07
  -1 -13   2    0.34    0.11
  -1  13   1   -0.05    0.12
   1  13  -1    0.17    0.17
  -1  13   1   -0.03    0.05
  -1 -13   1    0.06    0.05
   1 -13  -1    0.20    0.07
   1  13   0    0.03    0.11
  -1  13   0    0.09    0.07
  -1  13   0    0.00    0.10
  -1 -13   0   -0.03    0.06
   1 -13   0   -0.06    0.05
  -1  13  -1   -0.06    0.05
  -1  13  -1   -0.12    0.11
   1  13   1    0.01    0.05
   1  13   1   -0.12    0.12
   1 -13   1   -0.01    0.06
  -1 -13  -1    0.00    0.05
  -1  13  -2    0.07    0.07
   1  13   2   -0.12    0.15
   1  13   2    0.15    0.06
  -1  13  -2    0.04    0.15
  -1 -13  -2    0.03    0.03
   1 -13   2    0.07    0.05
  -1 -13  -2    0.07    0.06
   1  13   3    0.04    0.08
  -1  13  -3   -0.02    0.13
   1 -13   3    0.05    0.07
   1  13   4    0.10    0.05
  -1  13  -4    0.02    0.15
  -1 -13  -4    0.08    0.08
  -1 -13  -4    0.09    0.05
   1 -13   4    0.08    0.11
   1  13   5   -0.01    0.09
  -1  13  -5    0.05    0.18
  -1 -13  -5    0.19    0.09
  -1 -13  -5    0.03    0.06
   1 -13   5    0.01    0.11
  -1  13  -6   -0.36    0.18
   1  13   6    0.16    0.11
  -1 -13  -6   -0.14    0.05
  -1 -13  -6   -0.01    0.06
   1 -13   6   -0.07    0.14
   1  13   7    0.08    0.10
  -1  13  -7   -0.05    0.15
  -1 -13  -7    0.02    0.07
   1 -13   7    0.03    0.15
  -1 -13  -7    0.15    0.07
  -1  14   6   -0.06    0.10
   1 -14  -6    0.02    0.09
   1  14  -5    0.12    0.18
  -1  14   5    0.16    0.10
  -1 -14   5   -0.02    0.14
   1 -14  -5    0.25    0.09
  -1  14   4    0.12    0.09
   1 -14  -4    0.12    0.07
  -1 -14   4    0.19    0.12
  -1  14   3    0.02    0.09
   1  14  -3   -0.11    0.13
  -1 -14   3   -0.13    0.07
   1 -14  -3   -0.15    0.07
  -1  14   2    0.31    0.10
   1  14  -2    0.23    0.24
  -1 -14   2    0.19    0.10
   1 -14  -2    0.19    0.10
   1  14  -1   -0.03    0.17
  -1  14   1    0.11    0.09
  -1  14   1   -0.11    0.14
   1 -14  -1    0.10    0.09
  -1 -14   1   -0.06    0.08
  -1  14   0    0.02    0.06
  -1  14   0    0.06    0.14
   1  14   0   -0.11    0.17
  -1 -14   0    0.21    0.10
  -1  14  -1   -0.23    0.20
   1 -14   1   -0.08    0.08
  -1 -14  -1   -0.06    0.05
  -1  14  -2   -0.02    0.11
   1  14   2   -0.12    0.14
   1 -14   2    0.10    0.09
  -1 -14  -2    0.11    0.08
  -1  14  -3   -0.27    0.12
   1 -14   3    0.02    0.09
  -1 -14  -3   -0.05    0.03
   1  14   4    0.10    0.11
  -1  14  -4   -0.16    0.14
  -1 -14  -4    0.05    0.07
   1  14   5   -0.04    0.12
   1 -14   5    0.04    0.11
  -1 -14  -5    0.01    0.07
  -1  15   4    0.00    0.08
   1  15  -4   -0.09    0.15
   1 -15  -4    0.05    0.06
  -1 -15   4   -0.06    0.13
   1  15  -3    0.28    0.18
  -1  15   3   -0.06    0.09
   1 -15  -3   -0.07    0.06
  -1 -15   3    0.04    0.12
   1  15  -2   -0.01    0.21
   1 -15  -2    0.16    0.09
  -1 -15   2   -0.01    0.09
  -1  15   1    0.67    0.31
  -1 -15   1    0.62    0.16
   1 -15  -1    0.81    0.14
   1  15   0    0.03    0.25
  -1  15   0   -0.10    0.20
   1 -15   0    0.13    0.10
  -1 -15   0   -0.03    0.10
   1  15   1   -0.10    0.25
  -1  15  -1   -0.39    0.21
   1 -15   1   -0.04    0.06
  -1 -15  -1   -0.02    0.07
  -1  15  -2   -0.07    0.19
   1 -15   2   -0.11    0.11
  -1 -15  -2   -0.12    0.07
  -1  15  -3   -0.21    0.22
   1 -15   3   -0.08    0.13
  -1 -15  -3   -0.12    0.07
   2   0 -13   -0.24    0.13
   2   0 -13   -0.19    0.07
  -2   0  13    0.00    0.11
  -2   0  12   -0.11    0.08
   2   0 -12    0.10    0.12
   2   0 -11    0.05    0.10
   2   0 -11    0.07    0.06
  -2   0  11   -0.03    0.08
   2   0 -10    0.75    0.19
  -2   0  10    0.68    0.15
   2   0 -10    0.68    0.17
   2   0  -9   -0.06    0.06
   2   0  -9   -0.01    0.05
   2   0  -9   -0.08    0.07
  -2   0   9   -0.02    0.03
   2   0  -9   -0.06    0.05
   2   0  -8   -0.07    0.04
   2   0  -8   -0.05    0.03
   2   0  -8   -0.09    0.04
  -2   0   8    0.01    0.05
   2   0  -8   -0.07    0.06
   2   0  -8   -0.11    0.05
   2   0  -8    0.07    0.08
  -2   0   7    0.14    0.05
   2   0  -7    0.01    0.03
   2   0  -7    0.04    0.08
   2   0  -7   -0.05    0.03
   2   0  -7   -0.09    0.05
  -2   0   7    0.00    0.03
   2   0  -7    0.05    0.05
   2   0  -7    0.02    0.04
   2   0  -7    0.08    0.07
   2   0  -6    1.97    0.21
   2   0  -6    1.75    0.18
   2   0  -6    1.70    0.16
  -2   0   6    1.82    0.23
  -2   0   6    1.71    0.16
   2   0  -6    1.60    0.18
   2   0  -6    2.06    0.24
   2   0  -6    1.83    0.15
   2   0  -6    1.71    0.15
   2   0  -5   -0.02    0.02
  -2   0   5   -0.03    0.02
   2   0  -5    0.02    0.06
   2   0  -5    0.00    0.05
  -2   0   5    0.00    0.05
   2   0  -5    0.02    0.03
   2   0  -5   -0.03    0.03
  -2   0   4    1.25    0.14
   2   0  -4    1.58    0.12
   2   0  -4    1.73    0.16
  -2   0   4    1.52    0.13
   2   0  -4    1.70    0.13
  -2   0   4    1.43    0.16
  -2   0   4    1.51    0.13
   2   0  -4    1.91    0.19
   2   0  -3   -0.01    0.02
   2   0  -3    0.00    0.03
  -2   0   3    0.00    0.02
   2   0  -3    0.00    0.02
  -2   0   3    0.05    0.04
  -2   0   3   -0.02    0.04
  -2   0   3   -0.03    0.01
   2   0  -3    0.00    0.03
  -2   0   2    4.97    0.19
   2   0  -2    4.65    0.17
   2   0  -2    4.84    0.21
   2   0  -2    4.76    0.25
   2   0  -2    5.06    0.21
  -2   0   2    4.97    0.22
  -2   0   2    4.71    0.21
  -2   0   2    4.63    0.24
  -2   0   1   -0.01    0.03
   2   0  -1    0.00    0.01
   2   0  -1    0.01    0.03
   2   0  -1   -0.01    0.04
   2   0  -1    0.00    0.03
  -2   0   1   -0.02    0.02
  -2   0   1    0.00    0.01
   2   0  -1    0.01    0.02
   2   0   0   30.31    4.07
  -2   0   0   28.14    1.29
   2   0   0   28.49    1.29
  -2   0  -1    0.00    0.02
  -2   0  -1    0.01    0.01
  -2   0  -1    0.01    0.02
   2   0   1    0.00    0.03
   2   0   1    0.00    0.01
   2   0   1    0.00    0.02
  -2   0  -1    0.00    0.00
  -2   0  -1    0.07    0.04
  -2   0  -2    0.03    0.02
   2   0   2    0.03    0.03
  -2   0  -2    0.02    0.02
   2   0   2    0.02    0.03
   2   0   2    0.02    0.02
  -2   0  -2    0.02    0.03
  -2   0  -2    0.02    0.02
   2   0   2    0.08    0.03
   2   0   3   -0.04    0.01
   2   0   3    0.00    0.02
   2   0   3   -0.02    0.02
  -2   0  -3    0.00    0.02
  -2   0  -3    0.00    0.01
  -2   0  -3   -0.01    0.02
   2   0   3   -0.03    0.02
  -2   0  -3    0.01    0.03
   2   0   4    2.54    0.19
  -2   0  -4    2.54    0.19
  -2   0  -4    2.44    0.17
  -2   0  -4    2.37    0.17
  -2   0  -4    2.75    0.20
   2   0   4    2.51    0.18
   2   0   4    2.43    0.19
   2   0   4    2.40    0.18
  -2   0  -5   -0.05    0.02
  -2   0  -5    0.00    0.03
   2   0   5    0.02    0.04
   2   0   5   -0.01    0.03
  -2   0  -5    0.03    0.04
   2   0   5   -0.05    0.03
   2   0   5   -0.04    0.05
  -2   0  -6    0.01    0.03
  -2   0  -6    0.00    0.04
   2   0   6    0.06    0.05
   2   0   6    0.05    0.05
  -2   0  -6   -0.06    0.04
   2   0   6    0.05    0.06
  -2   0  -6    0.02    0.04
  -2   0  -6    0.05    0.06
   2   0   6   -0.02    0.03
  -2   0  -7   -0.04    0.05
  -2   0  -7    0.02    0.06
   2   0   7   -0.10    0.04
  -2   0  -7   -0.01    0.06
   2   0   7    0.02    0.04
   2   0   7   -0.05    0.06
  -2   0  -7    0.01    0.06
  -2   0  -7   -0.03    0.06
  -2   0  -7    0.02    0.05
  -2   0  -8   13.26    0.55
   2   0   8   13.34    0.63
  -2   0  -8   12.53    0.65
  -2   0  -8   12.86    0.61
  -2   0  -8   12.47    0.60
   2   0   8   12.57    0.58
  -2   0  -8   11.92    0.55
   2   0   9   -0.04    0.07
  -2   0  -9    0.05    0.06
  -2   0  -9    0.12    0.07
   2   0   9   -0.04    0.04
   2   0  10    0.84    0.16
  -2   0 -10    0.59    0.16
  -2   0 -10    0.59    0.13
  -2   0 -11   -0.10    0.06
   2   0  11   -0.02    0.07
   2   0  12    0.00    0.10
   2   1 -13    0.06    0.08
  -2   1  13   -0.07    0.12
   2   1 -13   -0.24    0.15
   2  -1 -13    0.10    0.12
  -2  -1  13    0.00    0.11
   2   1 -12    0.33    0.17
  -2   1  12    0.24    0.13
   2   1 -12    0.15    0.09
  -2  -1  12   -0.01    0.09
   2  -1 -12   -0.05    0.10
   2  -1 -12    0.33    0.16
   2   1 -11    0.23    0.09
   2   1 -11    0.22    0.13
  -2   1  11    0.05    0.11
   2  -1 -11    0.24    0.13
  -2  -1  11    0.10    0.08
  -2   1  10    0.86    0.16
   2   1 -10    0.60    0.15
   2   1 -10    0.70    0.20
   2  -1 -10    0.71    0.19
  -2  -1  10    0.65    0.16
   2  -1 -10    0.58    0.16
   2   1  -9   -0.09    0.05
   2   1  -9   -0.08    0.08
   2   1  -9    0.17    0.07
  -2   1   9   -0.03    0.05
  -2   1   9   -0.14    0.10
   2   1  -9    0.03    0.04
  -2  -1   9   -0.01    0.05
   2  -1  -9    0.07    0.08
   2  -1  -9    0.06    0.09
   2  -1  -9   -0.14    0.07
   2  -1  -9    0.08    0.07
   2   1  -8    0.00    0.05
  -2   1   8    0.11    0.05
   2   1  -8    0.06    0.06
  -2   1   8    0.02    0.08
   2   1  -8    0.00    0.05
   2   1  -8    0.14    0.09
   2   1  -8    0.05    0.07
   2   1  -8    0.06    0.07
   2  -1  -8    0.33    0.13
   2  -1  -8    0.15    0.08
  -2  -1   8    0.13    0.06
   2  -1  -8    0.14    0.06
   2  -1  -8    0.10    0.04
   2  -1  -8    0.09    0.04
   2  -1  -8    0.22    0.10
  -2   1   7    0.44    0.10
   2   1  -7    0.66    0.14
   2   1  -7    0.43    0.10
   2   1  -7    0.37    0.10
  -2   1   7    0.30    0.14
   2   1  -7    0.35    0.14
   2   1  -7    0.30    0.09
   2   1  -7    0.53    0.12
   2   1  -7    0.29    0.09
   2  -1  -7    0.49    0.12
   2  -1  -7    0.38    0.13
   2  -1  -7    0.61    0.14
   2  -1  -7    0.51    0.06
   2  -1  -7    0.31    0.09
   2  -1  -7    0.39    0.07
  -2  -1   7    0.37    0.09
   2   1  -6    0.02    0.04
   2   1  -6    0.04    0.06
   2   1  -6    0.07    0.05
  -2   1   6    0.07    0.07
   2   1  -6    0.13    0.04
  -2   1   6   -0.01    0.04
   2   1  -6    0.05    0.09
   2   1  -6    0.16    0.08
  -2  -1   6    0.03    0.04
   2  -1  -6    0.02    0.05
   2  -1  -6    0.10    0.07
   2  -1  -6    0.02    0.07
  -2  -1   6    0.08    0.05
   2  -1  -6    0.09    0.03
   2  -1  -6    0.06    0.03
   2  -1  -6    0.15    0.07
  -2   1   5    0.16    0.09
  -2   1   5    0.18    0.06
   2   1  -5    0.15    0.06
   2   1  -5    0.11    0.04
   2   1  -5    0.14    0.05
   2   1  -5    0.13    0.06
   2   1  -5    0.17    0.08
   2   1  -5    0.18    0.07
   2  -1  -5    0.11    0.06
   2  -1  -5    0.10    0.05
   2  -1  -5    0.10    0.04
   2  -1  -5    0.16    0.06
  -2  -1   5    0.16    0.05
   2  -1  -5    0.21    0.10
   2  -1  -5    0.16    0.04
  -2  -1   5    0.34    0.10
   2   1  -4    0.11    0.05
  -2   1   4    0.12    0.04
   2   1  -4    0.19    0.07
  -2   1   4    0.23    0.09
  -2   1   4    0.14    0.04
   2   1  -4    0.33    0.11
   2   1  -4    0.13    0.04
  -2   1   4    0.13    0.06
   2   1  -4    0.11    0.05
  -2  -1   4    0.18    0.04
   2  -1  -4    0.20    0.06
  -2  -1   4    0.13    0.05
   2  -1  -4    0.16    0.05
   2  -1  -4    0.16    0.08
   2  -1  -4    0.18    0.05
   2  -1  -4    0.15    0.03
  -2  -1   4    0.09    0.04
  -2   1   3   13.77    0.54
  -2   1   3   13.58    0.45
   2   1  -3   14.33    0.48
   2   1  -3   14.36    0.56
  -2   1   3   14.24    0.49
   2   1  -3   13.64    0.46
   2   1  -3   13.53    0.49
   2   1  -3   13.28    0.41
  -2   1   3   13.41    0.40
  -2  -1   3   14.43    0.48
  -2  -1   3   13.04    0.49
  -2  -1   3   13.76    0.48
   2  -1  -3   13.57    0.44
   2  -1  -3   14.01    0.48
  -2  -1   3   13.62    0.41
   2  -1  -3   14.92    0.55
   2  -1  -3   14.40    0.40
  -2   1   2  114.22    3.78
  -2   1   2  122.04   10.09
   2   1  -2  109.67    3.34
   2   1  -2  117.46    8.83
  -2  -1   2  109.65    3.34
   2  -1  -2  116.99   10.22
   2  -1  -2  115.86    3.77
  -2  -1   2  110.88    8.26
   2   1  -1    8.84    0.22
  -2   1   1    8.85    0.30
   2   1  -1    8.27    0.27
  -2   1   1    8.84    0.32
  -2   1   1    8.73    0.28
   2   1  -1    8.62    0.25
  -2   1   1    8.86    0.27
   2   1  -1    9.04    0.34
   2  -1  -1    8.95    0.31
   2  -1  -1    9.13    0.27
  -2  -1   1    8.76    0.22
  -2  -1   1    8.87    0.29
   2  -1  -1    8.75    0.27
   2  -1  -1    8.97    0.30
  -2  -1   1    8.86    0.34
   2   1   0   13.55    0.45
  -2   1   0   14.07    0.37
  -2   1   0   13.79    0.44
   2   1   0   13.81    0.35
   2   1   0   13.38    0.36
  -2   1   0   13.83    0.38
  -2   1   0   14.45    0.34
  -2  -1   0   13.84    0.36
   2  -1   0   13.97    0.37
   2  -1   0   13.60    0.37
  -2  -1   0   13.86    0.35
  -2  -1   0   13.80    0.37
   2  -1   0   14.20    0.44
   2  -1   0   13.85    0.33
  -2  -1   0   13.84    0.37
  -2  -1   0   13.99    0.45
   2   1   1    3.24    0.18
  -2   1  -1    3.26    0.14
   2   1   1    3.20    0.13
  -2   1  -1    3.28    0.18
  -2   1  -1    3.21    0.11
   2   1   1    3.45    0.15
  -2   1  -1    2.90    0.09
   2   1   1    3.13    0.11
  -2  -1  -1    3.15    0.12
   2  -1   1    3.16    0.12
  -2  -1  -1    3.15    0.15
   2  -1   1    3.28    0.19
   2  -1   1    3.33    0.14
   2  -1   1    3.26    0.09
  -2  -1  -1    3.21    0.18
  -2  -1  -1    3.17    0.11
   2   1   2    2.38    0.13
  -2   1  -2    2.71    0.13
  -2   1  -2    2.52    0.09
   2   1   2    2.67    0.15
  -2   1  -2    2.57    0.17
   2   1   2    2.58    0.15
  -2   1  -2    2.54    0.15
  -2   1  -2    2.68    0.14
   2   1   2    2.49    0.16
  -2   1  -2    2.54    0.12
  -2  -1  -2    2.92    0.17
  -2  -1  -2    2.64    0.12
  -2  -1  -2    2.38    0.13
  -2  -1  -2    2.53    0.15
   2  -1   2    2.73    0.18
   2  -1   2    2.45    0.13
   2   1   3    1.10    0.11
   2   1   3    1.16    0.11
  -2   1  -3    1.31    0.12
  -2   1  -3    0.92    0.09
  -2   1  -3    1.12    0.12
   2   1   3    1.02    0.11
  -2   1  -3    1.06    0.10
  -2   1  -3    1.17    0.08
  -2   1  -3    1.10    0.10
   2   1   3    0.98    0.10
   2  -1   3    0.97    0.12
   2  -1   3    1.01    0.10
  -2  -1  -3    1.24    0.11
  -2  -1  -3    1.15    0.12
  -2  -1  -3    1.21    0.11
  -2  -1  -3    1.19    0.09
   2   1   4    0.31    0.08
   2   1   4    0.43    0.10
  -2   1  -4    0.35    0.08
   2   1   4    0.22    0.07
  -2   1  -4    0.35    0.07
  -2   1  -4    0.28    0.08
  -2   1  -4    0.30    0.07
  -2   1  -4    0.30    0.07
  -2   1  -4    0.40    0.07
   2   1   4    0.31    0.07
   2  -1   4    0.22    0.08
  -2  -1  -4    0.21    0.06
  -2  -1  -4    0.45    0.09
   2  -1   4    0.24    0.07
  -2  -1  -4    0.41    0.08
   2  -1   4    0.30    0.07
  -2  -1  -4    0.31    0.07
  -2   1  -5    1.82    0.16
  -2   1  -5    1.80    0.18
   2   1   5    1.82    0.17
   2   1   5    1.80    0.19
  -2   1  -5    1.87    0.14
   2   1   5    2.05    0.18
   2   1   5    2.00    0.19
  -2   1  -5    1.69    0.18
  -2   1  -5    1.95    0.17
   2  -1   5    1.80    0.18
   2  -1   5    1.78    0.16
  -2  -1  -5    2.16    0.18
   2  -1   5    1.90    0.19
  -2  -1  -5    1.95    0.16
  -2  -1  -5    1.80    0.15
  -2  -1  -5    1.99    0.19
  -2   1  -6    0.06    0.04
  -2   1  -6    0.06    0.06
  -2   1  -6    0.15    0.06
   2   1   6    0.16    0.08
  -2   1  -6    0.07    0.05
   2   1   6    0.09    0.05
  -2   1  -6    0.12    0.07
   2   1   6    0.08    0.03
   2   1   6    0.11    0.05
  -2   1  -6    0.24    0.08
   2  -1   6    0.03    0.06
  -2  -1  -6    0.20    0.08
   2  -1   6    0.13    0.04
  -2  -1  -6    0.13    0.05
  -2  -1  -6    0.07    0.03
  -2  -1  -6    0.13    0.06
   2   1   7    0.60    0.14
  -2   1  -7    0.47    0.11
   2   1   7    0.51    0.11
  -2   1  -7    0.32    0.11
  -2   1  -7    0.39    0.10
  -2   1  -7    0.50    0.13
   2   1   7    0.40    0.11
  -2   1  -7    0.49    0.12
   2   1   7    0.26    0.12
  -2   1  -7    0.53    0.12
   2  -1   7    0.61    0.14
  -2  -1  -7    0.46    0.11
  -2  -1  -7    0.59    0.13
  -2  -1  -7    0.43    0.11
   2  -1   7    0.57    0.12
  -2  -1  -7    0.40    0.11
  -2   1  -8    5.16    0.31
  -2   1  -8    4.63    0.34
   2   1   8    4.86    0.34
   2   1   8    4.21    0.34
  -2   1  -8    4.11    0.34
   2   1   8    4.46    0.38
   2   1   8    4.51    0.32
  -2   1  -8    5.01    0.32
  -2   1  -8    4.87    0.35
   2  -1   8    4.72    0.33
  -2  -1  -8    4.66    0.34
  -2  -1  -8    4.42    0.33
  -2  -1  -8    4.47    0.36
   2  -1   8    4.92    0.36
   2   1   9    0.01    0.06
   2   1   9    0.01    0.09
  -2   1  -9   -0.04    0.04
   2  -1   9   -0.03    0.04
   2  -1   9   -0.05    0.10
  -2  -1  -9   -0.02    0.03
  -2  -1  -9   -0.07    0.05
  -2   1 -10    0.41    0.12
   2   1  10    0.30    0.12
  -2   1 -10    0.15    0.09
  -2   1 -10    0.51    0.13
   2  -1  10    0.24    0.09
  -2  -1 -10    0.47    0.13
  -2  -1 -10    0.16    0.06
  -2   1 -11    0.02    0.08
  -2   1 -11    0.07    0.08
   2  -1  11    0.06    0.06
  -2  -1 -11    0.09    0.08
  -2   1 -12   -0.13    0.07
   2   1  12   -0.10    0.06
  -2   1 -12   -0.05    0.07
  -2  -1 -12    0.12    0.05
   2   2 -13   -0.10    0.07
  -2   2  13   -0.16    0.10
   2   2 -13    0.01    0.17
  -2  -2  13   -0.06    0.13
   2  -2 -13   -0.31    0.11
   2   2 -12    0.12    0.11
  -2   2  12   -0.03    0.10
   2   2 -12   -0.06    0.07
  -2  -2  12   -0.06    0.06
   2  -2 -12   -0.08    0.11
   2  -2 -12   -0.13    0.07
   2   2 -11    0.15    0.12
   2   2 -11    0.00    0.09
  -2   2  11    0.00    0.03
   2  -2 -11    0.04    0.08
   2  -2 -11    0.19    0.07
  -2  -2  11    0.17    0.07
   2   2 -10    0.31    0.11
   2   2 -10    0.18    0.09
   2   2 -10    0.29    0.11
  -2   2  10    0.18    0.09
  -2  -2  10    0.31    0.09
   2  -2 -10    0.17    0.10
   2  -2 -10    0.39    0.09
  -2   2   9    0.06    0.07
   2   2  -9   -0.01    0.05
   2   2  -9    0.08    0.07
   2   2  -9   -0.01    0.05
   2   2  -9    0.06    0.06
  -2  -2   9    0.06    0.06
   2  -2  -9    0.08    0.09
   2  -2  -9    0.11    0.08
   2   2  -8    0.83    0.19
   2   2  -8    0.73    0.20
   2   2  -8    0.41    0.12
   2   2  -8    0.69    0.14
   2   2  -8    0.73    0.14
   2   2  -8    0.63    0.12
  -2   2   8    0.63    0.14
   2   2  -8    0.89    0.15
  -2   2   8    0.68    0.18
   2  -2  -8    0.67    0.15
  -2  -2   8    0.47    0.10
   2  -2  -8    0.84    0.18
   2  -2  -8    0.69    0.14
   2  -2  -8    0.45    0.13
   2   2  -7    2.87    0.26
   2   2  -7    3.12    0.23
   2   2  -7    2.14    0.23
   2   2  -7    2.60    0.23
   2   2  -7    2.57    0.30
   2   2  -7    2.41    0.23
  -2   2   7    2.23    0.27
  -2   2   7    2.67    0.24
   2   2  -7    2.54    0.23
  -2  -2   7    2.41    0.24
  -2  -2   7    2.61    0.20
   2  -2  -7    2.78    0.26
   2  -2  -7    2.67    0.23
   2  -2  -7    2.41    0.27
   2  -2  -7    2.67    0.26
   2   2  -6   15.72    0.62
   2   2  -6   16.38    0.75
   2   2  -6   16.62    0.63
   2   2  -6   15.78    0.66
  -2   2   6   15.67    0.63
   2   2  -6   15.85    0.61
   2   2  -6   15.77    0.56
  -2   2   6   14.89    0.72
   2  -2  -6   15.90    0.61
   2  -2  -6   15.77    0.70
   2  -2  -6   15.15    0.65
  -2  -2   6   15.77    0.65
  -2  -2   6   15.33    0.54
   2  -2  -6   15.76    0.66
   2   2  -5    0.20    0.11
   2   2  -5    0.35    0.07
   2   2  -5    0.36    0.09
   2   2  -5    0.40    0.09
   2   2  -5    0.28    0.09
  -2   2   5    0.16    0.10
   2   2  -5    0.40    0.10
  -2   2   5    0.34    0.08
  -2  -2   5    0.38    0.07
  -2  -2   5    0.28    0.08
   2  -2  -5    0.28    0.10
   2  -2  -5    0.18    0.07
   2  -2  -5    0.18    0.06
   2  -2  -5    0.31    0.08
   2   2  -4    8.85    0.36
  -2   2   4    8.55    0.37
   2   2  -4    8.26    0.36
   2   2  -4    8.39    0.31
  -2   2   4    8.19    0.44
   2   2  -4    8.62    0.41
   2  -2  -4    8.22    0.42
  -2  -2   4    8.53    0.38
   2  -2  -4    8.12    0.38
  -2  -2   4    8.32    0.42
  -2  -2   4    8.21    0.30
  -2  -2   4    8.78    0.38
   2  -2  -4    8.69    0.36
   2  -2  -4    8.57    0.39
   2   2  -3    0.05    0.05
  -2   2   3   -0.01    0.04
   2   2  -3    0.01    0.02
  -2   2   3    0.01    0.02
   2   2  -3    0.02    0.02
  -2   2   3    0.03    0.03
   2   2  -3    0.01    0.02
   2  -2  -3    0.01    0.01
   2  -2  -3    0.01    0.02
   2  -2  -3    0.06    0.04
   2  -2  -3    0.01    0.03
  -2  -2   3    0.03    0.03
  -2  -2   3   -0.04    0.04
  -2  -2   3    0.00    0.02
   2  -2  -3    0.01    0.02
  -2  -2   3    0.01    0.01
  -2   2   2    6.26    0.25
   2   2  -2    5.71    0.23
   2   2  -2    5.65    0.21
  -2   2   2    5.57    0.21
  -2   2   2    5.92    0.29
   2   2  -2    5.50    0.16
   2   2  -2    5.86    0.30
  -2  -2   2    5.98    0.25
  -2  -2   2    5.83    0.23
   2  -2  -2    5.65    0.24
   2  -2  -2    6.02    0.25
   2  -2  -2    6.14    0.28
  -2  -2   2    5.43    0.16
   2  -2  -2    5.61    0.23
   2  -2  -2    5.73    0.21
  -2  -2   2    5.78    0.30
  -2   2   1    0.78    0.07
  -2   2   1    0.78    0.08
   2   2  -1    0.88    0.11
   2   2  -1    0.89    0.07
  -2   2   1    0.93    0.07
   2   2  -1    0.81    0.05
  -2   2   1    0.70    0.08
   2  -2  -1    0.79    0.06
  -2  -2   1    0.77    0.10
   2  -2  -1    0.83    0.08
  -2  -2   1    0.74    0.07
   2  -2  -1    0.89    0.09
  -2  -2   1    0.91    0.06
   2  -2  -1    0.87    0.07
  -2   2   0   61.20    6.88
   2   2   0   49.62    6.32
   2   2   0   57.73    2.26
  -2   2   0   57.51    2.36
   2  -2   0   59.09    7.26
  -2  -2   0   56.76    6.65
   2  -2   0   56.06    2.34
  -2  -2   0   57.02    2.36
   2   2   1    4.70    0.19
   2   2   1    4.11    0.16
   2   2   1    4.28    0.22
  -2   2  -1    4.26    0.23
  -2   2  -1    4.52    0.12
  -2   2  -1    4.51    0.17
   2   2   1    4.29    0.17
  -2   2  -1    4.40    0.14
  -2  -2  -1    4.53    0.23
  -2  -2  -1    4.22    0.19
  -2  -2  -1    4.49    0.16
   2  -2   1    4.57    0.14
   2  -2   1    4.53    0.18
  -2  -2  -1    4.64    0.16
   2  -2   1    4.39    0.14
   2   2   2    1.96    0.14
   2   2   2    1.77    0.12
   2   2   2    1.83    0.13
  -2   2  -2    1.76    0.08
  -2   2  -2    1.65    0.15
  -2   2  -2    1.89    0.11
   2   2   2    1.81    0.13
  -2   2  -2    1.79    0.10
  -2  -2  -2    1.82    0.14
   2  -2   2    1.72    0.10
  -2  -2  -2    1.78    0.11
   2  -2   2    1.80    0.09
   2  -2   2    1.86    0.16
   2  -2   2    1.83    0.12
  -2  -2  -2    1.85    0.13
  -2  -2  -2    1.86    0.10
  -2   2  -3   17.89    0.54
   2   2   3   16.58    0.57
  -2   2  -3   16.60    0.46
   2   2   3   16.62    0.57
  -2   2  -3   16.82    0.54
   2   2   3   16.67    0.55
  -2   2  -3   16.34    0.51
  -2   2  -3   16.76    0.61
  -2   2  -3   16.92    0.52
   2   2   3   16.70    0.55
   2  -2   3   15.61    0.52
  -2  -2  -3   16.73    0.51
  -2  -2  -3   16.89    0.56
   2  -2   3   17.53    0.64
  -2  -2  -3   16.52    0.57
   2  -2   3   15.75    0.49
   2   2   4   11.32    0.49
  -2   2  -4   13.55    0.53
  -2   2  -4   12.18    0.47
  -2   2  -4   11.59    0.38
  -2   2  -4   12.47    0.45
  -2   2  -4   12.20    0.44
  -2   2  -4   11.81    0.46
   2   2   4   12.50    0.49
   2   2   4   12.61    0.49
   2   2   4   11.95    0.45
  -2   2  -4   12.08    0.47
  -2  -2  -4   11.83    0.46
   2  -2   4   11.56    0.53
  -2  -2  -4   12.01    0.46
  -2  -2  -4   12.14    0.50
  -2  -2  -4   12.08    0.44
  -2   2  -5    0.13    0.06
  -2   2  -5    0.06    0.03
   2   2   5    0.02    0.03
   2   2   5   -0.03    0.04
   2   2   5    0.04    0.04
  -2   2  -5    0.00    0.03
  -2   2  -5    0.10    0.05
  -2   2  -5   -0.06    0.04
   2   2   5    0.08    0.06
  -2   2  -5    0.03    0.04
  -2   2  -5    0.06    0.05
  -2  -2  -5    0.06    0.06
  -2  -2  -5    0.10    0.04
   2  -2   5    0.11    0.07
  -2  -2  -5    0.06    0.04
  -2  -2  -5    0.05    0.03
  -2   2  -6    1.88    0.15
   2   2   6    2.10    0.20
  -2   2  -6    1.88    0.20
   2   2   6    2.20    0.23
  -2   2  -6    1.99    0.18
  -2   2  -6    1.84    0.20
  -2   2  -6    1.97    0.20
  -2   2  -6    1.89    0.20
   2   2   6    2.05    0.23
   2   2   6    1.90    0.18
  -2   2  -6    2.02    0.19
  -2  -2  -6    1.60    0.19
  -2  -2  -6    2.12    0.20
  -2  -2  -6    1.73    0.17
   2  -2   6    2.07    0.23
  -2  -2  -6    1.83    0.17
  -2   2  -7    0.18    0.07
   2   2   7    0.14    0.07
  -2   2  -7    0.17    0.09
   2   2   7    0.28    0.10
  -2   2  -7    0.14    0.07
  -2   2  -7    0.14    0.08
   2   2   7    0.11    0.11
  -2   2  -7    0.06    0.06
  -2   2  -7    0.13    0.06
  -2  -2  -7    0.25    0.10
  -2  -2  -7    0.22    0.09
  -2  -2  -7    0.17    0.07
  -2  -2  -7    0.18    0.07
   2  -2   7    0.14    0.08
  -2   2  -8    0.13    0.09
  -2   2  -8    0.06    0.09
   2   2   8    0.14    0.07
  -2   2  -8    0.15    0.05
   2   2   8    0.22    0.12
  -2   2  -8    0.19    0.08
  -2   2  -8    0.16    0.09
   2  -2   8    0.24    0.09
  -2  -2  -8    0.19    0.07
  -2  -2  -8   -0.01    0.06
  -2   2  -9    2.39    0.25
  -2   2  -9    2.77    0.29
  -2   2  -9    2.97    0.27
   2   2   9    2.53    0.26
   2  -2   9    2.37    0.28
  -2  -2  -9    2.72    0.27
  -2  -2  -9    2.83    0.27
  -2   2 -10    0.03    0.04
  -2   2 -10   -0.06    0.05
   2   2  10    0.03    0.06
   2  -2  10    0.05    0.13
  -2  -2 -10   -0.06    0.05
  -2  -2 -10    0.01    0.08
  -2   2 -11   -0.06    0.07
   2   2  11    0.10    0.09
  -2   2 -11    0.02    0.07
  -2  -2 -11    0.09    0.06
  -2   2 -12   -0.11    0.07
  -2   2 -12    0.09    0.06
  -2   3  13   -0.04    0.09
   2   3 -13   -0.08    0.09
   2   3 -13   -0.14    0.11
   2  -3 -13   -0.15    0.12
   2  -3 -13   -0.06    0.12
   2   3 -12    0.01    0.07
   2   3 -12   -0.06    0.06
  -2   3  12   -0.09    0.06
   2   3 -12   -0.08    0.12
   2  -3 -12    0.09    0.09
  -2  -3  12    0.12    0.08
   2  -3 -12   -0.10    0.09
   2   3 -11    0.27    0.11
  -2   3  11    0.10    0.08
   2   3 -11    0.00    0.06
  -2  -3  11   -0.15    0.07
   2  -3 -11    0.04    0.07
   2  -3 -11   -0.03    0.05
   2   3 -10    0.07    0.08
   2   3 -10   -0.05    0.06
   2   3 -10    0.16    0.06
  -2   3  10   -0.02    0.05
   2  -3 -10    0.08    0.08
  -2  -3  10   -0.02    0.05
   2   3  -9    0.08    0.05
   2   3  -9    0.40    0.13
   2   3  -9    0.07    0.08
  -2   3   9    0.17    0.11
  -2  -3   9    0.34    0.10
   2  -3  -9    0.00    0.10
   2  -3  -9    0.13    0.06
   2   3  -8    1.03    0.19
   2   3  -8    0.78    0.15
  -2   3   8    1.13    0.26
   2   3  -8    1.10    0.20
  -2   3   8    0.88    0.16
   2   3  -8    0.93    0.18
   2   3  -8    1.30    0.25
   2   3  -8    0.65    0.13
   2   3  -8    0.84    0.15
   2  -3  -8    0.71    0.18
   2  -3  -8    0.77    0.15
   2  -3  -8    1.06    0.19
   2  -3  -8    0.71    0.14
  -2  -3   8    0.68    0.11
  -2  -3   8    0.74    0.15
   2   3  -7    0.40    0.15
   2   3  -7    0.47    0.12
   2   3  -7    0.77    0.14
  -2   3   7    0.70    0.14
   2   3  -7    0.43    0.10
   2   3  -7    0.46    0.13
   2   3  -7    0.46    0.10
  -2   3   7    0.59    0.17
  -2  -3   7    0.50    0.12
   2  -3  -7    0.43    0.13
   2  -3  -7    0.74    0.14
   2  -3  -7    0.50    0.12
  -2  -3   7    0.53    0.09
   2  -3  -7    0.47    0.13
   2   3  -6    1.35    0.18
  -2   3   6    1.57    0.18
   2   3  -6    1.44    0.23
   2   3  -6    1.70    0.15
   2   3  -6    1.53    0.16
   2   3  -6    1.36    0.19
   2   3  -6    1.68    0.17
  -2   3   6    1.57    0.21
   2  -3  -6    1.59    0.21
   2  -3  -6    1.60    0.19
   2  -3  -6    1.49    0.17
   2  -3  -6    1.66    0.17
  -2  -3   6    1.36    0.17
  -2  -3   6    1.66    0.14
  -2   3   5    0.61    0.11
   2   3  -5    0.51    0.11
   2   3  -5    0.53    0.10
  -2   3   5    0.55    0.13
   2   3  -5    0.32    0.10
   2   3  -5    0.51    0.10
   2   3  -5    0.47    0.08
   2  -3  -5    0.39    0.09
  -2  -3   5    0.42    0.07
   2  -3  -5    0.45    0.13
  -2  -3   5    0.46    0.10
  -2  -3   5    0.38    0.10
   2  -3  -5    0.52    0.11
   2  -3  -5    0.50    0.11
  -2   3   4    4.33    0.31
   2   3  -4    4.60    0.24
   2   3  -4    4.47    0.24
   2   3  -4    4.34    0.19
   2   3  -4    4.46    0.18
  -2   3   4    4.84    0.27
   2   3  -4    4.52    0.32
  -2  -3   4    4.15    0.18
   2  -3  -4    4.23    0.26
   2  -3  -4    4.18    0.26
   2  -3  -4    4.42    0.25
  -2  -3   4    3.91    0.25
  -2  -3   4    4.01    0.25
   2  -3  -4    4.49    0.29
  -2  -3   4    4.22    0.31
  -2   3   3    1.70    0.17
   2   3  -3    1.55    0.11
  -2   3   3    1.46    0.09
   2   3  -3    1.42    0.07
   2   3  -3    1.34    0.08
   2   3  -3    1.57    0.18
  -2   3   3    1.56    0.14
   2   3  -3    1.58    0.13
  -2  -3   3    1.51    0.13
  -2  -3   3    1.49    0.17
   2  -3  -3    1.53    0.14
   2  -3  -3    1.45    0.09
  -2  -3   3    1.38    0.12
   2  -3  -3    1.46    0.13
   2  -3  -3    1.50    0.15
   2  -3  -3    1.39    0.13
   2   3  -2   -0.01    0.01
  -2   3   2    0.02    0.03
   2   3  -2   -0.01    0.01
   2   3  -2    0.01    0.01
   2   3  -2   -0.02    0.01
   2   3  -2    0.00    0.03
  -2   3   2   -0.02    0.03
  -2   3   2    0.00    0.01
  -2  -3   2   -0.01    0.03
  -2  -3   2    0.02    0.03
   2  -3  -2    0.02    0.03
   2  -3  -2   -0.02    0.02
   2  -3  -2    0.01    0.03
   2  -3  -2    0.01    0.02
  -2  -3   2   -0.01    0.02
   2  -3  -2    0.02    0.02
   2   3  -1   23.92    0.60
   2   3  -1   25.21    0.82
  -2   3   1   23.97    0.71
  -2   3   1   24.11    0.72
   2   3  -1   24.52    0.62
  -2   3   1   25.78    0.69
   2   3  -1   24.38    0.66
   2  -3  -1   25.28    0.73
   2  -3  -1   24.35    0.64
   2  -3  -1   24.67    0.69
  -2  -3   1   24.05    0.81
  -2  -3   1   23.60    0.58
  -2  -3   1   25.73    0.64
  -2  -3   1   25.33    0.68
   2  -3  -1   24.59    0.67
   2   3   0   13.87    0.39
  -2   3   0   14.43    0.42
   2   3   0   14.39    0.53
  -2   3   0   14.08    0.50
   2   3   0   13.69    0.40
  -2   3   0   14.47    0.43
   2   3   0   14.43    0.41
  -2  -3   0   14.67    0.38
   2  -3   0   13.87    0.35
  -2  -3   0   14.45    0.41
  -2  -3   0   14.41    0.54
  -2  -3   0   13.99    0.40
   2  -3   0   14.65    0.52
   2  -3   0   14.33    0.41
   2  -3   0   13.90    0.40
   2  -3   0   13.56    0.34
  -2   3  -1    4.73    0.17
  -2   3  -1    4.67    0.19
   2   3   1    5.13    0.20
   2   3   1    5.19    0.22
   2   3   1    5.04    0.20
   2   3   1    5.00    0.27
  -2   3  -1    4.65    0.27
  -2  -3  -1    4.84    0.27
   2  -3   1    5.13    0.20
  -2  -3  -1    4.84    0.18
  -2  -3  -1    4.82    0.21
   2  -3   1    5.33    0.29
  -2  -3  -1    5.14    0.18
   2  -3   1    4.92    0.17
   2   3   2   21.19    0.64
  -2   3  -2   22.17    0.76
   2   3   2   22.48    0.70
   2   3   2   21.53    0.66
  -2   3  -2   21.91    0.58
  -2   3  -2   22.33    0.57
  -2   3  -2   22.40    0.58
   2   3   2   22.49    0.67
  -2   3  -2   22.35    0.61
  -2  -3  -2   21.66    0.71
  -2  -3  -2   21.29    0.66
  -2  -3  -2   22.03    0.61
  -2  -3  -2   22.95    0.63
   2  -3   2   21.84    0.59
   2  -3   2   22.11    0.77
   2  -3   2   21.32    0.63
   2   3   3    6.45    0.31
   2   3   3    5.92    0.30
  -2   3  -3    6.33    0.28
   2   3   3    6.34    0.29
  -2   3  -3    6.53    0.25
  -2   3  -3    6.56    0.36
   2   3   3    6.51    0.31
  -2   3  -3    6.12    0.25
  -2   3  -3    6.06    0.21
  -2   3  -3    6.63    0.26
  -2  -3  -3    6.40    0.26
   2  -3   3    6.33    0.28
  -2  -3  -3    6.24    0.31
   2  -3   3    6.59    0.38
   2  -3   3    6.00    0.24
  -2  -3  -3    5.93    0.27
  -2  -3  -3    5.57    0.29
   2   3   4   16.47    0.61
   2   3   4   16.01    0.61
  -2   3  -4   16.52    0.66
  -2   3  -4   16.49    0.53
  -2   3  -4   16.34    0.55
  -2   3  -4   15.13    0.55
   2   3   4   16.23    0.55
  -2   3  -4   15.68    0.47
   2   3   4   16.77    0.60
  -2   3  -4   17.06    0.55
  -2  -3  -4   15.78    0.60
  -2  -3  -4   17.01    0.55
  -2  -3  -4   15.23    0.56
  -2  -3  -4   15.31    0.56
   2  -3   4   16.31    0.53
   2  -3   4   15.34    0.67
  -2   3  -5    0.83    0.10
  -2   3  -5    0.74    0.11
  -2   3  -5    0.91    0.16
   2   3   5    0.77    0.11
   2   3   5    0.81    0.14
  -2   3  -5    0.65    0.12
   2   3   5    0.85    0.15
  -2   3  -5    0.78    0.14
  -2   3  -5    0.81    0.09
  -2   3  -5    0.96    0.12
   2   3   5    0.71    0.15
  -2  -3  -5    0.68    0.11
  -2  -3  -5    0.55    0.11
  -2  -3  -5    0.86    0.12
   2  -3   5    0.49    0.15
  -2  -3  -5    0.67    0.11
  -2   3  -6    0.72    0.12
   2   3   6    0.89    0.11
  -2   3  -6    1.03    0.15
  -2   3  -6    0.75    0.13
   2   3   6    0.79    0.15
  -2   3  -6    0.67    0.14
   2   3   6    1.10    0.21
  -2   3  -6    0.92    0.10
  -2   3  -6    0.99    0.16
  -2   3  -6    0.99    0.17
   2  -3   6    0.83    0.18
  -2  -3  -6    0.72    0.15
  -2  -3  -6    0.70    0.13
  -2  -3  -6    0.86    0.14
  -2  -3  -6    0.90    0.14
  -2   3  -7    0.05    0.06
  -2   3  -7   -0.05    0.04
   2   3   7   -0.11    0.09
  -2   3  -7    0.03    0.04
   2   3   7    0.05    0.05
  -2   3  -7   -0.01    0.04
   2   3   7   -0.07    0.05
  -2   3  -7   -0.11    0.06
  -2   3  -7    0.03    0.05
   2   3   7    0.05    0.04
  -2   3  -7   -0.03    0.03
  -2  -3  -7   -0.05    0.03
  -2  -3  -7    0.05    0.05
  -2  -3  -7   -0.05    0.04
  -2  -3  -7    0.00    0.05
   2  -3   7    0.02    0.05
   2   3   8    0.06    0.07
  -2   3  -8   -0.01    0.07
  -2   3  -8    0.08    0.06
  -2   3  -8    0.05    0.04
  -2   3  -8   -0.03    0.07
   2   3   8    0.02    0.06
  -2   3  -8    0.00    0.06
   2   3   8    0.06    0.15
  -2  -3  -8    0.10    0.06
  -2  -3  -8   -0.03    0.05
   2  -3   8    0.14    0.11
  -2   3  -9    0.15    0.08
   2   3   9    0.11    0.08
  -2   3  -9    0.23    0.10
  -2   3  -9    0.16    0.08
  -2  -3  -9    0.10    0.07
  -2  -3  -9    0.11    0.07
   2   3  10    0.39    0.13
  -2   3 -10    0.33    0.13
  -2   3 -10    0.36    0.10
  -2   3 -10    0.35    0.11
   2  -3  10    0.13    0.12
  -2  -3 -10    0.24    0.13
  -2  -3 -10    0.35    0.12
   2   3  11   -0.20    0.08
  -2   3 -11    0.01    0.07
  -2   3 -11   -0.07    0.06
  -2  -3 -11   -0.18    0.07
  -2   3 -12    0.26    0.10
  -2   3 -12    0.15    0.10
   2   3  12    0.27    0.14
  -2  -3 -12    0.02    0.09
  -2   4  13   -0.11    0.09
   2   4 -13   -0.08    0.08
   2   4 -13   -0.09    0.14
   2  -4 -13   -0.17    0.09
   2  -4 -13   -0.26    0.10
   2   4 -12   -0.08    0.12
  -2   4  12    0.18    0.12
   2   4 -12   -0.10    0.09
   2  -4 -12    0.19    0.11
   2  -4 -12   -0.14    0.07
   2   4 -11    0.20    0.07
   2   4 -11    0.18    0.10
  -2   4  11    0.00    0.10
   2  -4 -11    0.04    0.08
   2  -4 -11    0.08    0.06
   2   4 -10    0.21    0.14
   2   4 -10    0.00    0.10
   2   4 -10    0.05    0.07
  -2   4  10    0.05    0.07
   2  -4 -10    0.10    0.07
  -2   4   9   -0.01    0.04
   2   4  -9   -0.03    0.05
   2   4  -9    0.03    0.07
   2   4  -9    0.08    0.05
   2   4  -9    0.09    0.07
   2  -4  -9   -0.04    0.06
   2   4  -8   -0.01    0.05
   2   4  -8    0.11    0.05
   2   4  -8    0.14    0.05
   2   4  -8    0.06    0.07
   2   4  -8    0.14    0.07
   2   4  -8    0.09    0.05
   2   4  -8   -0.07    0.09
  -2   4   8    0.09    0.07
  -2   4   8    0.00    0.06
   2  -4  -8   -0.03    0.06
  -2  -4   8    0.06    0.08
   2  -4  -8    0.13    0.10
  -2   4   7    1.10    0.17
   2   4  -7    1.49    0.13
   2   4  -7    1.20    0.15
   2   4  -7    1.47    0.15
  -2   4   7    0.98    0.21
   2   4  -7    1.44    0.16
   2   4  -7    1.27    0.25
   2   4  -7    1.37    0.24
   2   4  -7    1.14    0.21
   2  -4  -7    1.35    0.22
  -2  -4   7    1.39    0.22
   2  -4  -7    1.56    0.20
   2  -4  -7    0.98    0.19
   2  -4  -7    1.24    0.18
  -2   4   6    7.52    0.49
   2   4  -6    7.38    0.30
   2   4  -6    7.89    0.34
   2   4  -6    6.77    0.47
   2   4  -6    7.52    0.46
   2   4  -6    7.49    0.37
   2   4  -6    6.82    0.35
  -2   4   6    7.99    0.43
  -2  -4   6    7.70    0.43
  -2  -4   6    7.52    0.42
   2  -4  -6    6.79    0.39
   2  -4  -6    6.79    0.41
   2  -4  -6    7.16    0.41
   2  -4  -6    7.32    0.44
   2   4  -5    0.07    0.03
   2   4  -5    0.11    0.04
   2   4  -5    0.34    0.12
   2   4  -5    0.05    0.05
  -2   4   5    0.01    0.04
  -2   4   5    0.12    0.06
   2   4  -5    0.09    0.07
   2   4  -5    0.10    0.03
  -2  -4   5    0.17    0.06
   2  -4  -5    0.10    0.04
   2  -4  -5    0.12    0.07
   2  -4  -5    0.04    0.04
   2  -4  -5    0.02    0.04
   2   4  -4    0.28    0.04
  -2   4   4    0.31    0.05
  -2   4   4    0.27    0.08
   2   4  -4    0.26    0.05
   2   4  -4    0.32    0.07
  -2   4   4    0.35    0.10
   2   4  -4    0.30    0.11
   2   4  -4    0.30    0.11
  -2   4   4    0.32    0.04
   2   4  -4    0.30    0.07
  -2   4   4    0.25    0.07
   2  -4  -4    0.33    0.07
   2  -4  -4    0.32    0.09
  -2  -4   4    0.16    0.06
  -2  -4   4    0.36    0.12
  -2  -4   4    0.41    0.09
   2  -4  -4    0.33    0.08
   2  -4  -4    0.24    0.06
  -2   4   3    2.78    0.15
   2   4  -3    2.95    0.18
   2   4  -3    3.09    0.13
  -2   4   3    3.13    0.21
   2   4  -3    3.06    0.15
  -2   4   3    2.64    0.22
   2   4  -3    2.88    0.26
   2   4  -3    2.90    0.11
   2  -4  -3    2.58    0.20
   2  -4  -3    2.88    0.16
  -2  -4   3    2.68    0.19
  -2  -4   3    2.58    0.18
   2  -4  -3    2.96    0.19
   2  -4  -3    2.74    0.19
  -2  -4   3    2.88    0.26
  -2   4   2   12.14    0.48
  -2   4   2   12.17    0.44
   2   4  -2   11.47    0.39
  -2   4   2   12.42    0.42
   2   4  -2   11.98    0.32
  -2   4   2   11.58    0.42
   2   4  -2   12.54    0.56
   2   4  -2   12.16    0.35
  -2  -4   2   12.19    0.42
   2  -4  -2   11.45    0.39
  -2  -4   2   11.51    0.31
   2  -4  -2   11.53    0.44
  -2  -4   2   12.24    0.40
   2  -4  -2   11.53    0.41
  -2  -4   2   11.66    0.55
   2  -4  -2   11.46    0.43
   2   4  -1    4.10    0.15
  -2   4   1    4.13    0.21
  -2   4   1    4.15    0.18
   2   4  -1    3.92    0.18
  -2   4   1    3.82    0.22
   2   4  -1    4.15    0.28
  -2   4   1    4.24    0.23
   2   4  -1    4.20    0.15
  -2  -4   1    4.17    0.29
  -2  -4   1    4.18    0.19
   2  -4  -1    4.14    0.20
  -2  -4   1    3.97    0.14
   2  -4  -1    4.17    0.25
  -2  -4   1    4.04    0.16
   2  -4  -1    3.98    0.16
   2  -4  -1    4.04    0.19
  -2   4   0   34.66    0.91
   2   4   0   34.11    0.89
   2   4   0   33.73    1.06
   2   4   0   34.30    0.89
  -2   4   0   33.70    0.83
  -2   4   0   33.96    1.02
   2   4   0   34.46    0.86
  -2   4   0   33.35    0.92
   2  -4   0   32.80    0.79
  -2  -4   0   34.79    1.08
  -2  -4   0   34.22    0.88
  -2  -4   0   35.26    0.90
   2  -4   0   34.34    0.89
   2  -4   0   36.02    1.06
   2   4   1    6.06    0.24
   2   4   1    5.82    0.25
  -2   4  -1    5.97    0.33
   2   4   1    6.32    0.25
  -2   4  -1    6.22    0.24
  -2   4  -1    6.04    0.23
   2   4   1    6.06    0.33
  -2  -4  -1    6.03    0.21
   2  -4   1    6.13    0.23
  -2  -4  -1    6.00    0.25
  -2  -4  -1    6.88    0.36
   2  -4   1    6.21    0.22
   2  -4   1    6.13    0.35
  -2  -4  -1    5.87    0.23
  -2   4  -2    4.31    0.19
   2   4   2    4.66    0.27
   2   4   2    4.33    0.23
   2   4   2    4.71    0.24
  -2   4  -2    4.32    0.17
   2   4   2    4.67    0.23
  -2   4  -2    4.27    0.14
  -2   4  -2    4.07    0.29
  -2   4  -2    4.50    0.16
  -2  -4  -2    4.55    0.20
   2  -4   2    4.15    0.20
  -2  -4  -2    3.98    0.19
   2  -4   2    4.52    0.19
  -2  -4  -2    4.09    0.27
  -2  -4  -2    4.34    0.23
  -2   4  -3    0.61    0.06
  -2   4  -3    0.67    0.07
  -2   4  -3    0.60    0.06
   2   4   3    0.48    0.10
   2   4   3    0.74    0.10
   2   4   3    0.56    0.10
  -2   4  -3    0.56    0.13
  -2   4  -3    0.62    0.08
   2   4   3    0.43    0.08
   2  -4   3    0.65    0.09
  -2  -4  -3    0.63    0.08
  -2  -4  -3    0.61    0.11
   2  -4   3    0.47    0.08
   2  -4   3    0.63    0.14
  -2  -4  -3    0.54    0.09
  -2  -4  -3    0.61    0.08
   2   4   4    1.22    0.15
  -2   4  -4    1.20    0.11
  -2   4  -4    1.26    0.09
   2   4   4    1.32    0.15
  -2   4  -4    1.37    0.12
   2   4   4    1.17    0.13
  -2   4  -4    1.09    0.11
  -2   4  -4    1.23    0.13
   2   4   4    1.36    0.15
  -2   4  -4    1.14    0.19
  -2  -4  -4    1.10    0.14
  -2  -4  -4    1.31    0.12
  -2  -4  -4    1.57    0.15
   2  -4   4    1.20    0.12
  -2  -4  -4    1.21    0.12
   2  -4   4    1.07    0.20
   2   4   5    1.35    0.17
  -2   4  -5    1.18    0.13
  -2   4  -5    1.35    0.18
  -2   4  -5    1.37    0.13
  -2   4  -5    1.21    0.10
  -2   4  -5    1.28    0.14
  -2   4  -5    1.28    0.13
   2   4   5    0.87    0.15
   2   4   5    1.33    0.21
   2   4   5    1.58    0.15
  -2  -4  -5    1.40    0.16
  -2  -4  -5    1.09    0.14
  -2  -4  -5    1.33    0.15
   2  -4   5    1.40    0.14
   2  -4   5    1.34    0.23
  -2  -4  -5    1.38    0.14
  -2   4  -6    0.78    0.12
  -2   4  -6    0.72    0.13
  -2   4  -6    0.65    0.15
   2   4   6    0.69    0.17
  -2   4  -6    0.60    0.14
  -2   4  -6    0.64    0.10
   2   4   6    0.85    0.12
  -2   4  -6    0.76    0.15
   2   4   6    0.69    0.14
  -2   4  -6    0.71    0.12
   2   4   6    0.60    0.14
   2  -4   6    0.73    0.18
  -2  -4  -6    0.91    0.13
  -2  -4  -6    0.54    0.13
  -2  -4  -6    0.78    0.13
  -2  -4  -6    0.65    0.12
  -2   4  -7    0.35    0.08
  -2   4  -7    0.19    0.06
  -2   4  -7    0.23    0.08
  -2   4  -7    0.24    0.08
  -2   4  -7    0.20    0.07
   2   4   7    0.34    0.13
  -2   4  -7    0.27    0.10
   2   4   7    0.25    0.08
  -2   4  -7    0.15    0.06
   2   4   7    0.34    0.10
  -2  -4  -7    0.20    0.10
  -2  -4  -7    0.44    0.11
  -2  -4  -7    0.12    0.07
   2  -4   7    0.57    0.19
  -2   4  -8    0.00    0.06
   2   4   8   -0.01    0.03
  -2   4  -8   -0.10    0.05
  -2   4  -8    0.05    0.04
  -2   4  -8    0.01    0.07
   2  -4   8    0.07    0.08
  -2  -4  -8    0.03    0.05
  -2  -4  -8    0.02    0.03
  -2   4  -9    0.48    0.15
  -2   4  -9    0.37    0.11
  -2   4  -9    0.37    0.10
   2   4   9    0.14    0.09
   2  -4   9    0.16    0.11
  -2  -4  -9    0.28    0.10
  -2  -4  -9    0.21    0.10
  -2   4 -10    0.12    0.04
   2   4  10    0.06    0.08
  -2   4 -10    0.27    0.15
  -2   4 -10    0.30    0.11
  -2  -4 -10    0.22    0.07
  -2  -4 -10    0.08    0.09
   2  -4  10    0.17    0.14
  -2   4 -11   -0.03    0.05
   2   4  11   -0.09    0.08
  -2  -4 -11    0.19    0.10
  -2   4 -12   -0.01    0.06
  -2  -4 -12   -0.06    0.06
   2   5 -13   -0.12    0.13
  -2   5  13   -0.08    0.09
   2   5 -13   -0.07    0.12
   2  -5 -13    0.01    0.13
   2  -5 -13    0.13    0.07
  -2   5  12   -0.05    0.10
   2   5 -12   -0.02    0.14
   2  -5 -12    0.03    0.08
   2  -5 -12   -0.19    0.07
   2   5 -11   -0.02    0.13
   2   5 -11    0.10    0.10
   2   5 -11    0.02    0.03
  -2   5  11    0.00    0.08
   2  -5 -11    0.17    0.12
  -2   5  10    0.08    0.05
   2   5 -10   -0.08    0.06
   2   5 -10    0.10    0.05
   2   5 -10   -0.06    0.03
   2   5 -10   -0.01    0.08
   2  -5 -10   -0.01    0.05
   2  -5 -10   -0.01    0.01
  -2   5   9    0.04    0.06
   2   5  -9    0.03    0.12
   2   5  -9    0.11    0.09
   2   5  -9    0.04    0.04
   2   5  -9    0.13    0.09
   2   5  -9   -0.06    0.05
  -2  -5   9    0.01    0.06
   2  -5  -9   -0.08    0.07
   2  -5  -9    0.13    0.08
  -2   5   8    0.08    0.07
   2   5  -8    0.02    0.05
   2   5  -8    0.06    0.04
   2   5  -8   -0.02    0.07
   2   5  -8    0.32    0.13
   2  -5  -8    0.05    0.08
   2  -5  -8    0.11    0.08
  -2  -5   8    0.12    0.08
   2   5  -7   -0.02    0.03
  -2   5   7    0.05    0.06
   2   5  -7   -0.03    0.07
   2   5  -7    0.06    0.08
   2   5  -7    0.08    0.07
   2   5  -7    0.09    0.05
  -2   5   7    0.19    0.14
   2  -5  -7    0.18    0.08
  -2  -5   7    0.06    0.07
   2  -5  -7   -0.01    0.06
   2  -5  -7    0.04    0.07
  -2   5   6    0.08    0.05
  -2   5   6   -0.05    0.03
   2   5  -6    0.00    0.03
   2   5  -6   -0.04    0.03
  -2   5   6    0.01    0.04
   2   5  -6   -0.05    0.03
   2   5  -6    0.00    0.07
   2   5  -6   -0.01    0.07
   2   5  -6   -0.03    0.04
   2  -5  -6    0.00    0.02
  -2  -5   6    0.02    0.04
  -2  -5   6   -0.03    0.04
   2  -5  -6    0.02    0.05
   2  -5  -6   -0.02    0.04
   2  -5  -6    0.10    0.06
   2   5  -5    0.08    0.06
   2   5  -5    0.03    0.03
  -2   5   5   -0.01    0.04
  -2   5   5    0.01    0.05
   2   5  -5   -0.02    0.06
  -2   5   5    0.04    0.05
   2   5  -5   -0.02    0.03
   2   5  -5   -0.02    0.01
   2   5  -5   -0.02    0.03
   2  -5  -5    0.02    0.03
   2  -5  -5   -0.02    0.05
   2  -5  -5    0.02    0.05
  -2  -5   5   -0.01    0.05
   2  -5  -5   -0.03    0.03
  -2  -5   5   -0.01    0.04
  -2   5   4    1.50    0.12
  -2   5   4    1.25    0.21
   2   5  -4    1.48    0.21
   2   5  -4    1.43    0.08
   2   5  -4    1.23    0.10
   2   5  -4    1.35    0.10
  -2   5   4    1.26    0.14
   2   5  -4    1.36    0.13
  -2   5   4    1.48    0.10
   2   5  -4    1.29    0.22
  -2   5   4    1.43    0.16
  -2  -5   4    1.40    0.14
   2  -5  -4    1.46    0.16
   2  -5  -4    1.39    0.14
  -2  -5   4    1.29    0.15
  -2  -5   4    1.17    0.21
   2  -5  -4    1.41    0.14
  -2   5   3    0.77    0.10
  -2   5   3    0.95    0.12
   2   5  -3    1.00    0.07
  -2   5   3    0.84    0.13
  -2   5   3    0.74    0.14
  -2   5   3    0.94    0.12
   2   5  -3    0.93    0.08
   2   5  -3    1.04    0.10
   2   5  -3    0.86    0.17
   2  -5  -3    0.87    0.11
  -2  -5   3    0.92    0.11
   2  -5  -3    0.99    0.11
   2  -5  -3    0.99    0.12
  -2  -5   3    1.12    0.12
  -2  -5   3    0.99    0.18
  -2  -5   3    0.93    0.07
  -2   5   2   14.18    0.52
  -2   5   2   13.55    0.54
   2   5  -2   13.93    0.39
   2   5  -2   13.96    0.39
   2   5  -2   14.36    0.66
   2   5  -2   13.92    0.45
  -2   5   2   13.48    0.47
  -2   5   2   13.57    0.50
  -2  -5   2   14.06    0.65
   2  -5  -2   13.11    0.47
  -2  -5   2   13.69    0.48
   2  -5  -2   13.89    0.44
   2  -5  -2   12.91    0.51
  -2  -5   2   14.40    0.45
  -2  -5   2   14.15    0.37
   2  -5  -2   13.88    0.49
   2   5  -1    2.63    0.13
  -2   5   1    2.72    0.17
   2   5  -1    2.37    0.14
  -2   5   1    2.73    0.19
  -2   5   1    2.33    0.20
   2   5  -1    2.82    0.26
   2   5  -1    2.53    0.11
  -2   5   1    2.58    0.14
  -2  -5   1    2.52    0.11
  -2  -5   1    2.70    0.13
   2  -5  -1    2.65    0.12
  -2  -5   1    2.91    0.26
   2  -5  -1    2.85    0.16
   2  -5  -1    2.75    0.22
  -2  -5   1    2.30    0.15
   2  -5  -1    2.39    0.15
  -2   5   0    0.03    0.02
   2   5   0    0.09    0.03
  -2   5   0    0.02    0.03
  -2   5   0    0.07    0.06
   2   5   0    0.07    0.03
   2   5   0    0.07    0.03
   2   5   0    0.06    0.05
  -2   5   0    0.00    0.03
   2  -5   0    0.03    0.04
  -2  -5   0    0.06    0.03
  -2  -5   0    0.04    0.02
  -2  -5   0    0.06    0.03
   2  -5   0    0.03    0.03
   2  -5   0    0.06    0.02
   2  -5   0    0.05    0.01
  -2  -5   0    0.02    0.05
   2   5   1    6.81    0.30
  -2   5  -1    7.12    0.19
  -2   5  -1    6.71    0.27
  -2   5  -1    7.41    0.29
   2   5   1    7.24    0.30
  -2   5  -1    7.27    0.40
   2   5   1    7.27    0.39
   2   5   1    7.26    0.29
   2  -5   1    7.35    0.41
  -2  -5  -1    7.44    0.41
   2  -5   1    7.23    0.26
   2  -5   1    7.23    0.27
   2  -5   1    6.95    0.20
  -2  -5  -1    7.28    0.24
  -2  -5  -1    7.53    0.30
  -2  -5  -1    7.05    0.28
   2   5   2    0.89    0.10
   2   5   2    0.90    0.15
  -2   5  -2    0.79    0.04
  -2   5  -2    0.85    0.08
   2   5   2    0.73    0.10
  -2   5  -2    0.85    0.09
   2   5   2    0.63    0.10
  -2   5  -2    0.74    0.14
   2  -5   2    0.59    0.14
   2  -5   2    0.93    0.08
   2  -5   2    0.78    0.06
  -2  -5  -2    0.61    0.10
  -2  -5  -2    0.75    0.14
   2  -5   2    0.73    0.08
  -2  -5  -2    0.85    0.08
  -2  -5  -2    0.87    0.09
   2   5   3    3.90    0.26
  -2   5  -3    3.91    0.18
  -2   5  -3    3.76    0.15
   2   5   3    3.77    0.25
   2   5   3    4.04    0.25
  -2   5  -3    4.04    0.18
  -2   5  -3    3.63    0.30
   2   5   3    3.82    0.26
  -2   5  -3    3.86    0.20
   2  -5   3    3.76    0.20
   2  -5   3    3.87    0.32
  -2  -5  -3    3.93    0.25
  -2  -5  -3    3.80    0.21
  -2  -5  -3    3.82    0.27
   2  -5   3    3.48    0.21
  -2  -5  -3    3.98    0.21
  -2   5  -4    0.12    0.04
  -2   5  -4    0.20    0.05
   2   5   4    0.10    0.06
  -2   5  -4    0.14    0.05
   2   5   4    0.21    0.07
   2   5   4    0.10    0.06
   2   5   4    0.22    0.07
  -2   5  -4    0.19    0.05
  -2   5  -4    0.12    0.08
  -2   5  -4    0.09    0.05
   2  -5   4    0.17    0.06
  -2  -5  -4    0.18    0.07
   2  -5   4    0.05    0.06
  -2  -5  -4    0.11    0.07
   2  -5   4    0.07    0.04
  -2  -5  -4    0.14    0.05
  -2  -5  -4    0.16    0.05
   2   5   5    2.20    0.23
  -2   5  -5    2.25    0.14
  -2   5  -5    2.09    0.19
   2   5   5    2.23    0.23
   2   5   5    2.34    0.19
  -2   5  -5    2.09    0.24
  -2   5  -5    2.36    0.17
  -2   5  -5    2.34    0.18
  -2   5  -5    2.38    0.17
   2   5   5    2.37    0.22
  -2  -5  -5    2.35    0.20
   2  -5   5    2.17    0.27
  -2  -5  -5    2.03    0.20
  -2  -5  -5    2.19    0.18
   2  -5   5    2.23    0.18
  -2  -5  -5    2.13    0.21
   2   5   6    0.05    0.08
   2   5   6    0.03    0.05
  -2   5  -6    0.01    0.04
   2   5   6   -0.08    0.09
  -2   5  -6    0.04    0.04
  -2   5  -6    0.03    0.05
  -2   5  -6   -0.09    0.06
   2   5   6    0.05    0.04
  -2   5  -6   -0.01    0.04
  -2   5  -6    0.09    0.04
  -2  -5  -6    0.09    0.05
  -2  -5  -6   -0.10    0.04
   2  -5   6   -0.03    0.07
  -2  -5  -6   -0.01    0.04
   2  -5   6    0.14    0.08
  -2  -5  -6   -0.02    0.04
  -2   5  -7    0.38    0.10
  -2   5  -7    0.33    0.08
   2   5   7    0.41    0.09
   2   5   7    0.50    0.17
   2   5   7    0.47    0.13
  -2   5  -7    0.58    0.17
  -2   5  -7    0.42    0.08
  -2   5  -7    0.51    0.10
  -2   5  -7    0.63    0.13
  -2   5  -7    0.60    0.17
   2  -5   7    0.58    0.18
  -2  -5  -7    0.54    0.11
  -2  -5  -7    0.58    0.12
   2   5   8    0.90    0.19
  -2   5  -8    0.73    0.15
  -2   5  -8    1.18    0.15
  -2   5  -8    1.26    0.23
   2   5   8    0.76    0.27
   2  -5   8    0.77    0.21
  -2  -5  -8    0.93    0.16
  -2  -5  -8    0.73    0.14
  -2   5  -9    0.17    0.08
   2   5   9    0.01    0.05
  -2   5  -9    0.00    0.10
  -2   5  -9    0.01    0.09
  -2   5  -9    0.06    0.07
  -2  -5  -9    0.14    0.09
  -2  -5  -9    0.18    0.07
   2  -5   9   -0.04    0.10
  -2   5 -10   -0.02    0.11
   2   5  10   -0.01    0.08
  -2   5 -10    0.02    0.07
  -2   5 -10   -0.09    0.06
  -2  -5 -10   -0.05    0.07
  -2  -5 -10   -0.11    0.05
   2   5  11    0.05    0.09
  -2   5 -11   -0.02    0.06
  -2   5 -11    0.16    0.09
  -2  -5 -11    0.07    0.10
  -2   5 -12    0.01    0.08
   2   5  12    0.18    0.14
  -2  -5 -12   -0.10    0.07
   2   6 -12   -0.16    0.08
  -2   6  12    0.05    0.09
   2   6 -12   -0.11    0.16
   2  -6 -12   -0.14    0.08
   2  -6 -12   -0.12    0.06
   2   6 -11    0.15    0.15
  -2   6  11    0.07    0.10
   2   6 -11    0.26    0.10
   2   6 -11    0.03    0.09
   2  -6 -11    0.03    0.12
   2  -6 -11   -0.14    0.12
   2   6 -10    0.26    0.10
  -2   6  10    0.05    0.08
   2   6 -10    0.09    0.13
   2   6 -10    0.10    0.10
   2  -6 -10    0.15    0.09
   2  -6 -10   -0.07    0.07
  -2   6   9    0.54    0.14
   2   6  -9    0.72    0.22
   2   6  -9    0.65    0.10
   2   6  -9    0.79    0.22
   2   6  -9    0.70    0.15
   2  -6  -9    0.41    0.13
  -2  -6   9    0.72    0.17
   2  -6  -9    0.87    0.20
   2   6  -8    0.19    0.12
   2   6  -8    0.09    0.09
  -2   6   8    0.10    0.08
   2  -6  -8    0.09    0.06
   2  -6  -8    0.11    0.09
  -2  -6   8    0.14    0.08
  -2  -6   8    0.12    0.08
  -2   6   7    0.95    0.18
   2   6  -7    1.34    0.11
   2   6  -7    1.45    0.27
   2   6  -7    0.91    0.15
   2   6  -7    1.40    0.25
   2   6  -7    0.83    0.13
  -2  -6   7    1.37    0.23
   2  -6  -7    0.80    0.18
   2  -6  -7    1.10    0.20
   2  -6  -7    1.06    0.17
  -2  -6   7    1.18    0.19
  -2   6   6    2.14    0.24
   2   6  -6    1.75    0.23
   2   6  -6    1.79    0.16
  -2   6   6    1.89    0.21
   2   6  -6    1.83    0.17
   2   6  -6    1.98    0.28
  -2   6   6    1.37    0.25
   2   6  -6    1.99    0.13
   2   6  -6    1.55    0.15
   2  -6  -6    1.72    0.21
  -2  -6   6    2.05    0.22
  -2  -6   6    1.85    0.20
   2  -6  -6    1.69    0.19
   2  -6  -6    1.33    0.21
   2  -6  -6    1.46    0.18
  -2   6   5    3.00    0.26
   2   6  -5    2.74    0.29
   2   6  -5    2.68    0.17
   2   6  -5    2.92    0.18
   2   6  -5    2.73    0.19
   2   6  -5    2.83    0.32
  -2   6   5    3.21    0.31
   2   6  -5    2.86    0.14
  -2   6   5    2.87    0.26
  -2   6   5    2.75    0.14
  -2   6   5    2.88    0.15
   2  -6  -5    2.43    0.23
   2  -6  -5    2.89    0.22
  -2  -6   5    2.63    0.23
   2  -6  -5    2.62    0.22
  -2  -6   5    3.17    0.24
   2   6  -4    2.02    0.11
   2   6  -4    1.80    0.15
  -2   6   4    2.03    0.17
   2   6  -4    2.20    0.25
   2   6  -4    2.17    0.13
  -2   6   4    2.04    0.15
   2   6  -4    2.20    0.28
   2   6  -4    1.88    0.12
  -2   6   4    1.96    0.23
  -2   6   4    2.05    0.19
  -2   6   4    2.03    0.20
   2  -6  -4    1.92    0.19
   2  -6  -4    1.97    0.17
   2  -6  -4    1.96    0.18
  -2  -6   4    2.32    0.19
  -2  -6   4    2.38    0.21
   2   6  -3    0.02    0.03
  -2   6   3    0.03    0.04
  -2   6   3    0.04    0.05
   2   6  -3    0.02    0.02
  -2   6   3    0.00    0.03
   2   6  -3    0.01    0.02
  -2   6   3    0.04    0.05
   2   6  -3    0.03    0.03
   2   6  -3    0.03    0.06
  -2   6   3   -0.02    0.06
   2  -6  -3   -0.01    0.03
  -2  -6   3   -0.01    0.02
  -2  -6   3    0.00    0.04
  -2  -6   3    0.02    0.03
  -2  -6   3    0.05    0.04
   2  -6  -3    0.00    0.02
   2  -6  -3    0.00    0.03
  -2   6   2    0.61    0.11
   2   6  -2    0.48    0.15
  -2   6   2    0.48    0.11
   2   6  -2    0.77    0.09
  -2   6   2    0.70    0.10
   2   6  -2    0.73    0.06
   2   6  -2    0.66    0.07
  -2   6   2    0.63    0.13
  -2   6   2    0.60    0.12
  -2  -6   2    0.56    0.09
  -2  -6   2    0.70    0.06
   2  -6  -2    0.70    0.10
   2  -6  -2    0.75    0.08
  -2  -6   2    0.46    0.07
   2  -6  -2    0.53    0.10
  -2  -6   2    0.67    0.16
   2   6  -1   13.22    0.42
   2   6  -1   13.09    0.39
  -2   6   1   13.16    0.51
  -2   6   1   12.81    0.43
  -2   6   1   13.00    0.55
  -2   6   1   13.69    0.50
   2   6  -1   13.15    0.45
   2   6  -1   12.13    0.62
   2  -6  -1   13.24    0.46
  -2  -6   1   12.61    0.38
   2  -6  -1   12.99    0.57
  -2  -6   1   13.38    0.46
  -2  -6   1   14.08    0.40
  -2  -6   1   12.16    0.63
   2  -6  -1   12.60    0.36
   2  -6  -1   12.03    0.44
   2   6   0    1.65    0.13
   2   6   0    1.46    0.11
  -2   6   0    1.66    0.14
  -2   6   0    1.64    0.10
   2   6   0    1.59    0.20
  -2   6   0    1.55    0.18
   2   6   0    1.48    0.12
  -2   6   0    1.59    0.14
   2  -6   0    1.27    0.17
  -2  -6   0    1.74    0.21
  -2  -6   0    1.46    0.09
  -2  -6   0    1.61    0.11
   2  -6   0    1.51    0.06
   2  -6   0    1.60    0.12
   2  -6   0    1.52    0.12
  -2  -6   0    1.49    0.12
   2   6   1    3.33    0.21
   2   6   1    3.52    0.28
  -2   6  -1    3.65    0.13
   2   6   1    3.54    0.20
   2   6   1    3.72    0.22
  -2   6  -1    3.58    0.20
  -2   6  -1    3.98    0.21
  -2   6  -1    3.54    0.29
   2  -6   1    3.60    0.18
  -2  -6  -1    3.35    0.19
   2  -6   1    3.87    0.31
  -2  -6  -1    3.54    0.15
  -2  -6  -1    3.42    0.29
   2  -6   1    3.53    0.13
   2  -6   1    3.84    0.19
  -2  -6  -1    3.81    0.21
  -2   6  -2    0.88    0.09
   2   6   2    0.85    0.11
  -2   6  -2    0.76    0.04
  -2   6  -2    0.75    0.17
  -2   6  -2    0.90    0.09
   2   6   2    0.71    0.15
   2   6   2    0.90    0.12
   2  -6   2    0.77    0.07
  -2  -6  -2    0.68    0.15
  -2  -6  -2    0.78    0.11
  -2  -6  -2    0.79    0.08
   2  -6   2    0.66    0.17
  -2  -6  -2    0.90    0.09
   2  -6   2    0.79    0.09
   2  -6   2    0.70    0.09
   2   6   3    0.58    0.12
  -2   6  -3    0.43    0.07
  -2   6  -3    0.52    0.08
  -2   6  -3    0.62    0.04
   2   6   3    0.50    0.10
  -2   6  -3    0.28    0.10
   2   6   3    0.50    0.10
   2   6   3    0.50    0.12
  -2   6  -3    0.62    0.07
  -2  -6  -3    0.60    0.13
   2  -6   3    0.47    0.09
   2  -6   3    0.47    0.14
  -2  -6  -3    0.56    0.09
   2  -6   3    0.56    0.07
   2  -6   3    0.57    0.09
  -2  -6  -3    0.51    0.08
  -2  -6  -3    0.45    0.09
  -2   6  -4    0.00    0.02
   2   6   4    0.02    0.05
   2   6   4    0.04    0.04
  -2   6  -4    0.04    0.05
   2   6   4   -0.04    0.04
  -2   6  -4    0.00    0.02
   2   6   4   -0.01    0.04
  -2   6  -4    0.02    0.03
  -2   6  -4   -0.01    0.02
   2  -6   4    0.04    0.06
  -2  -6  -4    0.01    0.04
  -2  -6  -4    0.04    0.04
   2  -6   4    0.09    0.05
   2  -6   4    0.04    0.04
  -2  -6  -4    0.06    0.04
  -2  -6  -4   -0.02    0.02
   2   6   5    0.70    0.15
   2   6   5    0.77    0.15
  -2   6  -5    0.81    0.09
  -2   6  -5    0.72    0.12
  -2   6  -5    0.91    0.11
  -2   6  -5    0.85    0.09
   2   6   5    0.71    0.17
  -2   6  -5    0.81    0.10
  -2   6  -5    0.56    0.15
   2   6   5    0.96    0.13
  -2  -6  -5    1.07    0.13
   2  -6   5    0.95    0.22
  -2  -6  -5    0.54    0.13
  -2  -6  -5    0.99    0.12
  -2  -6  -5    0.76    0.13
   2  -6   5    0.74    0.13
  -2   6  -6    0.79    0.17
   2   6   6    0.67    0.18
  -2   6  -6    0.58    0.10
  -2   6  -6    0.68    0.09
   2   6   6    0.68    0.14
  -2   6  -6    0.63    0.11
   2   6   6    0.70    0.12
  -2   6  -6    0.56    0.10
  -2   6  -6    0.77    0.14
  -2  -6  -6    0.54    0.10
  -2  -6  -6    0.69    0.16
   2  -6   6    0.58    0.13
  -2  -6  -6    0.66    0.12
   2  -6   6    0.81    0.20
  -2   6  -7    0.17    0.06
   2   6   7    0.17    0.08
   2   6   7    0.00    0.14
  -2   6  -7    0.17    0.07
  -2   6  -7    0.14    0.09
  -2  -6  -7    0.12    0.06
  -2  -6  -7    0.18    0.08
   2  -6   7    0.26    0.10
   2  -6   7    0.12    0.12
  -2   6  -8    1.06    0.28
   2   6   8    0.58    0.15
  -2   6  -8    0.56    0.18
  -2   6  -8    0.48    0.10
  -2   6  -8    0.88    0.15
  -2  -6  -8    0.90    0.15
  -2  -6  -8    0.52    0.11
   2  -6   8    0.61    0.20
   2   6   9    0.04    0.08
  -2   6  -9   -0.01    0.04
  -2   6  -9    0.04    0.09
  -2  -6  -9    0.01    0.05
  -2  -6  -9   -0.08    0.03
  -2   6 -10   -0.08    0.05
  -2   6 -10    0.08    0.06
  -2  -6 -10   -0.05    0.09
  -2  -6 -10   -0.07    0.03
  -2   6 -11   -0.05    0.06
  -2   6 -11    0.10    0.16
   2   6  11   -0.12    0.09
  -2  -6 -11    0.04    0.07
   2   7 -12   -0.08    0.14
  -2   7  12   -0.10    0.11
   2  -7 -12   -0.12    0.08
   2  -7 -12   -0.15    0.09
   2   7 -11   -0.21    0.12
   2   7 -11   -0.18    0.09
  -2   7  11    0.00    0.12
   2   7 -11    0.07    0.08
   2  -7 -11   -0.05    0.10
   2  -7 -11    0.02    0.06
  -2   7  10    0.01    0.09
   2   7 -10    0.11    0.16
   2   7 -10   -0.20    0.08
   2   7 -10   -0.12    0.05
   2  -7 -10    0.02    0.09
   2  -7 -10   -0.02    0.06
   2   7  -9    0.07    0.07
   2   7  -9   -0.05    0.07
  -2  -7   9    0.01    0.07
  -2  -7   9    0.18    0.11
   2  -7  -9   -0.04    0.04
   2  -7  -9    0.03    0.05
  -2   7   8    0.04    0.06
   2   7  -8    0.12    0.06
   2   7  -8    0.17    0.08
  -2  -7   8    0.22    0.10
  -2  -7   8    0.08    0.08
   2  -7  -8    0.17    0.07
   2  -7  -8    0.10    0.09
   2   7  -7    2.19    0.14
  -2   7   7    2.27    0.26
   2   7  -7    1.83    0.17
   2   7  -7    1.53    0.30
  -2  -7   7    1.89    0.24
   2  -7  -7    2.09    0.24
   2  -7  -7    1.81    0.21
  -2  -7   7    1.61    0.26
   2   7  -6    0.27    0.08
  -2   7   6    0.09    0.07
   2   7  -6    0.23    0.10
   2   7  -6    0.18    0.07
   2   7  -6    0.20    0.05
   2   7  -6    0.26    0.15
  -2   7   6    0.23    0.08
  -2  -7   6    0.13    0.08
  -2  -7   6    0.38    0.10
   2  -7  -6    0.08    0.05
   2  -7  -6    0.18    0.08
  -2   7   5    0.54    0.17
   2   7  -5    0.46    0.15
   2   7  -5    0.52    0.09
   2   7  -5    0.40    0.08
   2   7  -5    0.75    0.20
  -2   7   5    0.60    0.08
  -2   7   5    0.72    0.10
   2   7  -5    0.51    0.08
  -2   7   5    0.59    0.13
  -2   7   5    0.42    0.12
   2  -7  -5    0.36    0.10
  -2  -7   5    0.46    0.11
   2  -7  -5    0.94    0.15
   2  -7  -5    0.52    0.10
  -2  -7   5    0.58    0.13
   2   7  -4    0.72    0.08
   2   7  -4    0.74    0.07
  -2   7   4    0.88    0.14
   2   7  -4    0.74    0.07
   2   7  -4    0.48    0.12
  -2   7   4    0.56    0.12
   2   7  -4    0.53    0.17
  -2   7   4    0.75    0.18
  -2   7   4    0.72    0.12
   2   7  -4    0.72    0.09
  -2   7   4    0.69    0.11
  -2  -7   4    0.67    0.13
  -2  -7   4    0.65    0.11
   2  -7  -4    0.65    0.12
   2  -7  -4    0.70    0.11
   2  -7  -4    0.63    0.11
  -2   7   3   -0.03    0.05
  -2   7   3    0.01    0.05
   2   7  -3    0.01    0.02
   2   7  -3   -0.02    0.06
  -2   7   3    0.01    0.04
   2   7  -3   -0.03    0.02
   2   7  -3    0.01    0.06
  -2   7   3   -0.04    0.03
   2   7  -3   -0.02    0.02
  -2   7   3    0.04    0.05
  -2  -7   3    0.00    0.06
  -2  -7   3    0.01    0.02
  -2  -7   3   -0.02    0.04
   2  -7  -3   -0.03    0.04
   2  -7  -3   -0.04    0.02
   2  -7  -3   -0.07    0.04
  -2   7   2    0.85    0.10
  -2   7   2    0.75    0.13
  -2   7   2    0.75    0.16
   2   7  -2    0.83    0.07
  -2   7   2    0.74    0.13
   2   7  -2    0.90    0.21
   2   7  -2    0.86    0.10
  -2   7   2    0.84    0.14
   2   7  -2    0.92    0.09
  -2  -7   2    0.85    0.07
   2  -7  -2    0.88    0.11
   2  -7  -2    0.79    0.08
   2  -7  -2    0.73    0.12
  -2  -7   2    0.90    0.11
  -2  -7   2    0.82    0.20
  -2  -7   2    0.99    0.10
  -2   7   1    6.05    0.27
  -2   7   1    5.93    0.33
   2   7  -1    5.92    0.23
   2   7  -1    6.36    0.27
  -2   7   1    5.97    0.38
  -2   7   1    6.00    0.32
   2   7  -1    6.13    0.29
  -2   7   1    6.05    0.42
   2   7  -1    5.82    0.44
  -2  -7   1    5.84    0.22
   2  -7  -1    5.82    0.19
   2  -7  -1    5.55    0.27
  -2  -7   1    5.28    0.42
  -2  -7   1    6.00    0.29
   2  -7  -1    5.95    0.28
  -2  -7   1    6.07    0.24
  -2   7   0    0.19    0.09
  -2   7   0    0.25    0.05
   2   7   0    0.32    0.07
   2   7   0    0.30    0.10
  -2   7   0    0.33    0.12
   2   7   0    0.31    0.06
  -2   7   0    0.24    0.07
   2   7   0    0.32    0.07
  -2   7   0    0.26    0.06
   2  -7   0    0.25    0.06
   2  -7   0    0.30    0.06
  -2  -7   0    0.33    0.06
   2  -7   0    0.46    0.12
   2  -7   0    0.28    0.03
  -2  -7   0    0.39    0.13
  -2  -7   0    0.36    0.08
  -2  -7   0    0.28    0.04
   2   7   1    0.01    0.04
  -2   7  -1    0.02    0.01
   2   7   1    0.01    0.03
   2   7   1   -0.01    0.03
  -2   7  -1   -0.07    0.03
  -2   7  -1    0.03    0.03
   2   7   1    0.02    0.05
  -2   7  -1    0.00    0.05
   2  -7   1   -0.02    0.02
  -2  -7  -1    0.01    0.03
  -2  -7  -1    0.09    0.07
  -2  -7  -1    0.00    0.04
   2  -7   1    0.01    0.05
   2  -7   1   -0.02    0.02
   2  -7   1    0.00    0.03
  -2  -7  -1    0.02    0.02
  -2   7  -2    0.23    0.06
   2   7   2    0.25    0.08
   2   7   2    0.28    0.08
   2   7   2    0.03    0.07
  -2   7  -2    0.20    0.03
  -2   7  -2    0.24    0.09
  -2   7  -2    0.24    0.06
   2   7   2    0.20    0.06
  -2  -7  -2    0.23    0.08
   2  -7   2    0.19    0.09
  -2  -7  -2    0.20    0.06
   2  -7   2    0.19    0.04
   2  -7   2    0.24    0.06
  -2  -7  -2    0.17    0.04
  -2  -7  -2    0.07    0.07
   2  -7   2    0.23    0.06
  -2   7  -3    0.17    0.05
   2   7   3    0.24    0.09
  -2   7  -3    0.21    0.02
   2   7   3    0.19    0.07
   2   7   3    0.22    0.09
  -2   7  -3    0.20    0.06
   2   7   3    0.20    0.08
  -2  -7  -3    0.12    0.08
   2  -7   3    0.24    0.05
   2  -7   3    0.14    0.04
  -2  -7  -3    0.13    0.07
  -2  -7  -3    0.18    0.06
   2  -7   3    0.23    0.07
  -2  -7  -3    0.13    0.04
   2  -7   3    0.12    0.09
   2   7   4    8.76    0.45
  -2   7  -4    8.13    0.26
  -2   7  -4    8.87    0.36
  -2   7  -4    8.68    0.34
  -2   7  -4    8.51    0.34
   2   7   4    8.67    0.48
   2   7   4    8.41    0.46
  -2   7  -4    9.04    0.57
   2   7   4    8.23    0.45
  -2  -7  -4    8.71    0.37
  -2  -7  -4    8.63    0.48
  -2  -7  -4    8.83    0.45
   2  -7   4    8.43    0.38
   2  -7   4    8.84    0.40
   2  -7   4    9.13    0.59
  -2  -7  -4    8.51    0.38
   2   7   5   -0.04    0.09
  -2   7  -5    0.12    0.09
   2   7   5    0.11    0.08
  -2   7  -5    0.04    0.04
  -2   7  -5    0.07    0.04
  -2   7  -5    0.03    0.04
   2   7   5    0.01    0.07
   2   7   5    0.00    0.05
  -2   7  -5    0.09    0.06
  -2  -7  -5   -0.02    0.06
   2  -7   5   -0.02    0.05
   2  -7   5    0.03    0.09
  -2  -7  -5   -0.02    0.04
  -2  -7  -5    0.04    0.04
   2  -7   5   -0.05    0.04
   2   7   6   -0.05    0.04
   2   7   6    0.01    0.06
  -2   7  -6    0.03    0.05
  -2   7  -6   -0.08    0.07
  -2   7  -6    0.04    0.03
  -2   7  -6   -0.02    0.03
  -2   7  -6   -0.06    0.04
  -2  -7  -6    0.05    0.03
   2  -7   6   -0.08    0.05
  -2  -7  -6    0.00    0.04
   2  -7   6    0.02    0.09
  -2   7  -7    0.15    0.05
  -2   7  -7    0.12    0.03
  -2   7  -7   -0.04    0.05
   2   7   7    0.06    0.07
  -2  -7  -7   -0.01    0.06
   2  -7   7    0.05    0.06
  -2  -7  -7    0.04    0.05
   2  -7   7   -0.01    0.06
   2   7   8    0.01    0.07
  -2   7  -8    0.10    0.09
  -2   7  -8    0.21    0.12
  -2   7  -8    0.13    0.07
   2  -7   8    0.07    0.10
  -2  -7  -8    0.08    0.06
  -2  -7  -8    0.16    0.06
   2   7   9    0.16    0.11
  -2   7  -9    0.05    0.06
  -2   7  -9    0.15    0.05
  -2  -7  -9    0.11    0.07
  -2   7 -10   -0.06    0.15
   2   7  10   -0.14    0.05
  -2   7 -10    0.00    0.07
  -2  -7 -10    0.07    0.05
  -2  -7 -10   -0.05    0.05
  -2   7 -11    0.00    0.05
  -2   7 -11    0.21    0.11
   2   7  11   -0.14    0.08
  -2  -7 -11    0.07    0.08
  -2   8  11    0.00    0.08
   2   8 -11   -0.14    0.13
   2   8 -11   -0.34    0.15
   2  -8 -11   -0.14    0.06
   2  -8 -11    0.06    0.06
   2   8 -10    0.12    0.10
  -2   8  10    0.00    0.09
   2   8 -10   -0.04    0.16
   2   8 -10    0.00    0.05
  -2  -8  10   -0.09    0.08
   2  -8 -10   -0.03    0.06
   2  -8 -10    0.08    0.08
  -2   8   9   -0.05    0.09
  -2  -8   9   -0.04    0.07
  -2  -8   9    0.12    0.09
   2  -8  -9   -0.06    0.08
  -2   8   8    0.27    0.10
   2   8  -8    0.17    0.13
   2  -8  -8    0.06    0.07
  -2  -8   8   -0.05    0.10
  -2  -8   8    0.14    0.06
   2  -8  -8    0.08    0.06
   2   8  -7   -0.11    0.10
  -2   8   7    0.04    0.07
   2   8  -7   -0.01    0.03
  -2  -8   7    0.12    0.08
   2  -8  -7   -0.05    0.05
  -2  -8   7    0.15    0.09
   2  -8  -7   -0.05    0.04
  -2   8   6    4.53    0.37
   2   8  -6    4.58    0.23
  -2   8   6    5.20    0.40
   2   8  -6    4.60    0.48
   2   8  -6    5.02    0.22
   2  -8  -6    4.73    0.34
  -2  -8   6    4.80    0.36
   2  -8  -6    4.78    0.32
  -2  -8   6    5.26    0.35
   2   8  -5   -0.02    0.02
   2   8  -5    0.02    0.04
  -2   8   5   -0.01    0.04
   2   8  -5   -0.02    0.07
  -2   8   5   -0.08    0.04
   2  -8  -5   -0.07    0.04
   2  -8  -5    0.02    0.06
  -2  -8   5   -0.08    0.04
  -2  -8   5    0.05    0.08
  -2   8   4   -0.02    0.07
  -2   8   4   -0.04    0.05
   2   8  -4    0.01    0.02
  -2   8   4   -0.07    0.05
   2   8  -4   -0.05    0.05
  -2   8   4    0.02    0.03
   2   8  -4   -0.04    0.03
   2   8  -4   -0.09    0.08
  -2   8   4    0.02    0.07
   2   8  -4   -0.04    0.02
  -2  -8   4   -0.03    0.03
   2  -8  -4   -0.02    0.04
  -2  -8   4    0.06    0.05
  -2  -8   4   -0.04    0.02
   2  -8  -4    0.05    0.04
   2  -8  -4    0.01    0.05
   2   8  -3    0.38    0.07
  -2   8   3    0.37    0.11
   2   8  -3    0.68    0.18
  -2   8   3    0.52    0.12
  -2   8   3    0.61    0.12
   2   8  -3    0.24    0.10
   2   8  -3    0.48    0.06
   2   8  -3    0.46    0.09
  -2   8   3    0.59    0.11
  -2   8   3    0.56    0.14
   2  -8  -3    0.47    0.10
  -2  -8   3    0.54    0.12
  -2  -8   3    0.31    0.08
  -2  -8   3    0.41    0.06
   2  -8  -3    0.40    0.09
   2  -8  -3    0.40    0.07
  -2   8   2    0.55    0.10
  -2   8   2    0.55    0.11
  -2   8   2    0.61    0.12
   2   8  -2    0.61    0.17
   2   8  -2    0.51    0.06
  -2   8   2    0.32    0.12
   2   8  -2    0.33    0.08
   2   8  -2    0.49    0.08
   2   8  -2    0.48    0.16
  -2   8   2    0.49    0.14
   2  -8  -2    0.70    0.10
  -2  -8   2    0.57    0.18
   2  -8  -2    0.70    0.07
  -2  -8   2    0.59    0.11
  -2  -8   2    0.47    0.06
   2  -8  -2    0.67    0.11
  -2  -8   2    0.60    0.09
  -2   8   1    0.99    0.22
  -2   8   1    0.75    0.14
  -2   8   1    0.64    0.09
   2   8  -1    0.64    0.07
   2   8  -1    0.57    0.09
  -2   8   1    0.47    0.10
   2   8  -1    0.58    0.18
   2   8  -1    0.50    0.10
  -2   8   1    0.81    0.16
   2  -8  -1    0.63    0.10
   2  -8  -1    0.61    0.05
   2  -8  -1    0.58    0.10
  -2  -8   1    0.65    0.17
  -2  -8   1    0.65    0.07
  -2  -8   1    0.71    0.08
  -2  -8   1    0.64    0.11
   2   8   0    0.02    0.05
   2   8   0    0.03    0.03
  -2   8   0    0.01    0.02
  -2   8   0   -0.04    0.04
  -2   8   0   -0.01    0.07
   2   8   0    0.00    0.03
   2   8   0   -0.01    0.02
  -2   8   0    0.04    0.05
   2  -8   0    0.00    0.02
   2  -8   0   -0.01    0.01
  -2  -8   0   -0.02    0.03
  -2  -8   0    0.00    0.03
  -2  -8   0    0.02    0.02
  -2   8  -1    0.18    0.04
   2   8   1    0.27    0.10
   2   8   1    0.21    0.09
  -2   8  -1    0.29    0.09
   2   8   1    0.30    0.08
  -2   8  -1    0.21    0.07
   2   8   1    0.36    0.08
  -2   8  -1    0.35    0.08
  -2   8  -1    0.27    0.11
  -2  -8  -1    0.26    0.06
  -2  -8  -1    0.32    0.05
  -2  -8  -1    0.16    0.05
   2  -8   1    0.22    0.07
   2  -8   1    0.26    0.06
  -2  -8  -1    0.16    0.09
   2  -8   1    0.26    0.04
  -2   8  -2    0.64    0.17
  -2   8  -2    0.50    0.05
  -2   8  -2    0.32    0.07
   2   8   2    0.42    0.09
   2   8   2    0.61    0.13
  -2   8  -2    0.52    0.16
   2   8   2    0.45    0.10
  -2   8  -2    0.42    0.09
   2   8   2    0.42    0.14
  -2  -8  -2    0.59    0.07
   2  -8   2    0.50    0.06
  -2  -8  -2    0.48    0.14
  -2  -8  -2    0.52    0.10
   2  -8   2    0.43    0.08
  -2  -8  -2    0.71    0.09
   2  -8   2    0.66    0.11
   2  -8   2    0.58    0.16
   2   8   3    7.75    0.46
   2   8   3    7.86    0.42
   2   8   3    7.74    0.40
  -2   8  -3    7.30    0.33
  -2   8  -3    6.81    0.21
  -2   8  -3    7.46    0.51
  -2   8  -3    6.73    0.33
  -2   8  -3    7.05    0.57
   2   8   3    7.37    0.42
   2  -8   3    6.87    0.28
  -2  -8  -3    7.33    0.30
  -2  -8  -3    7.27    0.34
  -2  -8  -3    6.96    0.37
   2  -8   3    7.00    0.34
  -2  -8  -3    6.94    0.46
   2  -8   3    7.41    0.35
   2  -8   3    7.76    0.54
  -2   8  -4    0.27    0.05
   2   8   4    0.18    0.10
   2   8   4    0.16    0.12
   2   8   4    0.29    0.11
  -2   8  -4    0.19    0.06
   2   8   4    0.27    0.09
  -2   8  -4    0.23    0.07
  -2   8  -4    0.15    0.11
  -2  -8  -4    0.29    0.08
   2  -8   4    0.06    0.06
   2  -8   4    0.04    0.08
  -2  -8  -4    0.33    0.10
  -2  -8  -4    0.16    0.09
   2  -8   4    0.19    0.08
  -2  -8  -4    0.23    0.06
  -2   8  -5   -0.02    0.05
   2   8   5   -0.02    0.03
   2   8   5   -0.03    0.07
  -2   8  -5   -0.05    0.03
  -2   8  -5    0.06    0.05
  -2   8  -5    0.06    0.03
  -2   8  -5    0.02    0.11
   2  -8   5    0.05    0.10
   2  -8   5    0.00    0.06
  -2  -8  -5    0.12    0.07
   2  -8   5    0.00    0.04
  -2  -8  -5   -0.01    0.04
  -2  -8  -5    0.05    0.04
   2   8   6    0.30    0.09
  -2   8  -6    0.07    0.13
  -2   8  -6    0.11    0.09
  -2   8  -6    0.45    0.09
   2  -8   6    0.26    0.10
  -2  -8  -6    0.43    0.10
  -2  -8  -6    0.30    0.08
  -2   8  -7    0.19    0.11
   2   8   7    0.00    0.05
  -2   8  -7   -0.07    0.04
  -2  -8  -7   -0.03    0.04
  -2  -8  -7   -0.06    0.03
   2  -8   7    0.05    0.08
   2   8   8    0.04    0.05
  -2   8  -8    0.18    0.13
  -2   8  -8   -0.05    0.03
  -2  -8  -8   -0.06    0.05
   2  -8   8   -0.10    0.09
  -2  -8  -8   -0.04    0.05
   2   8   9   -0.08    0.09
  -2   8  -9   -0.02    0.12
  -2   8  -9    0.05    0.06
  -2  -8  -9    0.14    0.10
  -2  -8  -9    0.04    0.07
   2   8  10   -0.11    0.10
  -2   8 -10   -0.03    0.05
  -2   8 -10    0.00    0.15
  -2  -8 -10   -0.09    0.06
  -2  -8 -10   -0.11    0.07
   2   8  11    0.08    0.10
  -2   8 -11   -0.08    0.18
  -2  -8 -11   -0.02    0.08
   2   9 -11   -0.11    0.19
   2   9 -11    0.08    0.16
  -2   9  11   -0.04    0.10
   2  -9 -11   -0.15    0.07
   2  -9 -11   -0.17    0.10
  -2   9  10   -0.13    0.07
   2   9 -10    0.07    0.14
   2  -9 -10   -0.11    0.07
  -2  -9  10   -0.06    0.12
   2  -9 -10   -0.17    0.08
   2   9  -9    0.02    0.10
  -2   9   9    0.39    0.18
  -2  -9   9   -0.04    0.13
   2  -9  -9    0.00    0.07
  -2  -9   9   -0.14    0.11
   2  -9  -9   -0.02    0.04
   2   9  -8    0.33    0.14
  -2   9   8    0.83    0.20
  -2  -9   8    0.64    0.19
   2  -9  -8    0.51    0.12
  -2  -9   8    0.80    0.20
   2  -9  -8    0.51    0.15
   2   9  -7    1.38    0.32
  -2  -9   7    1.44    0.25
   2  -9  -7    1.77    0.20
  -2  -9   7    1.40    0.23
   2  -9  -7    1.64    0.20
  -2   9   6    1.16    0.22
   2   9  -6    1.00    0.28
   2  -9  -6    1.55    0.20
  -2  -9   6    1.03    0.20
   2  -9  -6    0.93    0.15
  -2  -9   6    0.98    0.17
   2   9  -5    1.25    0.12
  -2   9   5    1.33    0.20
  -2   9   5    1.38    0.22
   2   9  -5    0.87    0.25
   2   9  -5    0.99    0.10
   2  -9  -5    1.57    0.19
  -2  -9   5    0.93    0.16
   2  -9  -5    1.44    0.16
  -2  -9   5    1.02    0.18
   2   9  -4    0.21    0.06
  -2   9   4    0.05    0.09
   2   9  -4    0.12    0.03
  -2   9   4    0.37    0.11
   2   9  -4    0.13    0.11
   2  -9  -4    0.32    0.09
  -2  -9   4    0.14    0.08
  -2  -9   4    0.22    0.09
   2  -9  -4    0.21    0.07
   2   9  -3   -0.06    0.04
  -2   9   3    0.04    0.06
   2   9  -3    0.02    0.03
  -2   9   3   -0.15    0.09
  -2   9   3    0.08    0.09
  -2   9   3    0.04    0.05
   2   9  -3    0.07    0.12
   2   9  -3    0.03    0.05
   2   9  -3    0.02    0.04
  -2   9   3    0.06    0.05
  -2  -9   3    0.04    0.06
   2  -9  -3    0.07    0.05
  -2  -9   3   -0.02    0.04
   2  -9  -3    0.03    0.03
  -2  -9   3    0.04    0.04
   2  -9  -3    0.00    0.06
   2   9  -2    0.54    0.15
  -2   9   2    0.35    0.10
   2   9  -2    0.49    0.19
   2   9  -2    0.37    0.09
  -2   9   2    0.28    0.13
  -2   9   2    0.34    0.13
   2   9  -2    0.43    0.08
  -2   9   2    0.17    0.08
   2   9  -2    0.38    0.06
  -2   9   2    0.39    0.11
   2  -9  -2    0.36    0.09
   2  -9  -2    0.32    0.05
   2  -9  -2    0.27    0.09
  -2  -9   2    0.28    0.08
  -2  -9   2    0.43    0.09
  -2  -9   2    0.31    0.06
  -2   9   1   -0.02    0.03
   2   9  -1    0.00    0.06
   2   9  -1    0.09    0.09
   2   9  -1    0.01    0.04
   2   9  -1    0.01    0.03
  -2   9   1    0.09    0.07
  -2   9   1   -0.02    0.06
  -2  -9   1   -0.04    0.06
   2  -9  -1   -0.01    0.04
  -2  -9   1    0.03    0.04
  -2  -9   1   -0.01    0.03
   2  -9  -1   -0.02    0.02
  -2  -9   1    0.00    0.03
   2  -9  -1   -0.02    0.02
  -2   9   0    0.91    0.10
  -2   9   0    0.99    0.24
   2   9   0    1.00    0.13
  -2   9   0    0.81    0.15
   2   9   0    0.68    0.11
   2   9   0    0.82    0.13
  -2   9   0    0.70    0.13
  -2   9   0    0.74    0.17
   2   9   0    0.95    0.23
  -2  -9   0    0.64    0.09
  -2  -9   0    0.89    0.22
  -2  -9   0    1.01    0.12
   2  -9   0    0.79    0.06
  -2  -9   0    1.03    0.09
   2  -9   0    1.10    0.12
   2  -9   0    0.96    0.11
  -2   9  -1    0.13    0.06
   2   9   1    0.18    0.08
   2   9   1    0.21    0.07
   2   9   1    0.20    0.11
  -2   9  -1    0.13    0.06
  -2   9  -1    0.07    0.09
  -2   9  -1    0.13    0.11
   2   9   1    0.22    0.08
   2  -9   1    0.08    0.05
   2  -9   1    0.25    0.08
  -2  -9  -1    0.21    0.10
  -2  -9  -1    0.17    0.04
  -2  -9  -1    0.27    0.07
  -2  -9  -1    0.21    0.06
   2  -9   1    0.14    0.04
  -2   9  -2    9.46    0.68
   2   9   2    8.57    0.42
   2   9   2    8.48    0.44
  -2   9  -2    9.05    0.41
   2   9   2    7.72    0.45
  -2   9  -2    8.55    0.56
  -2   9  -2    8.67    0.40
   2   9   2    8.21    0.53
  -2  -9  -2    8.35    0.55
   2  -9   2    8.45    0.37
  -2  -9  -2    8.91    0.32
  -2  -9  -2    8.70    0.40
   2  -9   2    8.99    0.40
  -2  -9  -2    9.66    0.42
  -2   9  -3   13.40    0.86
   2   9   3   13.42    0.60
   2   9   3   12.93    0.59
   2   9   3   12.89    0.65
  -2   9  -3   12.91    0.51
  -2   9  -3   13.24    0.51
  -2  -9  -3   13.95    0.71
   2  -9   3   12.31    0.43
  -2  -9  -3   13.63    0.46
  -2  -9  -3   12.87    0.55
   2  -9   3   12.99    0.53
  -2  -9  -3   13.94    0.53
   2  -9   3   12.87    0.51
  -2   9  -4    3.09    0.39
  -2   9  -4    3.47    0.23
   2   9   4    3.18    0.28
   2   9   4    2.90    0.30
  -2   9  -4    2.88    0.20
   2  -9   4    3.64    0.28
  -2  -9  -4    3.08    0.27
  -2  -9  -4    3.03    0.20
  -2  -9  -4    3.37    0.24
   2  -9   4    2.99    0.24
   2   9   5    0.09    0.07
  -2   9  -5   -0.04    0.04
   2   9   5    0.01    0.07
  -2   9  -5    0.13    0.06
  -2   9  -5    0.19    0.12
  -2  -9  -5    0.07    0.04
   2  -9   5    0.13    0.09
   2  -9   5   -0.01    0.07
  -2  -9  -5    0.05    0.03
  -2   9  -6    0.69    0.12
  -2   9  -6    0.46    0.16
   2   9   6    0.57    0.13
   2  -9   6    0.51    0.14
  -2  -9  -6    0.59    0.11
  -2  -9  -6    0.86    0.15
   2   9   7    0.01    0.05
  -2   9  -7    0.00    0.10
   2  -9   7   -0.05    0.08
  -2  -9  -7    0.04    0.01
  -2   9  -8   -0.04    0.10
   2   9   8   -0.05    0.06
  -2   9  -8   -0.01    0.04
  -2  -9  -8   -0.04    0.06
   2  -9   8   -0.12    0.11
  -2  -9  -8   -0.05    0.05
  -2   9  -9    0.05    0.20
  -2  -9  -9    0.09    0.08
  -2  -9  -9    0.11    0.04
   2   9  10    0.27    0.14
  -2   9 -10    0.33    0.23
  -2  -9 -10    0.03    0.09
  -2  -9 -10    0.20    0.10
   2  10 -10   -0.11    0.12
  -2  10  10   -0.09    0.08
   2  10 -10    0.04    0.10
   2 -10 -10   -0.06    0.08
  -2 -10  10    0.14    0.13
   2 -10 -10   -0.13    0.08
  -2  10   9   -0.04    0.07
   2  10  -9    0.31    0.11
  -2 -10   9   -0.09    0.10
   2 -10  -9    0.05    0.06
   2 -10  -9   -0.11    0.08
  -2  10   8    0.00    0.10
   2  10  -8   -0.18    0.11
  -2 -10   8   -0.18    0.09
   2 -10  -8    0.04    0.06
   2 -10  -8   -0.06    0.08
   2  10  -7    0.04    0.08
  -2  10   7   -0.03    0.03
  -2 -10   7    0.23    0.09
   2 -10  -7    0.00    0.04
   2 -10  -7   -0.02    0.07
  -2 -10   7    0.07    0.08
  -2  10   6    0.29    0.10
   2  10  -6    0.06    0.12
   2 -10  -6    0.12    0.08
  -2 -10   6    0.25    0.11
   2 -10  -6    0.17    0.07
  -2 -10   6    0.23    0.13
  -2  10   5   -0.08    0.07
   2  10  -5   -0.05    0.08
   2 -10  -5    0.10    0.06
  -2 -10   5   -0.01    0.08
  -2 -10   5    0.02    0.06
   2 -10  -5   -0.08    0.04
  -2  10   4    0.00    0.06
  -2  10   4   -0.03    0.04
   2  10  -4   -0.12    0.09
   2 -10  -4    0.00    0.03
  -2 -10   4   -0.04    0.07
   2 -10  -4    0.03    0.04
  -2 -10   4    0.08    0.06
   2  10  -3    0.20    0.07
  -2  10   3    0.44    0.13
  -2  10   3    0.26    0.15
   2  10  -3    0.19    0.06
   2  10  -3    0.44    0.20
  -2 -10   3    0.37    0.09
   2 -10  -3    0.21    0.05
  -2 -10   3    0.24    0.07
   2 -10  -3    0.37    0.09
  -2  10   2    0.63    0.15
   2  10  -2    0.29    0.15
   2  10  -2    0.24    0.06
   2  10  -2    0.29    0.08
  -2  10   2    0.38    0.11
  -2  10   2    0.24    0.13
  -2 -10   2    0.31    0.10
  -2 -10   2    0.37    0.09
   2 -10  -2    0.35    0.09
   2 -10  -2    0.21    0.08
   2 -10  -2    0.35    0.05
  -2  10   1    1.96    0.25
   2  10  -1    1.66    0.16
   2  10  -1    1.71    0.31
  -2  10   1    1.48    0.29
   2  10  -1    1.91    0.15
  -2  10   1    1.78    0.20
  -2 -10   1    1.68    0.17
   2 -10  -1    1.65    0.09
  -2 -10   1    1.50    0.14
   2 -10  -1    1.58    0.16
   2 -10  -1    1.77    0.16
   2  10   0    0.22    0.08
  -2  10   0    0.24    0.11
   2  10   0    0.12    0.10
   2  10   0    0.20    0.07
  -2  10   0    0.13    0.07
   2  10   0    0.09    0.06
  -2  10   0    0.19    0.10
  -2 -10   0    0.17    0.06
   2 -10   0    0.08    0.05
   2 -10   0    0.22    0.04
   2 -10   0    0.24    0.08
  -2 -10   0    0.12    0.06
  -2 -10   0    0.23    0.06
  -2  10  -1    0.03    0.07
   2  10   1    0.10    0.05
  -2  10  -1    0.14    0.07
   2  10   1    0.07    0.12
  -2  10  -1    0.08    0.06
   2  10   1    0.01    0.10
   2  10   1    0.01    0.06
  -2 -10  -1    0.09    0.06
  -2 -10  -1    0.20    0.07
   2 -10   1    0.17    0.07
  -2 -10  -1    0.12    0.11
  -2 -10  -1    0.14    0.04
   2 -10   1    0.07    0.05
   2 -10   1    0.21    0.07
   2  10   2    0.06    0.12
   2  10   2    0.21    0.12
  -2  10  -2    0.13    0.06
  -2  10  -2    0.13    0.06
   2  10   2    0.10    0.06
   2  10   2    0.09    0.06
  -2 -10  -2    0.16    0.07
  -2 -10  -2    0.13    0.04
  -2 -10  -2    0.08    0.07
   2 -10   2    0.10    0.06
   2 -10   2    0.06    0.04
  -2 -10  -2    0.03    0.08
  -2  10  -3    0.01    0.04
  -2  10  -3   -0.09    0.08
   2  10   3   -0.04    0.08
   2  10   3    0.07    0.06
  -2  10  -3    0.05    0.05
  -2 -10  -3   -0.01    0.03
  -2 -10  -3   -0.01    0.04
  -2 -10  -3    0.01    0.07
   2 -10   3   -0.02    0.05
   2 -10   3    0.02    0.04
   2  10   4    1.14    0.19
  -2  10  -4    1.21    0.30
   2  10   4    0.79    0.18
  -2  10  -4    0.81    0.13
  -2 -10  -4    0.91    0.11
   2 -10   4    0.90    0.16
   2 -10   4    1.06    0.18
  -2 -10  -4    1.15    0.15
   2  10   5    0.19    0.09
  -2  10  -5    0.24    0.07
  -2  10  -5    0.25    0.17
  -2 -10  -5    0.13    0.06
   2 -10   5    0.11    0.09
  -2 -10  -5    0.07    0.04
  -2  10  -6   -0.02    0.04
   2  10   6    0.03    0.06
  -2  10  -6    0.13    0.12
  -2 -10  -6    0.08    0.05
   2 -10   6   -0.09    0.08
  -2 -10  -6    0.09    0.04
  -2  10  -7    0.01    0.15
   2  10   7   -0.05    0.07
  -2  10  -7   -0.04    0.04
  -2 -10  -7   -0.01    0.05
  -2 -10  -7   -0.07    0.04
   2 -10   7   -0.16    0.08
  -2  10  -8   -0.06    0.04
  -2  10  -8    0.01    0.16
   2  10   8    0.00    0.08
  -2 -10  -8   -0.09    0.05
  -2 -10  -8   -0.02    0.06
  -2  10  -9    0.45    0.19
  -2 -10  -9    0.01    0.08
  -2  11   9    0.24    0.14
   2  11  -9   -0.27    0.14
   2 -11  -9   -0.02    0.11
  -2 -11   9   -0.11    0.13
   2 -11  -9    0.02    0.09
   2  11  -8   -0.12    0.16
  -2  11   8    0.00    0.09
   2 -11  -8   -0.08    0.07
  -2 -11   8    0.07    0.13
   2 -11  -8    0.04    0.07
   2  11  -7   -0.03    0.15
  -2  11   7    0.03    0.08
   2 -11  -7   -0.03    0.07
   2 -11  -7    0.08    0.05
  -2 -11   7    0.00    0.06
   2  11  -6    0.22    0.22
  -2  11   6    0.07    0.06
   2 -11  -6    0.02    0.07
   2 -11  -6    0.13    0.06
  -2 -11   6   -0.05    0.09
  -2  11   5    0.09    0.05
   2  11  -5   -0.04    0.06
  -2 -11   5    0.23    0.11
   2 -11  -5    0.05    0.04
  -2 -11   5    0.03    0.06
   2 -11  -5    0.10    0.06
   2  11  -4    0.77    0.23
  -2  11   4    0.48    0.14
  -2 -11   4    0.45    0.12
  -2 -11   4    0.53    0.14
   2 -11  -4    0.24    0.07
   2 -11  -4    0.28    0.07
   2  11  -3    0.12    0.10
  -2  11   3    0.20    0.13
  -2  11   3    0.08    0.09
   2 -11  -3    0.12    0.04
  -2 -11   3    0.16    0.07
  -2 -11   3    0.20    0.08
   2 -11  -3    0.23    0.08
  -2  11   2   -0.03    0.10
  -2  11   2   -0.08    0.05
   2  11  -2   -0.02    0.06
   2  11  -2    0.04    0.10
   2 -11  -2    0.01    0.05
  -2 -11   2    0.02    0.05
   2 -11  -2   -0.01    0.03
  -2 -11   2    0.03    0.07
  -2  11   1    0.24    0.11
  -2  11   1    0.12    0.13
   2  11  -1    0.06    0.07
   2  11  -1    0.16    0.06
  -2  11   1    0.11    0.07
   2 -11  -1    0.24    0.09
  -2 -11   1    0.16    0.06
  -2 -11   1    0.07    0.07
  -2  11   0    0.14    0.13
   2  11   0   -0.06    0.09
   2  11   0   -0.01    0.05
  -2  11   0    0.03    0.05
   2 -11   0    0.07    0.05
  -2 -11   0    0.05    0.05
  -2 -11   0   -0.02    0.03
  -2  11  -1    0.00    0.03
  -2  11  -1   -0.10    0.08
   2  11   1    0.03    0.06
   2  11   1    0.12    0.13
   2 -11   1   -0.02    0.03
  -2 -11  -1   -0.04    0.02
  -2 -11  -1   -0.04    0.03
  -2  11  -2    0.02    0.04
  -2  11  -2   -0.03    0.12
   2  11   2    0.20    0.16
  -2 -11  -2    0.04    0.03
  -2 -11  -2    0.07    0.06
   2 -11   2    0.08    0.06
  -2  11  -3    0.34    0.14
   2  11   3    0.24    0.09
  -2  11  -3    0.13    0.06
   2  11   3    0.28    0.16
  -2 -11  -3    0.27    0.08
   2 -11   3    0.36    0.08
  -2  11  -4    1.17    0.30
   2  11   4    1.10    0.23
  -2  11  -4    0.75    0.13
   2  11   4    0.74    0.15
   2 -11   4    0.64    0.14
  -2 -11  -4    0.87    0.15
  -2 -11  -4    0.77    0.10
  -2  11  -5    0.00    0.05
   2  11   5    0.17    0.09
  -2  11  -5   -0.07    0.09
  -2 -11  -5    0.01    0.02
  -2 -11  -5   -0.01    0.04
   2 -11   5   -0.18    0.07
  -2  11  -6    0.05    0.04
  -2  11  -6    0.02    0.09
   2  11   6    0.06    0.06
  -2 -11  -6   -0.02    0.05
   2 -11   6   -0.11    0.09
  -2 -11  -6   -0.02    0.03
  -2  11  -7    0.02    0.07
   2  11   7    0.17    0.12
  -2  11  -7    0.33    0.17
  -2 -11  -7    0.11    0.07
   2 -11   7    0.06    0.11
  -2 -11  -7    0.18    0.08
  -2  11  -8   -0.19    0.12
   2  11   8   -0.05    0.08
  -2 -11  -8   -0.15    0.06
  -2 -11  -8   -0.07    0.04
  -2  11  -9    0.15    0.22
   2  11   9    0.09    0.11
  -2 -11  -9    0.02    0.07
  -2 -11  -9    0.07    0.09
  -2  12   8   -0.09    0.10
   2  12  -8   -0.03    0.18
   2 -12  -8    0.10    0.09
  -2 -12   8   -0.23    0.13
   2 -12  -8   -0.16    0.09
   2  12  -7   -0.08    0.12
  -2  12   7   -0.13    0.07
   2 -12  -7   -0.08    0.05
   2 -12  -7    0.00    0.06
  -2 -12   7   -0.19    0.11
  -2  12   6    0.12    0.12
   2  12  -6    0.09    0.20
   2 -12  -6    0.09    0.08
  -2 -12   6    0.24    0.12
   2 -12  -6    0.14    0.07
   2  12  -5    0.03    0.16
  -2  12   5    0.00    0.09
   2 -12  -5    0.10    0.07
  -2 -12   5   -0.02    0.10
   2 -12  -5    0.01    0.06
  -2  12   4    0.01    0.05
   2  12  -4    0.03    0.09
   2 -12  -4   -0.07    0.04
  -2 -12   4    0.04    0.08
  -2  12   3    0.07    0.05
   2  12  -3    0.00    0.04
  -2  12   3   -0.02    0.14
   2 -12  -3    0.09    0.05
  -2 -12   3   -0.06    0.05
  -2 -12   3    0.03    0.06
  -2  12   2    0.17    0.06
   2  12  -2   -0.01    0.13
  -2  12   2   -0.01    0.11
  -2 -12   2    0.11    0.05
  -2 -12   2    0.00    0.07
   2 -12  -2    0.02    0.05
  -2  12   1    1.18    0.29
   2  12  -1    1.05    0.26
  -2  12   1    0.75    0.16
   2 -12  -1    1.18    0.15
  -2 -12   1    0.94    0.13
  -2 -12   1    0.77    0.15
  -2  12   0   -0.01    0.14
   2  12   0    0.03    0.08
  -2  12   0    0.26    0.09
   2  12   0    0.28    0.14
  -2 -12   0    0.22    0.07
  -2 -12   0    0.24    0.09
   2 -12   0    0.28    0.09
   2  12   1   -0.02    0.06
   2  12   1    0.04    0.10
  -2  12  -1   -0.13    0.10
  -2  12  -1    0.14    0.08
  -2 -12  -1    0.07    0.03
  -2 -12  -1    0.02    0.05
   2 -12   1    0.08    0.06
  -2  12  -2    0.04    0.11
  -2  12  -2    0.01    0.04
   2  12   2    0.01    0.05
   2 -12   2    0.11    0.07
  -2 -12  -2    0.01    0.03
  -2 -12  -2    0.05    0.04
   2  12   3   -0.05    0.11
  -2  12  -3    0.00    0.05
  -2  12  -3   -0.01    0.09
  -2 -12  -3   -0.03    0.03
   2 -12   3   -0.01    0.06
  -2 -12  -3    0.12    0.04
   2  12   4    0.13    0.08
  -2  12  -4    0.04    0.06
  -2  12  -4   -0.17    0.10
  -2 -12  -4    0.03    0.06
   2 -12   4    0.07    0.05
  -2 -12  -4    0.01    0.02
  -2  12  -5    0.09    0.07
   2  12   5    0.07    0.08
  -2  12  -5    0.37    0.22
  -2 -12  -5    0.27    0.10
   2 -12   5    0.31    0.11
  -2  12  -6    0.13    0.15
   2  12   6    0.00    0.09
  -2 -12  -6   -0.05    0.05
  -2 -12  -6   -0.11    0.07
   2  12   7   -0.18    0.08
  -2  12  -7    0.04    0.20
  -2 -12  -7   -0.04    0.05
  -2 -12  -7    0.05    0.06
  -2  12  -8   -0.30    0.19
   2  12   8   -0.14    0.14
  -2 -12  -8    0.01    0.08
  -2 -12  -8   -0.06    0.06
   2  13  -7    0.23    0.19
  -2  13   7   -0.19    0.09
  -2 -13   7   -0.02    0.15
   2 -13  -7    0.03    0.09
  -2  13   6    0.16    0.11
   2  13  -6    0.14    0.19
  -2 -13   6    0.25    0.10
   2 -13  -6    0.04    0.09
   2  13  -5   -0.06    0.17
  -2  13   5    0.02    0.06
  -2 -13   5   -0.17    0.09
   2 -13  -5   -0.05    0.04
   2  13  -4   -0.33    0.15
  -2  13   4   -0.13    0.07
  -2 -13   4    0.01    0.09
   2 -13  -4   -0.05    0.06
   2  13  -3   -0.14    0.14
  -2  13   3    0.08    0.09
  -2 -13   3    0.03    0.05
   2 -13  -3    0.06    0.04
  -2  13   2   -0.02    0.05
   2  13  -2   -0.23    0.12
  -2  13   2    0.12    0.11
   2 -13  -2    0.13    0.07
  -2 -13   2   -0.05    0.06
  -2  13   1   -0.10    0.11
  -2  13   1    0.14    0.07
   2  13  -1    0.01    0.13
   2 -13  -1   -0.04    0.07
  -2 -13   1    0.08    0.06
  -2  13   0    0.13    0.09
  -2  13   0    0.37    0.20
   2  13   0    0.00    0.14
   2 -13   0    0.19    0.08
  -2 -13   0    0.18    0.07
  -2 -13   0    0.22    0.09
  -2  13  -1   -0.08    0.12
   2  13   1    0.08    0.13
  -2  13  -1   -0.06    0.05
  -2 -13  -1    0.06    0.03
  -2 -13  -1    0.05    0.08
  -2  13  -2    0.03    0.06
   2  13   2   -0.19    0.15
  -2  13  -2    0.05    0.16
  -2 -13  -2   -0.02    0.03
   2 -13   2    0.11    0.08
  -2 -13  -2    0.08    0.06
  -2  13  -3    1.02    0.30
  -2  13  -3    0.56    0.13
   2  13   3    0.57    0.16
  -2 -13  -3    0.52    0.13
   2 -13   3    0.69    0.16
  -2 -13  -3    0.50    0.08
  -2  13  -4    0.04    0.16
   2  13   4    0.10    0.08
  -2 -13  -4    0.07    0.07
  -2 -13  -4    0.06    0.05
   2 -13   4    0.12    0.13
  -2  13  -5   -0.22    0.15
   2  13   5    0.00    0.11
  -2 -13  -5   -0.09    0.06
   2 -13   5    0.09    0.12
  -2 -13  -5   -0.07    0.05
  -2  13  -6    0.10    0.15
   2  13   6    0.11    0.10
  -2 -13  -6    0.02    0.07
   2 -13   6    0.12    0.17
  -2  14   6    0.01    0.11
   2  14  -6    0.55    0.18
  -2 -14   6    0.26    0.15
   2 -14  -6    0.14    0.09
   2  14  -5   -0.21    0.19
  -2  14   5    0.18    0.10
   2 -14  -5    0.03    0.06
  -2 -14   5    0.08    0.08
   2  14  -4    0.22    0.19
  -2  14   4    0.11    0.13
  -2 -14   4    0.13    0.14
   2  14  -3    0.11    0.15
  -2  14   2    0.16    0.10
   2  14  -2    0.35    0.14
  -2 -14   2   -0.01    0.09
   2 -14  -2    0.01    0.07
  -2  14   1   -0.06    0.06
   2  14  -1   -0.28    0.13
  -2  14   1    0.22    0.16
  -2 -14   1   -0.08    0.08
   2 -14  -1    0.02    0.09
   2  14   0   -0.10    0.15
  -2  14   0    0.35    0.23
  -2  14   0    0.33    0.09
   2 -14   0    0.15    0.08
  -2 -14   0    0.16    0.10
   2  14   1   -0.11    0.16
  -2  14  -1    0.04    0.18
  -2  14  -1    0.02    0.04
  -2 -14  -1   -0.14    0.06
   2 -14   1   -0.03    0.09
   2  14   2    0.20    0.21
  -2  14  -2   -0.20    0.16
   2 -14   2    0.34    0.13
  -2 -14  -2    0.13    0.09
  -2  14  -3    0.35    0.17
  -2 -14  -3    0.05    0.05
   2 -14   3    0.02    0.10
  -2  14  -4    0.33    0.15
   2 -14   4    0.06    0.15
  -2 -14  -4   -0.02    0.08
  -2 -14  -4   -0.01    0.06
  -2  14  -5   -0.03    0.17
  -2 -14  -5   -0.08    0.04
   2 -14   5    0.20    0.17
   2  15  -3    0.17    0.13
  -2  15   3    0.02    0.10
   2 -15  -3   -0.05    0.06
  -2 -15   3    0.05    0.11
  -2  15   2    0.02    0.10
   2  15  -2   -0.26    0.16
   2 -15  -2   -0.04    0.10
  -2 -15   2   -0.14    0.11
   2  15  -1    0.02    0.26
  -2  15   1    0.23    0.13
  -2 -15   1    0.26    0.10
   2 -15  -1    0.35    0.11
  -2  15   0   -0.03    0.30
   2  15   0   -0.12    0.20
   2 -15   0    0.01    0.09
  -2  15  -1   -0.11    0.25
   2  15   1   -0.34    0.20
   2 -15   1   -0.01    0.08
  -2 -15  -1   -0.20    0.07
  -2  15  -2    0.14    0.17
   2 -15   2   -0.06    0.09
  -2 -15  -2   -0.02    0.07
  -2  15  -3    0.04    0.24
   2 -15   3    0.03    0.13
  -2 -15  -3    0.10    0.09
   3   0 -13   -0.01    0.11
   3   0 -13    0.15    0.16
  -3   0  13    0.01    0.13
   3   0 -12    1.41    0.33
  -3   0  12    0.99    0.19
   3   0 -12    1.51    0.29
   3   0 -11    0.15    0.09
   3   0 -11    0.01    0.07
  -3   0  11   -0.03    0.06
   3   0 -10    0.72    0.17
  -3   0  10    0.87    0.17
   3   0 -10    1.26    0.28
   3   0  -9   -0.11    0.04
  -3   0   9   -0.03    0.06
   3   0  -9    0.02    0.06
   3   0  -9   -0.01    0.03
   3   0  -8    1.04    0.16
   3   0  -8    0.97    0.23
   3   0  -8    0.96    0.18
   3   0  -8    1.01    0.19
   3   0  -8    0.99    0.19
  -3   0   8    0.90    0.15
   3   0  -8    1.04    0.13
   3   0  -8    0.87    0.13
   3   0  -7   -0.06    0.04
   3   0  -7   -0.04    0.06
   3   0  -7   -0.02    0.06
   3   0  -7    0.05    0.03
  -3   0   7   -0.08    0.04
  -3   0   7   -0.02    0.04
   3   0  -6    0.58    0.12
  -3   0   6    0.56    0.12
   3   0  -6    0.73    0.10
  -3   0   6    0.44    0.09
  -3   0   6    0.33    0.13
   3   0  -6    0.71    0.10
   3   0  -6    0.69    0.14
   3   0  -6    0.55    0.10
   3   0  -6    0.38    0.14
   3   0  -5   -0.03    0.07
  -3   0   5    0.03    0.05
  -3   0   5    0.02    0.04
   3   0  -5    0.03    0.02
  -3   0   5    0.01    0.04
   3   0  -5   -0.02    0.02
   3   0  -5    0.06    0.06
   3   0  -5    0.00    0.03
  -3   0   5   -0.03    0.02
  -3   0   4    8.51    0.44
  -3   0   4    9.24    0.40
   3   0  -4    8.66    0.33
   3   0  -4    8.82    0.46
  -3   0   4    8.23    0.36
  -3   0   4    8.73    0.34
   3   0  -4    8.60    0.39
   3   0  -4    8.67    0.38
   3   0  -4    8.92    0.35
  -3   0   3    0.02    0.03
   3   0  -3   -0.04    0.04
  -3   0   3    0.00    0.03
  -3   0   3    0.00    0.04
  -3   0   3   -0.01    0.02
   3   0  -3    0.01    0.02
   3   0  -3    0.03    0.03
   3   0  -3    0.02    0.03
   3   0  -3   -0.01    0.01
  -3   0   2  923.75   36.65
   3   0  -2 1000.00   36.99
  -3   0   1    0.04    0.04
   3   0  -1    0.04    0.04
   3   0  -1    0.01    0.01
  -3   0   1   -0.02    0.02
   3   0  -1    0.04    0.02
   3   0  -1   -0.01    0.02
   3   0  -1    0.06    0.04
   3   0   0   50.57    1.25
   3   0   1    0.00    0.02
   3   0   1    0.02    0.01
  -3   0  -1   -0.01    0.01
  -3   0  -1    0.01    0.02
  -3   0  -1   -0.01    0.03
  -3   0  -1    0.00    0.01
  -3   0  -1    0.00    0.02
   3   0   1   -0.02    0.01
   3   0   2    2.78    0.19
  -3   0  -2    2.94    0.13
  -3   0  -2    2.91    0.19
  -3   0  -2    2.76    0.08
  -3   0  -2    2.67    0.17
   3   0   2    2.84    0.11
   3   0   2    2.47    0.14
  -3   0  -2    2.73    0.16
  -3   0  -3    0.05    0.05
  -3   0  -3   -0.03    0.02
   3   0   3   -0.01    0.02
   3   0   3   -0.01    0.02
  -3   0  -3   -0.03    0.02
  -3   0  -3   -0.01    0.02
   3   0   3    0.00    0.03
  -3   0  -3    0.00    0.02
   3   0   3    0.01    0.03
   3   0   4    7.11    0.31
   3   0   4    7.36    0.35
   3   0   4    7.26    0.37
  -3   0  -4    7.02    0.28
  -3   0  -4    7.01    0.35
   3   0   4    6.82    0.33
  -3   0  -4    7.18    0.31
  -3   0  -4    6.81    0.35
  -3   0  -5   -0.05    0.03
   3   0   5    0.00    0.04
   3   0   5   -0.05    0.03
   3   0   5   -0.07    0.04
  -3   0  -5    0.04    0.04
   3   0   5    0.01    0.03
  -3   0  -5   -0.03    0.02
  -3   0  -5   -0.04    0.04
  -3   0  -6    5.17    0.30
  -3   0  -6    5.01    0.34
   3   0   6    5.26    0.32
   3   0   6    5.14    0.34
   3   0   6    5.07    0.34
  -3   0  -6    5.14    0.29
  -3   0  -6    5.20    0.33
  -3   0  -6    4.85    0.26
   3   0   7   -0.13    0.06
   3   0   7    0.02    0.04
  -3   0  -7   -0.01    0.05
  -3   0  -7   -0.07    0.04
  -3   0  -7   -0.08    0.06
  -3   0  -7    0.00    0.03
   3   0   7    0.06    0.05
  -3   0  -7   -0.02    0.05
  -3   0  -8   24.12    0.85
  -3   0  -8   23.02    0.86
   3   0   8   23.76    0.94
   3   0   8   23.87    0.88
   3   0   8   21.77    0.94
  -3   0  -8   20.89    0.93
   3   0   9   -0.01    0.09
  -3   0  -9    0.00    0.07
  -3   0  -9   -0.04    0.05
   3   0  10   -0.01    0.07
  -3   0 -10    0.01    0.05
  -3   0 -11   -0.06    0.05
  -3   0 -11   -0.13    0.06
  -3   0 -12   -0.03    0.09
   3   1 -13    0.05    0.12
  -3   1  13    0.20    0.12
   3   1 -13   -0.15    0.10
   3  -1 -13    0.17    0.17
  -3  -1  13   -0.08    0.12
   3  -1 -13   -0.14    0.10
   3   1 -12    1.01    0.30
   3   1 -12    0.63    0.18
  -3   1  12    0.54    0.17
   3  -1 -12    0.57    0.21
  -3  -1  12    0.87    0.16
   3  -1 -12    0.23    0.13
  -3   1  11   -0.04    0.07
   3   1 -11    0.20    0.11
   3   1 -11   -0.01    0.04
  -3  -1  11    0.04    0.09
   3  -1 -11    0.06    0.06
   3  -1 -11    0.17    0.07
  -3   1  10    0.44    0.13
   3   1 -10    0.45    0.18
   3   1 -10    0.61    0.16
  -3  -1  10    0.40    0.11
   3  -1 -10    0.50    0.15
   3  -1 -10    0.35    0.16
  -3   1   9    0.14    0.06
   3   1  -9    0.06    0.08
   3   1  -9    0.08    0.06
   3   1  -9    0.08    0.06
   3   1  -9    0.00    0.05
   3  -1  -9   -0.08    0.05
   3  -1  -9    0.27    0.13
  -3  -1   9    0.05    0.05
   3  -1  -9    0.05    0.06
   3   1  -8    0.00    0.04
   3   1  -8    0.03    0.04
   3   1  -8    0.07    0.05
  -3   1   8   -0.15    0.05
   3   1  -8   -0.12    0.04
  -3   1   8   -0.02    0.04
   3   1  -8    0.00    0.04
   3  -1  -8    0.02    0.05
   3  -1  -8   -0.03    0.05
   3  -1  -8   -0.02    0.02
   3  -1  -8    0.00    0.07
  -3  -1   8    0.00    0.05
   3  -1  -8    0.00    0.03
  -3  -1   8   -0.01    0.03
   3  -1  -8   -0.04    0.04
   3   1  -7    0.85    0.15
   3   1  -7    0.70    0.14
  -3   1   7    0.89    0.14
   3   1  -7    0.79    0.12
   3   1  -7    0.88    0.20
   3   1  -7    0.69    0.12
   3   1  -7    1.00    0.16
  -3   1   7    0.81    0.20
  -3  -1   7    0.73    0.13
   3  -1  -7    1.01    0.09
   3  -1  -7    0.75    0.09
   3  -1  -7    0.64    0.13
   3  -1  -7    0.98    0.21
   3  -1  -7    0.66    0.14
  -3  -1   7    0.78    0.16
   3  -1  -7    0.68    0.12
  -3   1   6    0.10    0.06
   3   1  -6    0.11    0.06
   3   1  -6    0.21    0.07
   3   1  -6    0.15    0.09
   3   1  -6    0.09    0.06
  -3   1   6    0.14    0.06
   3   1  -6    0.16    0.05
   3   1  -6    0.21    0.08
  -3   1   6    0.14    0.09
   3  -1  -6    0.15    0.06
   3  -1  -6    0.13    0.05
   3  -1  -6    0.18    0.05
  -3  -1   6    0.10    0.07
   3  -1  -6    0.19    0.05
  -3  -1   6    0.11    0.05
   3  -1  -6    0.13    0.08
  -3  -1   6    0.14    0.06
  -3   1   5    3.69    0.23
   3   1  -5    3.83    0.25
   3   1  -5    3.85    0.25
  -3   1   5    3.40    0.29
  -3   1   5    3.75    0.27
   3   1  -5    4.32    0.34
   3   1  -5    3.51    0.20
  -3   1   5    3.22    0.19
   3   1  -5    3.66    0.24
   3  -1  -5    3.64    0.30
  -3  -1   5    3.72    0.26
   3  -1  -5    3.36    0.18
  -3  -1   5    3.66    0.21
  -3  -1   5    3.61    0.26
   3  -1  -5    3.35    0.24
   3  -1  -5    3.45    0.21
   3   1  -4    1.43    0.18
   3   1  -4    1.30    0.14
  -3   1   4    1.33    0.13
   3   1  -4    1.26    0.10
   3   1  -4    1.13    0.13
  -3   1   4    1.31    0.17
  -3   1   4    1.36    0.14
   3   1  -4    1.42    0.15
  -3   1   4    1.25    0.11
   3  -1  -4    1.44    0.17
   3  -1  -4    1.08    0.11
  -3  -1   4    1.24    0.10
  -3  -1   4    1.40    0.14
   3  -1  -4    1.41    0.10
  -3  -1   4    1.31    0.15
   3  -1  -4    1.29    0.14
  -3   1   3    8.37    0.32
   3   1  -3    8.18    0.32
   3   1  -3    8.43    0.37
   3   1  -3    8.24    0.34
  -3   1   3    8.40    0.32
  -3   1   3    8.42    0.35
   3   1  -3    9.03    0.43
   3   1  -3    8.01    0.26
  -3   1   3    8.13    0.40
  -3  -1   3    8.14    0.34
   3  -1  -3    7.89    0.30
   3  -1  -3    8.00    0.40
   3  -1  -3    8.14    0.30
   3  -1  -3    8.53    0.34
  -3  -1   3    8.33    0.28
  -3  -1   3    8.39    0.38
  -3   1   2    2.62    0.14
   3   1  -2    2.85    0.20
   3   1  -2    2.81    0.16
  -3   1   2    2.77    0.16
   3   1  -2    2.76    0.10
  -3   1   2    2.78    0.16
   3   1  -2    2.75    0.14
  -3   1   2    2.88    0.19
   3  -1  -2    2.69    0.20
  -3  -1   2    2.77    0.11
   3  -1  -2    2.98    0.17
  -3  -1   2    2.74    0.19
  -3  -1   2    2.92    0.17
   3  -1  -2    2.70    0.15
   3  -1  -2    2.81    0.13
  -3   1   1    0.96    0.08
   3   1  -1    1.08    0.05
   3   1  -1    0.89    0.06
   3   1  -1    1.03    0.11
   3   1  -1    1.02    0.08
  -3   1   1    1.02    0.10
  -3   1   1    0.93    0.10
  -3   1   1    1.07    0.08
   3  -1  -1    1.01    0.07
  -3  -1   1    1.06    0.07
  -3  -1   1    1.01    0.11
   3  -1  -1    1.03    0.07
  -3  -1   1    1.01    0.05
  -3  -1   1    1.12    0.09
   3  -1  -1    1.02    0.11
   3  -1  -1    1.08    0.10
   3   1   0    0.04    0.01
  -3   1   0    0.02    0.02
  -3   1   0    0.02    0.01
   3   1   0    0.01    0.04
  -3   1   0    0.05    0.02
  -3   1   0    0.04    0.03
   3   1   0    0.06    0.02
  -3  -1   0    0.03    0.01
  -3  -1   0    0.04    0.03
   3  -1   0    0.03    0.03
   3  -1   0    0.03    0.02
  -3  -1   0    0.05    0.02
   3  -1   0    0.07    0.03
  -3  -1   0    0.02    0.01
  -3  -1   0    0.03    0.02
   3  -1   0    0.03    0.01
   3   1   1   28.58    0.82
   3   1   1   33.21    0.94
  -3   1  -1   33.32    0.95
   3   1   1   33.54    0.85
   3   1   1   32.03    0.78
  -3   1  -1   33.02    0.84
   3  -1   1   31.93    0.80
   3  -1   1   33.87    0.97
   3  -1   1   32.79    0.86
  -3  -1  -1   32.73    0.95
  -3  -1  -1   32.65    0.85
  -3  -1  -1   32.35    0.87
   3   1   2    2.01    0.11
   3   1   2    2.05    0.13
  -3   1  -2    1.83    0.13
   3   1   2    1.89    0.16
  -3   1  -2    2.18    0.17
  -3   1  -2    1.91    0.12
  -3   1  -2    2.03    0.07
   3   1   2    1.99    0.13
  -3   1  -2    1.90    0.10
   3  -1   2    1.75    0.16
  -3  -1  -2    2.17    0.17
   3  -1   2    1.83    0.12
  -3  -1  -2    1.89    0.08
  -3  -1  -2    2.12    0.11
  -3  -1  -2    1.93    0.14
  -3   1  -3    2.95    0.20
  -3   1  -3    3.20    0.12
   3   1   3    3.03    0.18
   3   1   3    3.42    0.22
  -3   1  -3    3.27    0.23
   3   1   3    3.22    0.20
  -3   1  -3    3.66    0.20
  -3   1  -3    3.30    0.15
   3   1   3    3.49    0.20
  -3   1  -3    3.18    0.17
   3  -1   3    3.32    0.23
  -3  -1  -3    3.13    0.17
  -3  -1  -3    3.21    0.22
  -3  -1  -3    3.24    0.21
  -3  -1  -3    3.53    0.15
   3  -1   3    3.19    0.19
   3   1   4    0.92    0.13
   3   1   4    1.09    0.14
  -3   1  -4    1.25    0.13
  -3   1  -4    0.96    0.13
  -3   1  -4    1.25    0.09
  -3   1  -4    1.08    0.14
   3   1   4    1.28    0.14
  -3   1  -4    1.13    0.11
  -3   1  -4    1.21    0.11
   3   1   4    1.15    0.13
   3  -1   4    1.17    0.14
  -3  -1  -4    1.37    0.13
  -3  -1  -4    1.14    0.10
  -3  -1  -4    1.06    0.13
   3  -1   4    1.29    0.16
  -3  -1  -4    1.06    0.14
  -3   1  -5    3.54    0.18
   3   1   5    3.42    0.24
  -3   1  -5    3.58    0.26
   3   1   5    3.34    0.25
  -3   1  -5    3.64    0.24
  -3   1  -5    3.56    0.22
   3   1   5    3.77    0.27
  -3   1  -5    3.67    0.22
   3   1   5    3.14    0.23
  -3   1  -5    3.45    0.26
  -3  -1  -5    3.81    0.27
   3  -1   5    3.53    0.26
   3  -1   5    3.94    0.29
  -3  -1  -5    3.80    0.24
  -3  -1  -5    3.38    0.20
  -3  -1  -5    3.23    0.24
  -3   1  -6    1.65    0.14
  -3   1  -6    1.76    0.17
   3   1   6    1.48    0.17
  -3   1  -6    1.60    0.16
  -3   1  -6    1.46    0.17
   3   1   6    1.35    0.17
   3   1   6    1.67    0.19
  -3   1  -6    1.52    0.16
  -3   1  -6    1.36    0.20
   3   1   6    1.69    0.19
   3  -1   6    1.52    0.16
  -3  -1  -6    1.39    0.15
   3  -1   6    1.70    0.21
  -3  -1  -6    1.72    0.17
   3  -1   6    1.26    0.19
  -3  -1  -6    1.67    0.17
  -3  -1  -6    1.44    0.17
  -3   1  -7    0.17    0.07
   3   1   7    0.06    0.10
  -3   1  -7    0.14    0.08
  -3   1  -7    0.16    0.07
  -3   1  -7    0.14    0.07
   3   1   7    0.26    0.10
  -3   1  -7    0.21    0.08
  -3   1  -7    0.20    0.08
  -3   1  -7    0.10    0.09
   3   1   7    0.15    0.08
   3   1   7    0.14    0.07
   3  -1   7    0.25    0.08
  -3  -1  -7    0.06    0.08
   3  -1   7    0.18    0.09
  -3  -1  -7    0.24    0.08
  -3  -1  -7    0.18    0.09
  -3  -1  -7    0.13    0.06
   3  -1   7    0.08    0.06
  -3   1  -8    2.67    0.28
  -3   1  -8    3.38    0.28
   3   1   8    3.02    0.29
   3   1   8    2.81    0.25
  -3   1  -8    3.07    0.27
  -3   1  -8    3.53    0.30
  -3   1  -8    3.46    0.28
   3  -1   8    3.41    0.32
  -3  -1  -8    3.80    0.29
  -3  -1  -8    2.86    0.24
   3  -1   8    3.14    0.26
   3   1   9    0.69    0.15
  -3   1  -9    0.43    0.12
  -3   1  -9    0.67    0.13
   3   1   9    0.60    0.15
   3  -1   9    0.68    0.14
  -3  -1  -9    0.48    0.11
   3  -1   9    0.64    0.18
  -3  -1  -9    0.67    0.14
   3   1  10    0.02    0.08
  -3   1 -10    0.05    0.05
  -3   1 -10    0.01    0.05
  -3  -1 -10   -0.05    0.03
   3   1  11   -0.01    0.10
  -3   1 -11    0.01    0.08
  -3  -1 -11   -0.11    0.07
  -3   1 -12   -0.11    0.07
   3   1  12   -0.24    0.08
  -3   1 -12   -0.03    0.07
  -3  -1 -12    0.20    0.08
  -3   2  13    0.08    0.14
   3   2 -13    0.01    0.12
   3   2 -13    0.03    0.08
  -3  -2  13   -0.17    0.13
   3   2 -12    0.54    0.22
   3   2 -12    0.32    0.12
  -3   2  12    0.26    0.14
   3  -2 -12    0.44    0.17
   3  -2 -12    0.20    0.12
  -3  -2  12    0.16    0.08
   3   2 -11    0.24    0.14
   3   2 -11    0.27    0.09
  -3   2  11    0.16    0.10
   3  -2 -11    0.07    0.10
   3  -2 -11    0.15    0.09
  -3  -2  11    0.30    0.09
   3   2 -10    0.04    0.10
   3   2 -10    0.00    0.06
  -3   2  10    0.02    0.04
  -3  -2  10    0.04    0.08
   3  -2 -10   -0.15    0.09
   3  -2 -10    0.06    0.08
   3   2  -9    0.12    0.09
  -3   2   9   -0.08    0.05
   3   2  -9   -0.05    0.05
   3   2  -9    0.08    0.06
  -3  -2   9   -0.04    0.04
   3  -2  -9    0.00    0.06
   3  -2  -9    0.13    0.05
  -3   2   8   -0.07    0.12
   3   2  -8   -0.03    0.03
  -3   2   8   -0.01    0.04
   3   2  -8    0.00    0.04
   3   2  -8   -0.12    0.07
   3   2  -8   -0.06    0.05
   3   2  -8   -0.03    0.06
   3   2  -8   -0.06    0.05
   3  -2  -8    0.09    0.06
   3  -2  -8   -0.02    0.03
   3  -2  -8    0.01    0.05
   3  -2  -8   -0.10    0.05
  -3  -2   8    0.00    0.04
  -3  -2   8    0.03    0.04
   3   2  -7    1.37    0.14
   3   2  -7    0.98    0.21
   3   2  -7    1.29    0.17
   3   2  -7    0.94    0.16
  -3   2   7    0.88    0.15
   3   2  -7    0.92    0.17
   3   2  -7    0.95    0.16
  -3   2   7    1.05    0.22
   3  -2  -7    0.89    0.19
  -3  -2   7    1.00    0.18
   3  -2  -7    1.06    0.05
   3  -2  -7    1.13    0.19
   3  -2  -7    0.76    0.15
   3  -2  -7    0.87    0.05
   3  -2  -7    0.83    0.14
  -3  -2   7    1.19    0.13
   3   2  -6    0.08    0.04
   3   2  -6    0.14    0.07
  -3   2   6    0.03    0.07
   3   2  -6    0.05    0.05
  -3   2   6    0.13    0.06
   3   2  -6    0.08    0.06
   3   2  -6    0.08    0.07
  -3  -2   6    0.18    0.06
  -3  -2   6    0.10    0.07
  -3  -2   6    0.13    0.08
   3  -2  -6    0.17    0.07
   3  -2  -6    0.14    0.03
   3  -2  -6    0.15    0.03
   3  -2  -6    0.15    0.06
   3  -2  -6    0.31    0.14
   3   2  -5    0.38    0.07
   3   2  -5    0.46    0.10
  -3   2   5    0.35    0.06
   3   2  -5    0.27    0.08
   3   2  -5    0.52    0.14
  -3   2   5    0.54    0.11
   3   2  -5    0.43    0.11
  -3   2   5    0.57    0.15
  -3  -2   5    0.39    0.11
  -3  -2   5    0.36    0.09
   3  -2  -5    0.34    0.08
   3  -2  -5    0.32    0.09
   3  -2  -5    0.44    0.13
   3  -2  -5    0.41    0.05
  -3  -2   5    0.47    0.07
   3  -2  -5    0.44    0.10
  -3   2   4    0.03    0.04
  -3   2   4    0.11    0.03
   3   2  -4    0.12    0.05
  -3   2   4    0.20    0.08
   3   2  -4    0.02    0.05
   3   2  -4    0.05    0.03
   3   2  -4    0.14    0.06
  -3  -2   4    0.07    0.05
   3  -2  -4    0.02    0.04
  -3  -2   4    0.08    0.03
   3  -2  -4    0.11    0.03
   3  -2  -4    0.03    0.04
   3  -2  -4    0.04    0.05
  -3  -2   4    0.03    0.05
  -3  -2   4    0.07    0.07
   3  -2  -4    0.06    0.04
   3   2  -3   39.23    1.16
   3   2  -3   38.93    1.06
  -3   2   3   36.89    1.00
   3   2  -3   37.66    1.03
  -3   2   3   39.67    1.07
   3   2  -3   38.39    0.94
  -3   2   3   38.77    1.18
   3  -2  -3   38.73    1.03
   3  -2  -3   38.12    1.07
  -3  -2   3   39.90    1.18
  -3  -2   3   38.57    1.08
   3  -2  -3   37.86    0.99
   3  -2  -3   38.83    1.15
  -3  -2   3   38.36    0.95
  -3  -2   3   38.66    1.09
   3   2  -2   10.65    0.45
   3   2  -2    9.82    0.35
  -3   2   2   10.33    0.36
  -3   2   2    9.49    0.35
  -3   2   2   10.30    0.36
   3   2  -2    9.58    0.24
   3   2  -2   10.33    0.32
  -3   2   2   10.05    0.42
  -3  -2   2    9.92    0.45
  -3  -2   2    9.61    0.37
   3  -2  -2   10.25    0.36
   3  -2  -2   10.18    0.41
  -3  -2   2    9.93    0.25
   3  -2  -2    9.64    0.34
  -3  -2   2   10.56    0.36
   3  -2  -2   10.22    0.34
   3   2  -1   50.41    1.26
  -3   2   1   48.52    1.32
  -3   2   1   52.54    1.34
   3  -2  -1   53.32    1.35
  -3  -2   1   51.76    1.42
   3  -2  -1   49.37    1.30
   3  -2  -1   50.10    1.23
  -3   2   0    0.01    0.03
  -3   2   0   -0.01    0.01
   3   2   0    0.02    0.04
  -3   2   0    0.00    0.01
   3   2   0    0.01    0.01
  -3   2   0   -0.01    0.02
   3   2   0    0.00    0.01
   3   2   0    0.01    0.02
  -3  -2   0    0.00    0.01
  -3  -2   0    0.01    0.02
   3  -2   0    0.01    0.02
   3  -2   0    0.00    0.03
  -3  -2   0    0.01    0.02
  -3  -2   0    0.00    0.01
   3  -2   0    0.00    0.00
   3  -2   0    0.01    0.02
  -3   2  -1    0.67    0.03
   3   2   1    0.68    0.07
  -3   2  -1    0.62    0.05
   3   2   1    0.65    0.07
  -3   2  -1    0.59    0.06
   3   2   1    0.55    0.05
   3   2   1    0.77    0.11
  -3   2  -1    0.52    0.10
  -3  -2  -1    0.65    0.07
   3  -2   1    0.61    0.05
   3  -2   1    0.66    0.07
  -3  -2  -1    0.56    0.10
  -3  -2  -1    0.61    0.05
   3  -2   1    0.63    0.04
   3  -2   1    0.56    0.10
  -3  -2  -1    0.62    0.05
   3   2   2    1.00    0.12
  -3   2  -2    0.92    0.06
   3   2   2    1.08    0.10
  -3   2  -2    0.93    0.13
   3   2   2    0.90    0.10
  -3   2  -2    1.13    0.09
   3   2   2    1.09    0.09
  -3   2  -2    0.90    0.05
  -3  -2  -2    1.01    0.08
   3  -2   2    1.12    0.10
  -3  -2  -2    1.00    0.12
   3  -2   2    1.00    0.13
  -3  -2  -2    1.03    0.11
  -3  -2  -2    1.01    0.07
   3  -2   2    1.03    0.09
   3  -2   2    0.96    0.06
   3   2   3    0.66    0.10
  -3   2  -3    0.73    0.07
  -3   2  -3    0.79    0.08
  -3   2  -3    0.89    0.12
   3   2   3    0.87    0.10
   3   2   3    0.90    0.12
  -3   2  -3    0.87    0.05
  -3   2  -3    0.72    0.11
   3   2   3    0.80    0.10
  -3   2  -3    0.87    0.09
  -3  -2  -3    0.81    0.07
   3  -2   3    0.58    0.12
   3  -2   3    0.83    0.09
  -3  -2  -3    0.57    0.11
  -3  -2  -3    0.78    0.12
  -3   2  -4    0.16    0.05
  -3   2  -4    0.20    0.03
   3   2   4    0.14    0.07
   3   2   4    0.26    0.07
  -3   2  -4    0.17    0.08
  -3   2  -4    0.10    0.05
  -3   2  -4    0.20    0.06
   3   2   4    0.21    0.07
   3   2   4    0.16    0.05
  -3   2  -4    0.20    0.06
  -3  -2  -4    0.21    0.05
  -3  -2  -4    0.28    0.07
  -3  -2  -4    0.24    0.07
  -3  -2  -4    0.12    0.06
   3  -2   4    0.30    0.09
   3  -2   4    0.15    0.06
  -3   2  -5    0.45    0.08
   3   2   5    0.47    0.11
  -3   2  -5    0.56    0.07
  -3   2  -5    0.46    0.09
   3   2   5    0.26    0.10
  -3   2  -5    0.45    0.09
  -3   2  -5    0.54    0.11
   3   2   5    0.55    0.11
   3   2   5    0.39    0.09
  -3   2  -5    0.59    0.14
  -3   2  -5    0.33    0.08
  -3  -2  -5    0.45    0.11
  -3  -2  -5    0.45    0.09
  -3  -2  -5    0.36    0.09
   3  -2   5    0.47    0.10
  -3  -2  -5    0.55    0.10
   3  -2   5    0.28    0.10
  -3   2  -6    1.11    0.14
   3   2   6    0.68    0.16
  -3   2  -6    0.80    0.15
  -3   2  -6    0.98    0.17
   3   2   6    0.58    0.12
  -3   2  -6    0.71    0.09
  -3   2  -6    0.68    0.11
   3   2   6    0.74    0.14
  -3   2  -6    0.71    0.14
   3   2   6    0.77    0.13
  -3   2  -6    0.65    0.12
  -3  -2  -6    0.84    0.13
  -3  -2  -6    0.70    0.14
  -3  -2  -6    0.69    0.13
  -3  -2  -6    0.64    0.11
   3  -2   6    0.82    0.17
  -3   2  -7    4.78    0.31
   3   2   7    4.43    0.36
   3   2   7    5.13    0.34
  -3   2  -7    4.32    0.24
  -3   2  -7    4.98    0.34
  -3   2  -7    4.59    0.35
   3   2   7    4.83    0.34
  -3   2  -7    4.83    0.31
  -3   2  -7    3.77    0.31
  -3   2  -7    4.35    0.31
   3   2   7    4.18    0.34
   3  -2   7    4.98    0.39
  -3  -2  -7    4.66    0.29
  -3  -2  -7    4.17    0.30
  -3  -2  -7    4.80    0.32
  -3   2  -8    1.33    0.21
  -3   2  -8    0.71    0.14
  -3   2  -8    0.78    0.14
  -3   2  -8    0.81    0.16
   3   2   8    1.18    0.16
  -3   2  -8    1.14    0.14
   3   2   8    0.99    0.17
  -3  -2  -8    1.00    0.16
  -3  -2  -8    0.86    0.15
   3  -2   8    1.13    0.24
  -3   2  -9    0.10    0.08
  -3   2  -9   -0.05    0.05
   3   2   9    0.00    0.07
  -3  -2  -9    0.07    0.06
   3  -2   9   -0.03    0.10
  -3  -2  -9    0.23    0.09
  -3   2 -10   -0.05    0.04
   3   2  10   -0.08    0.05
  -3   2 -10    0.04    0.05
   3  -2  10    0.11    0.13
  -3  -2 -10    0.11    0.07
  -3   2 -11   -0.08    0.06
  -3   2 -11    0.02    0.07
   3   2  11   -0.09    0.07
  -3  -2 -11    0.03    0.07
  -3   2 -12    0.29    0.10
  -3   2 -12    0.23    0.07
   3   2  12   -0.02    0.10
  -3  -2 -12   -0.04    0.07
   3   3 -13   -0.18    0.09
  -3   3  13    0.05    0.09
   3   3 -13   -0.32    0.15
   3  -3 -13   -0.09    0.10
   3  -3 -13   -0.05    0.10
   3   3 -12    0.00    0.05
   3   3 -12   -0.10    0.08
  -3   3  12   -0.05    0.08
   3  -3 -12   -0.09    0.09
  -3  -3  12   -0.06    0.08
   3  -3 -12    0.11    0.11
   3   3 -11    0.54    0.18
  -3   3  11    0.15    0.10
  -3  -3  11    0.41    0.12
   3  -3 -11    0.50    0.14
   3  -3 -11    0.30    0.10
  -3   3  10   -0.06    0.06
   3   3 -10   -0.05    0.08
   3   3 -10    0.04    0.06
   3   3 -10    0.03    0.06
  -3  -3  10   -0.08    0.05
   3  -3 -10    0.12    0.11
   3  -3 -10   -0.01    0.08
   3   3  -9   -0.08    0.11
   3   3  -9   -0.05    0.07
  -3   3   9   -0.06    0.04
   3   3  -9    0.11    0.08
   3  -3  -9   -0.06    0.07
  -3  -3   9   -0.09    0.05
  -3  -3   9    0.03    0.06
   3  -3  -9    0.05    0.07
   3   3  -8    0.61    0.19
  -3   3   8    0.44    0.13
   3   3  -8    0.30    0.11
   3   3  -8    0.58    0.15
   3   3  -8    0.28    0.10
  -3   3   8    0.39    0.11
   3   3  -8    0.46    0.13
   3   3  -8    0.31    0.09
   3  -3  -8    0.43    0.11
   3  -3  -8    0.40    0.11
  -3  -3   8    0.37    0.09
  -3  -3   8    0.41    0.13
   3  -3  -8    0.36    0.12
   3  -3  -8    0.65    0.16
   3   3  -7    0.35    0.11
   3   3  -7    0.14    0.10
   3   3  -7    0.27    0.13
  -3   3   7    0.39    0.10
   3   3  -7    0.36    0.09
   3   3  -7    0.20    0.07
   3   3  -7    0.37    0.13
  -3   3   7    0.37    0.13
   3  -3  -7    0.27    0.08
   3  -3  -7    0.39    0.12
  -3  -3   7    0.35    0.11
   3  -3  -7    0.17    0.07
  -3  -3   7    0.23    0.07
   3  -3  -7    0.38    0.10
   3   3  -6    1.79    0.18
   3   3  -6    1.76    0.18
  -3   3   6    1.99    0.25
   3   3  -6    1.91    0.14
   3   3  -6    2.07    0.23
   3   3  -6    2.02    0.27
   3   3  -6    1.83    0.22
  -3   3   6    2.04    0.20
   3  -3  -6    1.86    0.20
   3  -3  -6    2.00    0.19
   3  -3  -6    2.13    0.22
  -3  -3   6    2.06    0.21
   3  -3  -6    2.31    0.26
  -3  -3   6    1.98    0.15
   3   3  -5    0.12    0.05
  -3   3   5    0.07    0.02
   3   3  -5    0.19    0.07
  -3   3   5    0.16    0.06
   3   3  -5    0.10    0.04
   3   3  -5    0.16    0.07
  -3   3   5    0.10    0.08
   3  -3  -5    0.14    0.07
   3  -3  -5    0.11    0.05
  -3  -3   5    0.11    0.06
  -3  -3   5    0.14    0.08
   3  -3  -5    0.19    0.07
   3  -3  -5    0.11    0.02
  -3  -3   5    0.08    0.06
  -3  -3   5    0.15    0.04
   3  -3  -5    0.14    0.06
   3   3  -4   -0.06    0.04
   3   3  -4    0.03    0.03
   3   3  -4   -0.03    0.03
  -3   3   4   -0.01    0.03
  -3   3   4    0.03    0.02
  -3   3   4    0.00    0.05
   3  -3  -4    0.00    0.04
  -3  -3   4    0.00    0.02
   3  -3  -4    0.05    0.04
   3  -3  -4    0.02    0.03
  -3  -3   4    0.01    0.04
  -3  -3   4    0.03    0.03
   3  -3  -4    0.01    0.03
   3  -3  -4   -0.03    0.01
  -3  -3   4    0.00    0.06
   3   3  -3    0.48    0.09
   3   3  -3    0.38    0.10
   3   3  -3    0.48    0.04
   3   3  -3    0.40    0.06
  -3   3   3    0.44    0.08
  -3   3   3    0.38    0.06
   3   3  -3    0.42    0.03
  -3   3   3    0.43    0.11
   3  -3  -3    0.41    0.09
   3  -3  -3    0.35    0.07
  -3  -3   3    0.42    0.09
   3  -3  -3    0.35    0.08
   3  -3  -3    0.44    0.06
  -3  -3   3    0.40    0.11
   3  -3  -3    0.40    0.08
  -3  -3   3    0.36    0.07
   3   3  -2    0.24    0.04
  -3   3   2    0.27    0.08
   3   3  -2    0.27    0.08
  -3   3   2    0.21    0.05
   3   3  -2    0.17    0.05
  -3   3   2    0.22    0.06
  -3  -3   2    0.27    0.05
   3  -3  -2    0.20    0.05
   3  -3  -2    0.30    0.07
  -3  -3   2    0.17    0.07
  -3  -3   2    0.29    0.07
   3  -3  -2    0.17    0.05
   3  -3  -2    0.14    0.04
   3  -3  -2    0.23    0.05
   3   3  -1    2.82    0.12
   3   3  -1    2.73    0.22
   3   3  -1    3.07    0.10
   3   3  -1    2.86    0.14
  -3   3   1    3.04    0.19
  -3   3   1    2.93    0.14
  -3   3   1    2.97    0.16
  -3   3   1    2.60    0.18
   3  -3  -1    3.02    0.15
   3  -3  -1    2.97    0.20
  -3  -3   1    3.19    0.25
   3  -3  -1    2.93    0.13
  -3  -3   1    2.98    0.16
  -3  -3   1    2.91    0.14
   3  -3  -1    2.90    0.17
  -3  -3   1    2.88    0.10
  -3   3   0    0.77    0.07
  -3   3   0    0.55    0.10
   3   3   0    0.53    0.05
   3   3   0    0.59    0.05
   3   3   0    0.52    0.10
   3   3   0    0.67    0.06
  -3   3   0    0.67    0.04
  -3   3   0    0.62    0.07
   3  -3   0    0.64    0.07
   3  -3   0    0.49    0.10
  -3  -3   0    0.58    0.12
   3  -3   0    0.58    0.02
  -3  -3   0    0.65    0.06
   3  -3   0    0.60    0.06
  -3  -3   0    0.70    0.07
   3   3   1    1.56    0.10
  -3   3  -1    1.52    0.15
  -3   3  -1    1.50    0.09
  -3   3  -1    1.46    0.10
  -3   3  -1    1.44    0.05
   3   3   1    1.76    0.12
   3   3   1    1.41    0.10
   3   3   1    1.47    0.15
  -3  -3  -1    1.49    0.09
  -3  -3  -1    1.45    0.11
  -3  -3  -1    1.48    0.16
   3  -3   1    1.55    0.11
   3  -3   1    1.62    0.16
   3  -3   1    1.59    0.08
  -3  -3  -1    1.52    0.09
   3  -3   1    1.46    0.06
   3   3   2   11.36    0.39
  -3   3  -2   10.73    0.31
   3   3   2   11.30    0.47
  -3   3  -2   11.15    0.49
  -3   3  -2   11.15    0.30
  -3   3  -2   10.98    0.37
   3   3   2   10.68    0.40
   3   3   2   11.16    0.41
  -3  -3  -2   11.03    0.36
  -3  -3  -2   11.57    0.43
  -3  -3  -2   11.12    0.48
  -3  -3  -2   10.97    0.34
   3  -3   2   11.10    0.40
   3  -3   2   11.99    0.53
   3  -3   2   11.47    0.33
   3  -3   2   10.96    0.34
   3   3   3    1.33    0.14
   3   3   3    1.42    0.14
  -3   3  -3    1.79    0.11
  -3   3  -3    1.59    0.12
   3   3   3    1.82    0.15
  -3   3  -3    1.27    0.17
  -3   3  -3    1.75    0.13
  -3   3  -3    1.63    0.08
   3   3   3    2.00    0.18
   3  -3   3    1.85    0.15
  -3  -3  -3    1.65    0.15
  -3  -3  -3    1.56    0.12
  -3  -3  -3    1.59    0.16
  -3  -3  -3    1.62    0.11
   3  -3   3    1.55    0.18
   3  -3   3    1.60    0.11
   3   3   4    0.21    0.08
  -3   3  -4    0.17    0.08
   3   3   4    0.28    0.08
  -3   3  -4    0.22    0.06
   3   3   4    0.17    0.06
  -3   3  -4    0.21    0.04
  -3   3  -4    0.23    0.07
  -3   3  -4    0.29    0.07
  -3   3  -4    0.23    0.05
   3   3   4    0.26    0.08
  -3  -3  -4    0.20    0.05
  -3  -3  -4    0.26    0.08
  -3  -3  -4    0.17    0.08
   3  -3   4    0.15    0.05
  -3  -3  -4    0.32    0.06
   3  -3   4    0.25    0.10
  -3   3  -5    0.37    0.10
   3   3   5    0.30    0.10
  -3   3  -5    0.35    0.09
  -3   3  -5    0.22    0.07
  -3   3  -5    0.26    0.05
  -3   3  -5    0.32    0.07
  -3   3  -5    0.30    0.07
  -3   3  -5    0.36    0.09
   3   3   5    0.28    0.07
   3   3   5    0.34    0.09
  -3  -3  -5    0.34    0.09
  -3  -3  -5    0.15    0.05
   3  -3   5    0.24    0.09
  -3  -3  -5    0.24    0.07
  -3  -3  -5    0.28    0.07
   3   3   6   -0.03    0.03
   3   3   6   -0.05    0.03
  -3   3  -6   -0.02    0.02
   3   3   6   -0.02    0.05
  -3   3  -6    0.00    0.05
  -3   3  -6   -0.03    0.03
  -3   3  -6   -0.02    0.03
  -3   3  -6    0.00    0.05
   3   3   6   -0.05    0.06
  -3   3  -6   -0.03    0.03
  -3  -3  -6   -0.03    0.02
  -3  -3  -6    0.06    0.04
   3  -3   6    0.04    0.03
  -3  -3  -6   -0.12    0.05
  -3  -3  -6   -0.03    0.03
  -3   3  -7    1.96    0.19
  -3   3  -7    2.08    0.20
  -3   3  -7    1.72    0.18
  -3   3  -7    1.65    0.20
   3   3   7    1.22    0.24
   3   3   7    1.82    0.19
  -3   3  -7    1.21    0.19
  -3   3  -7    1.91    0.23
   3   3   7    1.99    0.22
  -3  -3  -7    1.74    0.18
  -3  -3  -7    1.61    0.18
   3  -3   7    1.22    0.24
  -3   3  -8    0.55    0.13
   3   3   8    0.55    0.14
   3   3   8    0.50    0.12
  -3   3  -8    0.50    0.12
  -3   3  -8    0.41    0.11
  -3   3  -8    0.21    0.11
  -3   3  -8    0.44    0.12
   3  -3   8    0.51    0.17
  -3  -3  -8    0.37    0.10
  -3  -3  -8    0.45    0.12
  -3   3  -9    0.04    0.05
   3   3   9   -0.03    0.04
  -3   3  -9    0.09    0.06
  -3  -3  -9    0.09    0.07
  -3  -3  -9    0.03    0.05
   3  -3   9    0.05    0.12
  -3   3 -10    0.05    0.08
  -3   3 -10   -0.04    0.05
   3   3  10   -0.09    0.06
  -3  -3 -10   -0.01    0.07
   3  -3  10    0.12    0.13
  -3   3 -11   -0.12    0.05
   3   3  11   -0.01    0.06
  -3   3 -11    0.03    0.07
  -3  -3 -11    0.00    0.03
  -3   3 -12    0.51    0.13
   3   3  12    0.21    0.09
  -3  -3 -12    0.09    0.09
   3   4 -13   -0.09    0.09
   3   4 -13   -0.10    0.17
  -3   4  13   -0.03    0.10
   3  -4 -13    0.06    0.15
   3  -4 -13   -0.04    0.08
   3   4 -12   -0.17    0.18
   3   4 -12    0.06    0.09
  -3   4  12    0.17    0.10
   3  -4 -12    0.01    0.10
   3  -4 -12    0.02    0.05
   3   4 -11    0.18    0.14
   3   4 -11    0.20    0.08
   3  -4 -11    0.14    0.10
   3  -4 -11    0.06    0.11
   3   4 -10    0.18    0.15
   3   4 -10    0.11    0.10
   3   4 -10    0.23    0.08
   3   4 -10    0.12    0.08
  -3   4  10    0.24    0.10
   3  -4 -10    0.13    0.09
   3  -4 -10    0.16    0.11
   3   4  -9   -0.01    0.08
   3   4  -9    0.01    0.04
  -3   4   9   -0.04    0.03
   3   4  -9   -0.07    0.05
   3  -4  -9   -0.03    0.06
   3  -4  -9    0.03    0.07
  -3  -4   9    0.01    0.07
  -3  -4   9   -0.04    0.05
   3   4  -8   -0.02    0.07
   3   4  -8    0.14    0.13
   3   4  -8    0.02    0.09
   3   4  -8    0.16    0.07
   3   4  -8    0.08    0.05
   3   4  -8    0.08    0.10
  -3   4   8    0.09    0.09
  -3  -4   8    0.18    0.09
   3  -4  -8    0.08    0.08
  -3  -4   8    0.24    0.07
   3  -4  -8    0.00    0.07
  -3   4   7    0.41    0.11
   3   4  -7    0.45    0.15
   3   4  -7    0.30    0.08
   3   4  -7    0.35    0.07
   3   4  -7    0.37    0.15
   3   4  -7    0.31    0.09
   3   4  -7    0.35    0.10
  -3   4   7    0.42    0.12
   3   4  -7    0.39    0.12
   3  -4  -7    0.33    0.11
   3  -4  -7    0.22    0.10
  -3  -4   7    0.39    0.11
  -3  -4   7    0.18    0.08
   3  -4  -7    0.34    0.14
   3  -4  -7    0.47    0.12
   3   4  -6    0.52    0.11
  -3   4   6    0.49    0.15
   3   4  -6    0.62    0.09
   3   4  -6    0.55    0.14
   3   4  -6    0.80    0.14
  -3   4   6    0.60    0.13
   3   4  -6    0.50    0.14
   3  -4  -6    0.42    0.12
  -3  -4   6    0.70    0.14
   3  -4  -6    0.52    0.11
   3  -4  -6    0.42    0.11
  -3  -4   6    0.56    0.14
   3  -4  -6    0.65    0.13
  -3   4   5    6.57    0.45
   3   4  -5    7.29    0.33
   3   4  -5    7.30    0.34
  -3   4   5    6.84    0.20
   3   4  -5    7.43    0.47
   3   4  -5    7.55    0.25
  -3   4   5    7.05    0.39
  -3   4   5    6.78    0.21
   3   4  -5    7.10    0.28
   3  -4  -5    7.56    0.37
  -3  -4   5    7.37    0.39
   3  -4  -5    7.26    0.42
   3  -4  -5    6.75    0.38
  -3  -4   5    7.45    0.40
  -3  -4   5    6.99    0.47
   3  -4  -5    6.68    0.38
   3   4  -4    0.01    0.03
  -3   4   4   -0.01    0.03
  -3   4   4    0.03    0.03
   3   4  -4    0.02    0.02
  -3   4   4   -0.03    0.04
   3   4  -4    0.02    0.03
   3   4  -4    0.01    0.04
   3   4  -4    0.01    0.01
  -3  -4   4   -0.03    0.03
  -3  -4   4    0.08    0.04
   3  -4  -4    0.04    0.04
   3  -4  -4    0.04    0.03
   3  -4  -4    0.05    0.04
   3  -4  -4   -0.03    0.03
  -3  -4   4    0.01    0.05
   3   4  -3    0.89    0.09
   3   4  -3    0.82    0.05
  -3   4   3    0.76    0.09
   3   4  -3    0.79    0.17
   3   4  -3    0.85    0.04
  -3   4   3    0.92    0.11
   3   4  -3    0.85    0.10
  -3   4   3    0.73    0.14
   3  -4  -3    0.72    0.10
   3  -4  -3    0.66    0.11
   3  -4  -3    0.89    0.11
  -3  -4   3    0.82    0.17
   3  -4  -3    0.81    0.10
  -3  -4   3    0.77    0.12
   3  -4  -3    1.00    0.11
  -3   4   2   46.99    1.18
  -3   4   2   41.60    1.22
   3   4  -2   40.10    1.09
   3   4  -2   43.97    1.33
  -3   4   2   40.14    1.14
   3   4  -2   41.31    1.03
   3  -4  -2   41.53    1.16
   3  -4  -2   40.79    1.10
  -3  -4   2   41.58    1.10
   3  -4  -2   41.15    1.10
  -3  -4   2   41.06    1.14
   3  -4  -2   41.67    1.11
   3  -4  -2   41.03    1.17
  -3  -4   2   40.80    1.33
   3   4  -1    0.44    0.06
  -3   4   1    0.38    0.07
   3   4  -1    0.37    0.04
  -3   4   1    0.46    0.09
   3   4  -1    0.45    0.11
   3   4  -1    0.45    0.04
  -3   4   1    0.41    0.08
   3  -4  -1    0.32    0.06
   3  -4  -1    0.29    0.05
   3  -4  -1    0.50    0.05
  -3  -4   1    0.47    0.08
  -3  -4   1    0.46    0.04
  -3  -4   1    0.44    0.11
   3  -4  -1    0.39    0.07
   3  -4  -1    0.38    0.09
  -3  -4   1    0.46    0.06
   3   4   0    1.75    0.11
  -3   4   0    1.75    0.17
   3   4   0    1.80    0.11
  -3   4   0    2.02    0.13
   3   4   0    1.96    0.19
  -3   4   0    1.84    0.13
   3   4   0    1.97    0.11
  -3  -4   0    1.89    0.11
  -3  -4   0    1.92    0.10
  -3  -4   0    2.00    0.12
   3  -4   0    1.90    0.12
   3  -4   0    1.62    0.17
  -3  -4   0    2.03    0.21
   3  -4   0    2.01    0.11
  -3   4  -1   10.51    0.35
  -3   4  -1    8.82    0.44
  -3   4  -1    9.29    0.32
   3   4   1    9.43    0.34
   3   4   1    9.27    0.35
   3   4   1   10.29    0.47
   3   4   1    9.31    0.34
   3  -4   1    9.51    0.34
   3  -4   1    9.98    0.48
  -3  -4  -1   10.21    0.48
  -3  -4  -1    9.91    0.30
  -3  -4  -1    9.31    0.32
  -3  -4  -1    9.51    0.36
   3  -4   1    9.99    0.30
   3   4   2    1.98    0.15
  -3   4  -2    1.64    0.07
   3   4   2    1.52    0.13
  -3   4  -2    1.92    0.13
   3   4   2    1.85    0.18
  -3   4  -2    1.58    0.10
  -3   4  -2    1.74    0.18
   3   4   2    1.95    0.15
  -3   4  -2    1.84    0.07
  -3  -4  -2    1.89    0.19
   3  -4   2    1.71    0.20
  -3  -4  -2    1.75    0.11
   3  -4   2    1.86    0.11
  -3  -4  -2    1.91    0.12
  -3  -4  -2    1.45    0.14
   3  -4   2    1.84    0.14
  -3   4  -3    1.65    0.10
  -3   4  -3    1.71    0.13
  -3   4  -3    1.64    0.11
   3   4   3    1.47    0.15
   3   4   3    1.73    0.17
   3   4   3    1.71    0.16
  -3   4  -3    1.68    0.10
   3   4   3    1.88    0.16
  -3   4  -3    1.45    0.18
  -3  -4  -3    1.43    0.11
  -3  -4  -3    1.59    0.16
   3  -4   3    1.65    0.21
  -3  -4  -3    1.45    0.12
   3  -4   3    1.74    0.15
   3  -4   3    1.68    0.11
  -3  -4  -3    1.68    0.19
   3   4   4    4.89    0.30
   3   4   4    4.80    0.30
  -3   4  -4    4.95    0.19
  -3   4  -4    4.93    0.25
   3   4   4    4.67    0.29
  -3   4  -4    4.90    0.35
  -3   4  -4    5.10    0.24
  -3   4  -4    4.55    0.27
  -3   4  -4    5.07    0.23
   3   4   4    4.71    0.30
  -3  -4  -4    5.10    0.24
  -3  -4  -4    4.60    0.25
   3  -4   4    4.50    0.36
   3  -4   4    4.60    0.23
  -3  -4  -4    4.92    0.30
  -3  -4  -4    4.68    0.30
  -3   4  -5    0.99    0.08
   3   4   5    0.75    0.13
   3   4   5    0.60    0.11
   3   4   5    1.01    0.13
  -3   4  -5    0.75    0.13
  -3   4  -5    0.90    0.11
  -3   4  -5    0.89    0.11
   3   4   5    0.67    0.12
  -3   4  -5    1.06    0.20
  -3   4  -5    0.84    0.11
  -3  -4  -5    0.90    0.11
  -3  -4  -5    1.11    0.13
   3  -4   5    0.95    0.10
   3  -4   5    0.89    0.20
  -3  -4  -5    0.73    0.14
  -3  -4  -5    0.83    0.14
  -3   4  -6    0.45    0.12
  -3   4  -6    0.26    0.10
   3   4   6    0.37    0.13
   3   4   6    0.25    0.07
   3   4   6    0.32    0.09
  -3   4  -6    0.29    0.09
  -3   4  -6    0.20    0.05
   3   4   6    0.34    0.10
  -3   4  -6    0.21    0.07
  -3   4  -6    0.33    0.08
  -3   4  -6    0.44    0.10
  -3  -4  -6    0.26    0.10
  -3  -4  -6    0.35    0.08
   3  -4   6    0.32    0.13
  -3  -4  -6    0.27    0.10
  -3  -4  -6    0.39    0.09
  -3   4  -7    0.63    0.15
   3   4   7    0.69    0.15
  -3   4  -7    0.68    0.12
  -3   4  -7    0.65    0.13
   3   4   7    0.96    0.13
  -3   4  -7    0.60    0.11
  -3   4  -7    0.68    0.17
   3   4   7    0.34    0.15
   3  -4   7    0.94    0.20
  -3  -4  -7    0.68    0.12
  -3  -4  -7    0.72    0.14
  -3   4  -8    0.44    0.10
  -3   4  -8    0.29    0.13
  -3   4  -8    0.33    0.10
   3   4   8    0.54    0.14
   3  -4   8    0.80    0.22
  -3  -4  -8    0.38    0.10
  -3  -4  -8    0.37    0.10
  -3   4  -9   -0.07    0.04
   3   4   9   -0.04    0.07
  -3   4  -9    0.01    0.04
  -3  -4  -9   -0.05    0.05
  -3  -4  -9    0.06    0.06
   3  -4   9    0.00    0.10
   3   4  10   -0.15    0.06
  -3   4 -10   -0.07    0.05
   3  -4  10    0.14    0.15
  -3  -4 -10   -0.05    0.07
   3   4  11    0.23    0.14
  -3   4 -11    0.18    0.09
  -3   4 -12    0.21    0.10
   3   4  12   -0.09    0.11
  -3  -4 -12    0.05    0.08
  -3   5  13   -0.27    0.13
   3   5 -13   -0.16    0.08
   3   5 -13   -0.14    0.15
   3  -5 -13   -0.17    0.11
   3  -5 -13   -0.08    0.11
   3   5 -12   -0.10    0.14
   3   5 -12    0.15    0.10
  -3   5  12    0.24    0.16
   3  -5 -12    0.17    0.12
   3  -5 -12    0.33    0.16
   3   5 -11    0.13    0.11
  -3   5  11   -0.03    0.10
   3  -5 -11    0.07    0.10
   3  -5 -11    0.10    0.15
  -3   5  10   -0.10    0.07
   3   5 -10   -0.14    0.09
   3   5 -10    0.10    0.07
   3   5 -10    0.12    0.11
  -3  -5  10    0.00    0.08
   3  -5 -10   -0.02    0.08
   3   5  -9    0.04    0.11
  -3   5   9    0.10    0.09
   3   5  -9    0.09    0.07
   3   5  -9    0.13    0.09
   3  -5  -9   -0.01    0.06
  -3  -5   9    0.06    0.07
   3   5  -8   -0.06    0.07
   3   5  -8    0.04    0.09
   3   5  -8    0.06    0.04
   3   5  -8    0.10    0.05
   3   5  -8    0.06    0.09
  -3   5   8    0.15    0.09
   3  -5  -8    0.06    0.10
   3  -5  -8    0.10    0.08
  -3  -5   8    0.04    0.07
   3   5  -7    0.19    0.07
  -3   5   7    0.13    0.07
   3   5  -7    0.09    0.05
   3   5  -7    0.15    0.07
   3   5  -7    0.11    0.07
  -3   5   7    0.28    0.12
   3   5  -7    0.35    0.10
   3   5  -7    0.20    0.05
  -3  -5   7    0.12    0.09
  -3  -5   7    0.18    0.08
   3  -5  -7    0.34    0.10
   3  -5  -7    0.06    0.05
   3  -5  -7    0.08    0.07
   3  -5  -7    0.12    0.10
  -3   5   6    1.57    0.20
   3   5  -6    1.63    0.11
   3   5  -6    1.30    0.24
   3   5  -6    1.30    0.13
   3   5  -6    1.79    0.20
   3   5  -6    1.44    0.16
  -3   5   6    1.20    0.24
   3   5  -6    1.45    0.13
  -3  -5   6    1.50    0.19
  -3  -5   6    1.46    0.18
   3  -5  -6    1.67    0.19
   3  -5  -6    1.01    0.18
   3  -5  -6    1.00    0.16
   3  -5  -6    1.11    0.18
   3   5  -5    0.86    0.10
  -3   5   5    0.80    0.19
  -3   5   5    0.79    0.07
   3   5  -5    0.98    0.12
   3   5  -5    0.85    0.20
  -3   5   5    1.02    0.08
   3   5  -5    1.14    0.07
  -3   5   5    0.91    0.15
   3   5  -5    0.91    0.09
   3  -5  -5    0.94    0.15
  -3  -5   5    0.55    0.16
   3  -5  -5    0.98    0.17
  -3  -5   5    1.06    0.17
  -3  -5   5    0.76    0.13
   3  -5  -5    0.65    0.12
   3  -5  -5    1.13    0.14
   3   5  -4    0.12    0.06
   3   5  -4    0.13    0.09
  -3   5   4    0.26    0.08
   3   5  -4    0.15    0.02
  -3   5   4    0.17    0.09
   3   5  -4    0.17    0.05
   3   5  -4    0.16    0.03
  -3   5   4    0.12    0.04
   3  -5  -4    0.15    0.05
  -3  -5   4    0.08    0.06
   3  -5  -4    0.08    0.05
   3  -5  -4    0.13    0.05
   3  -5  -4    0.13    0.06
  -3  -5   4    0.16    0.06
   3  -5  -4    0.15    0.05
  -3  -5   4    0.27    0.08
  -3   5   3    4.19    0.23
   3   5  -3    4.64    0.19
   3   5  -3    4.59    0.14
  -3   5   3    4.04    0.30
   3   5  -3    4.28    0.23
   3   5  -3    4.73    0.37
   3   5  -3    4.30    0.14
  -3   5   3    4.69    0.28
   3  -5  -3    4.53    0.24
  -3  -5   3    4.70    0.27
   3  -5  -3    4.08    0.27
   3  -5  -3    4.13    0.24
   3  -5  -3    4.33    0.25
  -3  -5   3    4.45    0.34
  -3  -5   3    4.75    0.25
   3  -5  -3    4.31    0.24
  -3   5   2    0.93    0.15
  -3   5   2    0.97    0.12
   3   5  -2    0.80    0.08
   3   5  -2    0.86    0.07
  -3   5   2    0.99    0.12
   3   5  -2    0.89    0.17
   3   5  -2    0.98    0.06
   3  -5  -2    0.94    0.10
  -3  -5   2    0.96    0.19
   3  -5  -2    0.92    0.12
  -3  -5   2    0.94    0.10
  -3  -5   2    1.04    0.12
   3  -5  -2    0.95    0.12
   3  -5  -2    0.84    0.08
   3  -5  -2    0.85    0.09
  -3  -5   2    0.96    0.05
   3   5  -1    0.90    0.07
  -3   5   1    0.74    0.13
   3   5  -1    0.66    0.15
   3   5  -1    0.81    0.09
  -3   5   1    0.87    0.10
  -3   5   1    0.88    0.12
   3   5  -1    0.85    0.07
   3  -5  -1    0.80    0.09
  -3  -5   1    0.88    0.18
  -3  -5   1    0.94    0.10
  -3  -5   1    0.94    0.06
  -3  -5   1    0.80    0.08
   3  -5  -1    1.01    0.14
   3  -5  -1    0.76    0.07
   3  -5  -1    0.85    0.09
   3  -5  -1    0.92    0.06
  -3   5   0    2.74    0.17
   3   5   0    2.50    0.15
   3   5   0    2.78    0.15
  -3   5   0    2.68    0.22
   3   5   0    2.73    0.14
  -3   5   0    2.94    0.19
   3   5   0    2.46    0.24
   3  -5   0    2.81    0.15
   3  -5   0    2.75    0.15
  -3  -5   0    2.53    0.14
   3  -5   0    2.71    0.24
  -3  -5   0    2.70    0.13
  -3  -5   0    2.64    0.16
  -3  -5   0    2.70    0.26
  -3   5  -1    0.56    0.09
   3   5   1    0.48    0.08
   3   5   1    0.53    0.08
   3   5   1    0.60    0.08
   3   5   1    0.35    0.09
  -3   5  -1    0.56    0.13
  -3   5  -1    0.53    0.08
   3  -5   1    0.41    0.07
  -3  -5  -1    0.60    0.07
  -3  -5  -1    0.54    0.14
   3  -5   1    0.40    0.12
  -3  -5  -1    0.56    0.09
  -3  -5  -1    0.49    0.05
   3  -5   1    0.52    0.06
   3   5   2    7.12    0.39
  -3   5  -2    6.97    0.29
  -3   5  -2    6.87    0.26
   3   5   2    7.01    0.31
   3   5   2    6.31    0.31
   3   5   2    6.83    0.32
  -3   5  -2    6.89    0.41
   3  -5   2    7.02    0.30
   3  -5   2    6.71    0.26
  -3  -5  -2    6.54    0.27
  -3  -5  -2    7.03    0.33
   3  -5   2    6.97    0.43
  -3  -5  -2    6.36    0.40
  -3  -5  -2    6.28    0.25
  -3   5  -3    1.94    0.10
  -3   5  -3    2.03    0.10
   3   5   3    2.13    0.18
   3   5   3    1.81    0.17
  -3   5  -3    1.88    0.22
  -3   5  -3    2.00    0.14
   3   5   3    2.13    0.18
   3   5   3    1.88    0.19
  -3   5  -3    2.04    0.12
  -3  -5  -3    1.98    0.14
   3  -5   3    1.71    0.22
  -3  -5  -3    2.03    0.18
   3  -5   3    2.18    0.17
   3  -5   3    2.15    0.14
  -3  -5  -3    2.06    0.21
  -3  -5  -3    1.92    0.14
   3   5   4    2.21    0.21
  -3   5  -4    2.58    0.15
  -3   5  -4    2.22    0.14
   3   5   4    2.57    0.22
  -3   5  -4    2.36    0.17
   3   5   4    2.28    0.20
   3   5   4    2.06    0.20
  -3   5  -4    1.92    0.23
  -3   5  -4    2.29    0.13
  -3  -5  -4    2.18    0.21
   3  -5   4    2.28    0.17
   3  -5   4    2.22    0.26
   3  -5   4    2.37    0.19
  -3  -5  -4    2.31    0.16
  -3  -5  -4    2.60    0.23
  -3  -5  -4    2.29    0.17
   3   5   5    0.53    0.12
  -3   5  -5    0.56    0.07
  -3   5  -5    0.55    0.11
  -3   5  -5    0.60    0.10
   3   5   5    0.68    0.12
   3   5   5    0.63    0.13
  -3   5  -5    0.65    0.17
  -3   5  -5    0.53    0.09
   3   5   5    0.65    0.15
  -3   5  -5    0.50    0.08
   3  -5   5    0.54    0.10
  -3  -5  -5    0.58    0.12
  -3  -5  -5    0.66    0.15
   3  -5   5    0.43    0.15
  -3  -5  -5    0.58    0.10
  -3  -5  -5    0.59    0.10
  -3   5  -6    0.16    0.07
  -3   5  -6   -0.06    0.09
   3   5   6    0.07    0.06
  -3   5  -6    0.05    0.04
  -3   5  -6    0.06    0.05
   3   5   6    0.03    0.10
   3   5   6    0.18    0.08
  -3   5  -6    0.10    0.08
  -3  -5  -6   -0.02    0.05
  -3  -5  -6    0.09    0.05
   3  -5   6   -0.05    0.05
  -3  -5  -6    0.02    0.08
  -3  -5  -6    0.00    0.05
   3  -5   6    0.09    0.08
   3   5   7    0.32    0.09
  -3   5  -7    0.34    0.09
   3   5   7    0.20    0.08
  -3   5  -7    0.21    0.07
   3   5   7    0.54    0.15
  -3   5  -7    0.45    0.14
   3  -5   7    0.17    0.14
  -3  -5  -7    0.37    0.10
  -3  -5  -7    0.30    0.08
  -3   5  -8    2.52    0.21
  -3   5  -8    2.36    0.22
   3   5   8    2.45    0.26
  -3  -5  -8    2.31    0.20
   3  -5   8    1.78    0.32
  -3  -5  -8    2.36    0.24
  -3   5  -9    0.02    0.05
   3   5   9    0.11    0.09
  -3  -5  -9    0.00    0.07
   3  -5   9   -0.05    0.10
  -3  -5  -9    0.06    0.05
   3   5  10   -0.11    0.08
  -3   5 -10   -0.03    0.09
  -3   5 -10   -0.11    0.05
   3  -5  10    0.12    0.14
   3   5  11   -0.02    0.10
  -3   5 -11   -0.04    0.07
  -3  -5 -11   -0.07    0.08
  -3   6  12    0.19    0.12
   3   6 -12    0.10    0.17
   3   6 -12    0.14    0.12
   3  -6 -12   -0.10    0.11
   3  -6 -12    0.24    0.13
   3   6 -11   -0.01    0.08
  -3   6  11    0.23    0.12
   3   6 -11   -0.12    0.07
   3   6 -11    0.10    0.15
   3  -6 -11    0.02    0.07
   3  -6 -11    0.12    0.09
   3   6 -10    0.31    0.16
   3   6 -10   -0.10    0.07
  -3   6  10    0.18    0.08
   3   6 -10   -0.06    0.05
  -3  -6  10    0.04    0.09
   3  -6 -10   -0.03    0.10
   3  -6 -10    0.03    0.04
  -3   6   9    0.07    0.06
   3   6  -9    0.07    0.08
   3   6  -9    0.25    0.15
   3  -6  -9    0.01    0.06
   3  -6  -9   -0.02    0.06
  -3  -6   9    0.13    0.09
   3   6  -8    0.71    0.08
   3   6  -8    0.62    0.19
  -3   6   8    0.65    0.17
   3   6  -8    0.81    0.23
  -3  -6   8    0.66    0.16
   3  -6  -8    0.44    0.16
  -3  -6   8    0.71    0.18
   3  -6  -8    0.53    0.13
   3   6  -7    0.02    0.05
   3   6  -7    0.00    0.08
   3   6  -7   -0.01    0.03
   3   6  -7    0.03    0.09
  -3   6   7    0.00    0.05
   3  -6  -7    0.09    0.07
   3  -6  -7    0.01    0.06
  -3  -6   7    0.10    0.08
  -3  -6   7    0.07    0.07
   3  -6  -7   -0.06    0.06
   3   6  -6    2.42    0.20
   3   6  -6    2.13    0.17
   3   6  -6    1.90    0.15
   3   6  -6    2.34    0.13
  -3   6   6    2.54    0.26
   3   6  -6    2.66    0.33
  -3   6   6    2.40    0.31
   3   6  -6    2.81    0.29
   3  -6  -6    2.30    0.24
   3  -6  -6    2.38    0.23
   3  -6  -6    2.46    0.24
  -3  -6   6    2.11    0.24
   3  -6  -6    2.34    0.22
  -3  -6   6    2.65    0.25
   3   6  -5    1.28    0.08
  -3   6   5    0.94    0.21
   3   6  -5    1.34    0.24
   3   6  -5    1.04    0.12
  -3   6   5    1.48    0.18
  -3   6   5    1.38    0.12
   3   6  -5    1.40    0.11
   3   6  -5    1.26    0.12
  -3   6   5    1.08    0.10
   3   6  -5    1.05    0.23
   3  -6  -5    1.42    0.18
  -3  -6   5    1.38    0.20
   3  -6  -5    1.13    0.16
  -3  -6   5    1.02    0.16
   3  -6  -5    1.30    0.15
  -3  -6   5    1.17    0.25
   3  -6  -5    1.37    0.16
   3   6  -4    0.06    0.02
   3   6  -4    0.03    0.02
  -3   6   4    0.11    0.06
   3   6  -4    0.10    0.07
  -3   6   4    0.09    0.05
   3   6  -4    0.01    0.03
  -3   6   4    0.10    0.06
  -3   6   4    0.03    0.04
  -3  -6   4    0.24    0.08
   3  -6  -4    0.00    0.03
  -3  -6   4    0.03    0.05
   3  -6  -4    0.08    0.06
   3  -6  -4    0.13    0.07
   3  -6  -4    0.06    0.04
  -3  -6   4    0.08    0.05
   3   6  -3    1.36    0.08
   3   6  -3    1.33    0.13
  -3   6   3    1.00    0.15
   3   6  -3    1.40    0.26
  -3   6   3    1.31    0.13
   3   6  -3    1.21    0.09
  -3   6   3    1.29    0.17
   3  -6  -3    1.32    0.13
  -3  -6   3    1.30    0.15
   3  -6  -3    1.06    0.11
  -3  -6   3    1.27    0.13
   3  -6  -3    1.35    0.15
   3  -6  -3    1.28    0.13
   3  -6  -3    1.46    0.15
  -3  -6   3    1.01    0.21
   3   6  -2   22.20    0.68
  -3   6   2   21.18    0.76
   3   6  -2   23.08    0.60
  -3   6   2   22.69    0.76
   3   6  -2   22.29    0.60
   3   6  -2   22.74    0.94
  -3   6   2   22.36    0.81
   3  -6  -2   22.69    0.64
  -3  -6   2   22.97    0.74
  -3  -6   2   22.25    0.68
   3  -6  -2   21.84    0.80
   3  -6  -2   21.92    0.68
   3  -6  -2   22.54    0.70
  -3  -6   2   23.10    0.95
   3  -6  -2   22.49    0.73
  -3  -6   2   22.22    0.56
   3   6  -1    1.07    0.10
   3   6  -1    0.60    0.15
   3   6  -1    0.77    0.07
  -3   6   1    0.83    0.13
   3   6  -1    0.95    0.08
  -3   6   1    0.89    0.15
  -3   6   1    0.99    0.12
  -3  -6   1    0.81    0.08
   3  -6  -1    0.56    0.13
   3  -6  -1    0.82    0.08
   3  -6  -1    0.81    0.09
  -3  -6   1    0.86    0.06
   3  -6  -1    0.92    0.06
   3  -6  -1    0.89    0.10
  -3  -6   1    0.96    0.20
  -3  -6   1    0.77    0.10
   3   6   0    1.94    0.13
   3   6   0    1.82    0.14
  -3   6   0    1.86    0.20
  -3   6   0    1.83    0.15
   3   6   0    1.78    0.13
   3   6   0    2.03    0.23
  -3   6   0    1.87    0.15
  -3  -6   0    1.81    0.14
  -3  -6   0    1.97    0.11
   3  -6   0    1.78    0.08
   3  -6   0    2.09    0.22
   3  -6   0    1.88    0.13
   3  -6   0    1.91    0.06
   3  -6   0    1.77    0.13
  -3  -6   0    1.88    0.23
  -3  -6   0    1.81    0.12
   3   6   1    2.94    0.19
  -3   6  -1    3.32    0.28
  -3   6  -1    3.03    0.19
  -3   6  -1    3.02    0.19
   3   6   1    2.98    0.19
   3   6   1    3.10    0.19
   3   6   1    3.29    0.28
   3  -6   1    2.96    0.18
   3  -6   1    3.36    0.17
   3  -6   1    3.03    0.29
  -3  -6  -1    3.10    0.18
  -3  -6  -1    3.00    0.19
  -3  -6  -1    3.27    0.30
  -3  -6  -1    3.05    0.15
   3   6   2    7.52    0.35
   3   6   2    6.67    0.33
  -3   6  -2    6.54    0.28
   3   6   2    7.20    0.42
  -3   6  -2    6.96    0.31
   3   6   2    6.63    0.33
  -3   6  -2    6.88    0.44
   3  -6   2    7.14    0.31
   3  -6   2    7.07    0.47
   3  -6   2    6.73    0.28
  -3  -6  -2    6.65    0.27
  -3  -6  -2    7.27    0.30
  -3  -6  -2    7.10    0.44
  -3  -6  -2    7.04    0.34
   3   6   3    0.18    0.07
   3   6   3    0.18    0.06
  -3   6  -3    0.20    0.03
   3   6   3    0.19    0.08
  -3   6  -3    0.28    0.05
   3   6   3    0.16    0.07
  -3   6  -3    0.23    0.02
  -3   6  -3    0.20    0.05
  -3   6  -3    0.12    0.08
  -3  -6  -3    0.16    0.05
   3  -6   3    0.11    0.08
   3  -6   3    0.17    0.06
  -3  -6  -3    0.15    0.08
  -3  -6  -3    0.07    0.06
   3  -6   3    0.18    0.06
  -3  -6  -3    0.17    0.05
  -3   6  -4    3.51    0.16
  -3   6  -4    3.74    0.18
  -3   6  -4    3.78    0.34
   3   6   4    3.46    0.27
  -3   6  -4    3.83    0.19
   3   6   4    4.12    0.29
   3   6   4    3.62    0.29
   3   6   4    3.74    0.29
  -3   6  -4    3.70    0.22
  -3  -6  -4    3.77    0.28
   3  -6   4    3.61    0.24
  -3  -6  -4    3.64    0.31
  -3  -6  -4    3.79    0.22
   3  -6   4    3.93    0.23
  -3  -6  -4    4.01    0.23
   3  -6   4    3.81    0.35
  -3   6  -5    0.38    0.07
  -3   6  -5    0.30    0.07
  -3   6  -5    0.32    0.09
  -3   6  -5    0.38    0.07
   3   6   5    0.24    0.09
  -3   6  -5    0.36    0.06
  -3   6  -5    0.27    0.12
   3   6   5    0.37    0.13
   3   6   5    0.35    0.11
  -3  -6  -5    0.38    0.10
  -3  -6  -5    0.11    0.11
  -3  -6  -5    0.36    0.08
  -3  -6  -5    0.50    0.10
   3  -6   5    0.41    0.13
   3  -6   5    0.49    0.10
   3   6   6    0.26    0.10
  -3   6  -6    0.02    0.08
   3   6   6    0.30    0.10
  -3   6  -6    0.26    0.07
   3   6   6    0.11    0.08
  -3   6  -6    0.16    0.06
   3  -6   6    0.20    0.09
   3  -6   6    0.30    0.15
  -3  -6  -6    0.37    0.09
  -3  -6  -6    0.17    0.07
  -3   6  -7   -0.07    0.03
   3   6   7   -0.09    0.06
  -3   6  -7   -0.08    0.07
   3   6   7   -0.06    0.11
  -3   6  -7   -0.02    0.02
   3  -6   7   -0.04    0.05
  -3  -6  -7    0.01    0.05
  -3  -6  -7   -0.02    0.04
   3   6   8    0.63    0.15
  -3   6  -8    0.90    0.15
  -3  -6  -8    0.89    0.16
   3  -6   8    1.11    0.28
   3   6   9    0.08    0.08
   3  -6   9   -0.22    0.14
  -3  -6  -9   -0.06    0.06
  -3   6 -10   -0.16    0.08
  -3   6 -10   -0.06    0.06
   3   6  10   -0.03    0.07
   3  -6  10    0.08    0.17
  -3  -6 -10   -0.06    0.04
  -3   6 -11   -0.08    0.06
  -3   6 -11    0.28    0.17
   3   6  11   -0.01    0.12
  -3  -6 -11    0.03    0.10
   3   7 -12   -0.11    0.09
   3   7 -12   -0.29    0.14
  -3   7  12    0.02    0.13
   3  -7 -12   -0.12    0.10
   3  -7 -12   -0.08    0.08
  -3   7  11   -0.14    0.13
   3   7 -11   -0.34    0.12
   3   7 -11   -0.05    0.10
   3   7 -11   -0.09    0.10
   3  -7 -11    0.01    0.07
   3  -7 -11   -0.11    0.06
   3   7 -10    0.10    0.12
   3   7 -10    0.05    0.11
  -3   7  10    0.16    0.06
  -3  -7  10    0.11    0.08
   3  -7 -10   -0.05    0.06
   3  -7 -10    0.02    0.07
   3   7  -9    0.12    0.06
  -3   7   9    0.11    0.06
   3   7  -9   -0.03    0.10
  -3  -7   9    0.07    0.09
  -3  -7   9    0.12    0.10
   3  -7  -9    0.15    0.08
   3   7  -8    1.03    0.24
  -3   7   8    1.12    0.21
  -3  -7   8    0.75    0.18
   3  -7  -8    0.80    0.16
   3  -7  -8    1.08    0.21
  -3  -7   8    0.99    0.22
   3   7  -7    0.04    0.03
  -3   7   7   -0.08    0.06
   3   7  -7    0.00    0.04
   3  -7  -7    0.12    0.09
   3  -7  -7    0.00    0.08
  -3  -7   7    0.09    0.06
  -3  -7   7   -0.11    0.07
   3  -7  -7    0.00    0.04
  -3   7   6    0.07    0.05
   3   7  -6    0.02    0.07
   3   7  -6    0.00    0.04
   3   7  -6    0.03    0.02
   3   7  -6    0.07    0.08
   3  -7  -6    0.13    0.06
  -3  -7   6   -0.09    0.04
   3  -7  -6   -0.05    0.05
  -3  -7   6    0.04    0.06
   3  -7  -6   -0.03    0.05
  -3   7   5   -0.09    0.07
   3   7  -5    0.01    0.02
  -3   7   5   -0.06    0.04
   3   7  -5    0.00    0.05
   3   7  -5   -0.03    0.02
   3   7  -5   -0.02    0.03
   3   7  -5   -0.01    0.07
  -3   7   5   -0.01    0.04
  -3   7   5    0.08    0.04
   3   7  -5   -0.10    0.06
   3  -7  -5    0.12    0.06
   3  -7  -5   -0.02    0.05
  -3  -7   5    0.01    0.06
   3  -7  -5   -0.08    0.06
  -3  -7   5    0.08    0.06
   3  -7  -5   -0.04    0.04
   3   7  -4    1.75    0.31
   3   7  -4    1.89    0.12
  -3   7   4    1.75    0.19
   3   7  -4    2.30    0.12
  -3   7   4    1.97    0.17
   3   7  -4    2.27    0.12
  -3   7   4    1.99    0.24
  -3   7   4    2.29    0.21
  -3   7   4    1.84    0.21
   3   7  -4    1.80    0.16
   3  -7  -4    1.71    0.19
  -3  -7   4    1.92    0.19
   3  -7  -4    2.13    0.18
  -3  -7   4    2.27    0.28
   3  -7  -4    2.03    0.20
  -3  -7   4    2.30    0.21
   3  -7  -4    1.67    0.16
  -3   7   3    0.29    0.09
  -3   7   3    0.23    0.09
  -3   7   3    0.37    0.08
   3   7  -3    0.34    0.08
   3   7  -3    0.40    0.14
  -3   7   3    0.25    0.10
   3   7  -3    0.31    0.05
  -3   7   3    0.31    0.08
   3   7  -3    0.32    0.05
   3  -7  -3    0.23    0.07
  -3  -7   3    0.25    0.04
  -3  -7   3    0.28    0.08
  -3  -7   3    0.34    0.09
  -3  -7   3    0.31    0.14
   3  -7  -3    0.29    0.06
   3  -7  -3    0.23    0.07
   3  -7  -3    0.45    0.08
  -3   7   2    0.07    0.05
  -3   7   2    0.06    0.07
   3   7  -2    0.10    0.03
  -3   7   2    0.08    0.06
   3   7  -2    0.05    0.02
  -3   7   2    0.11    0.05
   3   7  -2    0.10    0.04
   3   7  -2    0.04    0.07
   3  -7  -2    0.07    0.03
  -3  -7   2    0.02    0.04
   3  -7  -2    0.13    0.05
  -3  -7   2   -0.03    0.06
  -3  -7   2    0.05    0.02
   3  -7  -2    0.21    0.07
   3  -7  -2   -0.01    0.03
  -3  -7   2    0.05    0.04
   3   7  -1    0.18    0.06
  -3   7   1    0.41    0.12
  -3   7   1    0.24    0.06
   3   7  -1    0.25    0.10
   3   7  -1    0.26    0.05
  -3   7   1    0.32    0.09
  -3   7   1    0.29    0.06
   3   7  -1    0.26    0.05
   3  -7  -1    0.23    0.08
   3  -7  -1    0.38    0.08
   3  -7  -1    0.30    0.07
  -3  -7   1    0.27    0.05
  -3  -7   1    0.14    0.08
   3  -7  -1    0.30    0.03
  -3  -7   1    0.21    0.05
  -3  -7   1    0.17    0.06
   3   7   0    5.37    0.40
   3   7   0    6.01    0.26
  -3   7   0    6.09    0.40
   3   7   0    5.62    0.27
  -3   7   0    5.90    0.32
  -3   7   0    6.32    0.31
   3   7   0    5.95    0.29
  -3  -7   0    5.32    0.42
  -3  -7   0    5.88    0.23
   3  -7   0    6.02    0.42
   3  -7   0    5.54    0.26
   3  -7   0    5.52    0.26
  -3  -7   0    5.88    0.28
   3  -7   0    6.03    0.16
  -3  -7   0    5.72    0.25
   3   7   1    0.14    0.09
  -3   7  -1    0.28    0.09
  -3   7  -1    0.20    0.06
   3   7   1    0.20    0.07
   3   7   1    0.11    0.05
  -3   7  -1    0.22    0.06
   3   7   1    0.12    0.05
  -3  -7  -1    0.28    0.07
   3  -7   1    0.19    0.10
  -3  -7  -1    0.16    0.04
   3  -7   1    0.19    0.05
   3  -7   1    0.13    0.04
  -3  -7  -1    0.20    0.08
  -3  -7  -1    0.13    0.05
   3   7   2    0.02    0.06
  -3   7  -2    0.05    0.05
  -3   7  -2    0.13    0.05
  -3   7  -2   -0.03    0.05
   3   7   2    0.14    0.05
   3   7   2    0.13    0.06
   3   7   2    0.03    0.03
   3  -7   2    0.11    0.09
   3  -7   2   -0.02    0.04
  -3  -7  -2    0.10    0.04
  -3  -7  -2    0.06    0.03
   3  -7   2    0.12    0.05
  -3  -7  -2    0.15    0.08
  -3  -7  -2    0.07    0.04
   3   7   3    0.34    0.09
  -3   7  -3    0.43    0.03
  -3   7  -3    0.38    0.02
  -3   7  -3    0.24    0.06
  -3   7  -3    0.24    0.10
  -3   7  -3    0.37    0.07
   3   7   3    0.37    0.09
   3   7   3    0.33    0.08
   3   7   3    0.31    0.11
  -3  -7  -3    0.27    0.06
  -3  -7  -3    0.37    0.08
   3  -7   3    0.41    0.08
  -3  -7  -3    0.48    0.14
  -3  -7  -3    0.30    0.08
   3  -7   3    0.34    0.08
   3   7   4    4.45    0.33
  -3   7  -4    4.76    0.19
   3   7   4    4.37    0.31
  -3   7  -4    4.28    0.39
  -3   7  -4    4.51    0.23
   3   7   4    4.51    0.33
  -3   7  -4    4.37    0.25
   3   7   4    3.96    0.31
  -3  -7  -4    4.38    0.24
   3  -7   4    4.48    0.42
  -3  -7  -4    4.34    0.36
  -3  -7  -4    4.12    0.30
  -3  -7  -4    4.23    0.25
   3  -7   4    3.88    0.26
   3  -7   4    4.14    0.25
  -3   7  -5   -0.04    0.02
   3   7   5   -0.15    0.08
   3   7   5   -0.02    0.06
  -3   7  -5   -0.05    0.02
  -3   7  -5   -0.07    0.03
   3   7   5    0.05    0.05
  -3   7  -5   -0.12    0.04
  -3  -7  -5   -0.02    0.05
   3  -7   5   -0.01    0.05
  -3  -7  -5   -0.01    0.02
  -3  -7  -5   -0.02    0.03
   3  -7   5   -0.06    0.07
   3  -7   5   -0.02    0.06
   3   7   6    0.99    0.23
   3   7   6    1.16    0.19
   3   7   6    0.69    0.14
  -3   7  -6    1.03    0.13
   3  -7   6    1.01    0.16
   3  -7   6    0.73    0.21
  -3  -7  -6    1.01    0.13
  -3  -7  -6    0.79    0.13
  -3   7  -7    0.10    0.06
   3   7   7    0.09    0.06
   3  -7   7    0.14    0.08
  -3  -7  -7    0.05    0.05
   3  -7   7    0.57    0.22
  -3  -7  -7    0.20    0.07
   3   7   8    0.22    0.09
  -3   7  -8    0.04    0.06
  -3  -7  -8    0.17    0.07
   3  -7   8    0.25    0.14
  -3  -7  -8    0.16    0.06
   3   7   9    0.25    0.11
   3  -7   9    0.16    0.17
  -3   7 -10   -0.11    0.06
   3   7  10   -0.01    0.11
  -3  -7 -10   -0.05    0.04
   3   7  11   -0.11    0.09
  -3   7 -11    0.00    0.15
  -3   7 -11   -0.15    0.07
   3   8 -11   -0.19    0.14
  -3   8  11    0.02    0.11
   3   8 -11    0.04    0.16
   3  -8 -11   -0.11    0.09
   3  -8 -11   -0.20    0.09
  -3   8  10    0.09    0.08
   3   8 -10   -0.10    0.10
   3   8 -10   -0.04    0.12
  -3  -8  10   -0.22    0.12
   3  -8 -10    0.01    0.07
   3  -8 -10   -0.04    0.10
  -3   8   9    0.01    0.08
   3   8  -9    0.13    0.10
   3  -8  -9    0.00    0.07
   3  -8  -9    0.04    0.09
  -3  -8   9   -0.05    0.07
  -3  -8   9    0.00    0.09
  -3   8   8   -0.05    0.09
  -3  -8   8   -0.01    0.09
  -3  -8   8   -0.04    0.05
   3  -8  -8   -0.02    0.05
  -3   8   7   11.10    0.63
   3   8  -7    9.97    0.74
   3  -8  -7   10.37    0.53
  -3  -8   7   10.15    0.56
  -3  -8   7   10.17    0.59
   3  -8  -7    9.66    0.56
  -3   8   6    0.13    0.07
   3   8  -6    0.05    0.09
   3   8  -6    0.09    0.04
   3  -8  -6    0.30    0.10
  -3  -8   6    0.19    0.10
   3  -8  -6    0.16    0.06
   3  -8  -6    0.11    0.11
  -3  -8   6    0.08    0.08
   3   8  -5    0.91    0.08
  -3   8   5    0.74    0.14
  -3   8   5    0.64    0.15
  -3   8   5    0.87    0.15
   3   8  -5    0.64    0.08
   3   8  -5    1.26    0.27
  -3  -8   5    0.90    0.16
   3  -8  -5    0.74    0.15
  -3  -8   5    0.97    0.19
   3  -8  -5    0.82    0.13
  -3   8   4    0.00    0.05
  -3   8   4   -0.10    0.04
  -3   8   4   -0.09    0.06
   3   8  -4   -0.06    0.06
   3   8  -4   -0.05    0.02
   3   8  -4   -0.01    0.03
  -3   8   4   -0.05    0.05
   3   8  -4   -0.03    0.05
   3   8  -4   -0.05    0.02
  -3   8   4    0.00    0.04
   3  -8  -4   -0.02    0.03
  -3  -8   4   -0.07    0.08
   3  -8  -4    0.01    0.06
   3  -8  -4    0.05    0.02
  -3  -8   4   -0.03    0.05
  -3  -8   4   -0.08    0.04
   3  -8  -4    0.02    0.04
   3   8  -3    0.09    0.03
   3   8  -3    0.03    0.04
  -3   8   3   -0.03    0.05
  -3   8   3    0.05    0.05
  -3   8   3    0.03    0.04
  -3   8   3    0.04    0.06
   3   8  -3    0.03    0.06
   3   8  -3    0.00    0.02
  -3   8   3   -0.03    0.06
   3  -8  -3    0.10    0.05
   3  -8  -3    0.04    0.03
  -3  -8   3    0.07    0.03
  -3  -8   3    0.05    0.05
  -3  -8   3    0.02    0.08
  -3  -8   3    0.07    0.05
  -3   8   2    0.11    0.08
   3   8  -2    0.01    0.04
  -3   8   2   -0.04    0.05
  -3   8   2    0.12    0.09
   3   8  -2   -0.03    0.03
   3   8  -2    0.06    0.04
  -3   8   2   -0.01    0.04
  -3   8   2    0.01    0.04
  -3  -8   2    0.07    0.03
  -3  -8   2    0.04    0.03
   3  -8  -2    0.06    0.02
   3  -8  -2    0.04    0.03
   3  -8  -2    0.03    0.03
  -3  -8   2    0.11    0.10
  -3  -8   2    0.04    0.05
  -3   8   1   -0.01    0.04
  -3   8   1    0.05    0.05
   3   8  -1   -0.04    0.04
  -3   8   1   -0.05    0.05
  -3   8   1    0.05    0.03
  -3   8   1   -0.03    0.04
   3   8  -1    0.04    0.03
   3   8  -1    0.00    0.03
   3  -8  -1    0.03    0.06
   3  -8  -1   -0.01    0.03
  -3  -8   1    0.02    0.03
  -3  -8   1    0.00    0.05
  -3  -8   1    0.03    0.04
   3  -8  -1    0.02    0.03
  -3  -8   1   -0.02    0.03
   3   8   0    0.02    0.04
  -3   8   0    0.03    0.05
   3   8   0    0.01    0.03
  -3   8   0   -0.01    0.04
  -3   8   0    0.01    0.03
   3   8   0    0.02    0.03
  -3   8   0   -0.05    0.06
   3   8   0    0.01    0.02
  -3  -8   0    0.05    0.05
  -3  -8   0   -0.01    0.02
   3  -8   0   -0.01    0.03
   3  -8   0    0.01    0.03
   3  -8   0    0.01    0.01
   3  -8   0    0.08    0.08
  -3  -8   0   -0.01    0.03
   3   8   1    0.52    0.10
   3   8   1    0.52    0.15
  -3   8  -1    0.40    0.09
   3   8   1    0.32    0.08
   3   8   1    0.57    0.11
  -3   8  -1    0.49    0.10
  -3   8  -1    0.52    0.14
  -3  -8  -1    0.55    0.07
   3  -8   1    0.48    0.09
   3  -8   1    0.36    0.13
  -3  -8  -1    0.61    0.10
   3  -8   1    0.40    0.08
  -3  -8  -1    0.23    0.12
  -3  -8  -1    0.49    0.09
   3   8   2    0.01    0.05
  -3   8  -2    0.05    0.05
   3   8   2    0.05    0.05
   3   8   2    0.06    0.09
  -3   8  -2    0.19    0.07
  -3   8  -2   -0.03    0.08
   3  -8   2    0.06    0.05
  -3  -8  -2   -0.02    0.06
   3  -8   2    0.00    0.05
  -3  -8  -2   -0.03    0.05
  -3  -8  -2    0.07    0.05
   3  -8   2    0.08    0.05
  -3  -8  -2    0.06    0.03
  -3   8  -3   36.14    1.06
   3   8   3   34.71    1.14
   3   8   3   34.00    1.16
   3   8   3   36.43    1.14
  -3   8  -3   33.03    1.32
   3   8   3   34.81    1.23
  -3   8  -3   36.95    1.03
  -3  -8  -3   36.78    1.30
   3  -8   3   35.40    1.39
   3  -8   3   33.94    1.05
   3  -8   3   35.92    1.05
  -3  -8  -3   35.84    0.98
  -3  -8  -3   35.83    1.04
  -3  -8  -3   35.69    1.12
   3   8   4    0.69    0.13
   3   8   4    0.62    0.15
  -3   8  -4    0.47    0.09
   3   8   4    0.61    0.15
  -3   8  -4    0.65    0.10
   3  -8   4    0.55    0.12
   3  -8   4    0.43    0.10
  -3  -8  -4    0.57    0.09
  -3  -8  -4    0.55    0.12
  -3  -8  -4    0.64    0.17
   3  -8   4    0.68    0.18
  -3  -8  -4    0.67    0.11
   3   8   5    0.17    0.09
   3   8   5    0.18    0.07
  -3   8  -5    0.13    0.05
   3  -8   5    0.10    0.09
  -3  -8  -5    0.12    0.05
   3  -8   5    0.13    0.13
  -3  -8  -5    0.18    0.06
   3   8   6    0.18    0.07
   3  -8   6    0.33    0.12
  -3  -8  -6    0.21    0.07
   3  -8   6    0.07    0.08
  -3   8  -7    0.09    0.13
   3   8   7    0.03    0.06
  -3   8  -7    0.02    0.05
  -3  -8  -7    0.01    0.03
  -3  -8  -7    0.07    0.06
   3  -8   7    0.03    0.07
   3  -8   7    0.07    0.13
   3   8   8    0.27    0.09
   3  -8   8    0.48    0.17
  -3   8  -9   -0.06    0.06
  -3   8  -9    0.04    0.11
  -3  -8  -9    0.14    0.06
  -3  -8  -9    0.02    0.06
  -3   8 -10    0.26    0.16
   3   8  10    0.08    0.12
  -3  -8 -10    0.08    0.06
   3   9 -11   -0.03    0.17
  -3   9  11   -0.12    0.12
   3   9 -11   -0.27    0.18
   3  -9 -11   -0.21    0.10
   3  -9 -11   -0.01    0.10
  -3   9  10    0.01    0.09
   3   9 -10   -0.01    0.12
   3   9 -10    0.02    0.12
  -3  -9  10    0.03    0.09
  -3  -9  10    0.12    0.10
   3  -9 -10   -0.06    0.09
   3  -9 -10    0.09    0.10
   3   9  -9    0.07    0.12
  -3   9   9    0.02    0.08
   3  -9  -9   -0.04    0.07
  -3  -9   9    0.11    0.09
  -3  -9   9    0.11    0.13
   3   9  -8    0.24    0.11
  -3   9   8    0.13    0.09
  -3  -9   8    0.13    0.08
   3  -9  -8    0.54    0.15
  -3  -9   8    0.28    0.10
   3   9  -7    1.21    0.27
  -3   9   7    1.31    0.24
  -3  -9   7    1.60    0.26
   3  -9  -7    1.82    0.20
   3  -9  -7    1.29    0.22
  -3  -9   7    1.25    0.22
   3   9  -6    0.09    0.12
  -3   9   6    0.06    0.08
  -3  -9   6   -0.01    0.07
   3  -9  -6   -0.07    0.06
   3  -9  -6    0.19    0.12
   3  -9  -6   -0.04    0.06
  -3  -9   6   -0.02    0.08
   3   9  -5    0.49    0.19
   3   9  -5    0.50    0.06
  -3   9   5    0.18    0.18
  -3   9   5    0.36    0.12
   3  -9  -5    0.47    0.12
   3  -9  -5    0.22    0.14
  -3  -9   5    0.49    0.12
   3  -9  -5    0.35    0.09
  -3  -9   5    0.52    0.14
  -3   9   4    0.28    0.12
  -3   9   4    0.13    0.09
  -3   9   4    0.06    0.08
   3   9  -4    0.04    0.10
  -3  -9   4    0.28    0.10
   3  -9  -4    0.18    0.05
  -3  -9   4    0.14    0.07
   3  -9  -4    0.17    0.08
  -3   9   3   -0.03    0.04
  -3   9   3    0.03    0.05
  -3   9   3   -0.03    0.07
   3   9  -3   -0.15    0.08
   3   9  -3    0.02    0.03
  -3   9   3    0.05    0.07
   3   9  -3   -0.04    0.02
   3  -9  -3   -0.01    0.03
   3  -9  -3    0.04    0.05
  -3  -9   3   -0.02    0.04
  -3  -9   3   -0.02    0.04
   3  -9  -3    0.02    0.02
  -3   9   2    0.01    0.08
   3   9  -2    0.13    0.04
   3   9  -2    0.00    0.05
   3   9  -2   -0.01    0.03
   3   9  -2   -0.05    0.05
  -3   9   2    0.02    0.07
  -3   9   2    0.07    0.05
  -3   9   2    0.06    0.08
  -3  -9   2    0.12    0.04
   3  -9  -2   -0.03    0.04
  -3  -9   2   -0.07    0.12
   3  -9  -2    0.08    0.03
  -3  -9   2    0.04    0.04
   3  -9  -2    0.14    0.05
  -3  -9   2    0.08    0.06
   3   9  -1    0.01    0.07
   3   9  -1    0.09    0.04
  -3   9   1   -0.04    0.05
   3   9  -1    0.08    0.04
   3   9  -1    0.06    0.04
  -3   9   1    0.09    0.05
  -3   9   1    0.10    0.06
  -3   9   1    0.04    0.06
   3  -9  -1    0.06    0.05
  -3  -9   1    0.02    0.03
   3  -9  -1    0.04    0.02
  -3  -9   1    0.06    0.06
  -3  -9   1   -0.05    0.10
  -3  -9   1    0.04    0.03
   3  -9  -1    0.02    0.05
   3   9   0    0.56    0.10
   3   9   0    0.50    0.17
  -3   9   0    0.77    0.15
  -3   9   0    0.63    0.19
  -3   9   0    0.62    0.15
   3   9   0    0.39    0.09
  -3   9   0    0.32    0.09
   3   9   0    0.59    0.12
  -3  -9   0    0.41    0.09
   3  -9   0    0.40    0.09
  -3  -9   0    0.56    0.07
   3  -9   0    0.59    0.11
  -3  -9   0    0.66    0.19
   3  -9   0    0.53    0.05
  -3  -9   0    0.59    0.09
  -3   9  -1    0.47    0.11
  -3   9  -1    0.56    0.18
   3   9   1    0.45    0.15
  -3   9  -1    0.73    0.15
  -3   9  -1    0.59    0.12
   3   9   1    0.37    0.08
   3   9   1    0.41    0.10
   3   9   1    0.47    0.11
   3  -9   1    0.30    0.15
  -3  -9  -1    0.52    0.07
   3  -9   1    0.66    0.11
  -3  -9  -1    0.40    0.13
  -3  -9  -1    0.37    0.09
   3  -9   1    0.27    0.07
  -3  -9  -1    0.39    0.08
   3   9   2    0.05    0.05
   3   9   2    0.05    0.09
  -3   9  -2    0.02    0.06
  -3   9  -2   -0.03    0.03
  -3   9  -2    0.00    0.10
   3   9   2    0.01    0.04
  -3  -9  -2   -0.07    0.05
  -3  -9  -2    0.02    0.06
   3  -9   2    0.05    0.04
  -3  -9  -2    0.05    0.04
   3  -9   2    0.05    0.10
  -3  -9  -2    0.05    0.04
  -3   9  -3    1.51    0.16
   3   9   3    1.01    0.16
  -3   9  -3    1.49    0.15
   3   9   3    1.47    0.25
  -3   9  -3    0.89    0.26
   3  -9   3    1.41    0.16
  -3  -9  -3    0.98    0.16
   3  -9   3    1.15    0.16
  -3  -9  -3    1.54    0.16
  -3  -9  -3    1.35    0.12
  -3  -9  -3    1.57    0.20
   3  -9   3    1.48    0.29
  -3   9  -4   -0.06    0.04
   3   9   4   -0.13    0.06
  -3   9  -4    0.04    0.04
  -3   9  -4    0.02    0.09
   3   9   4    0.05    0.07
  -3  -9  -4    0.04    0.04
  -3  -9  -4    0.00    0.03
  -3  -9  -4   -0.02    0.05
   3  -9   4    0.00    0.05
   3  -9   4    0.08    0.13
   3   9   5    0.08    0.10
  -3   9  -5    0.08    0.05
   3   9   5    0.23    0.09
  -3   9  -5    0.26    0.15
   3  -9   5    0.06    0.11
   3  -9   5    0.11    0.10
  -3  -9  -5    0.16    0.06
  -3  -9  -5    0.19    0.07
   3   9   6    0.09    0.07
  -3   9  -6    0.15    0.05
  -3   9  -6    0.21    0.12
  -3  -9  -6    0.19    0.08
   3  -9   6    0.29    0.15
   3  -9   6    0.13    0.10
  -3  -9  -6    0.20    0.06
  -3   9  -7    0.01    0.09
   3   9   7   -0.01    0.04
  -3   9  -7    0.05    0.05
  -3  -9  -7    0.07    0.04
  -3  -9  -7   -0.01    0.04
  -3   9  -8   -0.04    0.03
   3   9   8   -0.08    0.08
  -3   9  -8    0.05    0.11
  -3   9  -9    0.16    0.14
   3   9   9    0.04    0.08
  -3   9 -10   -0.01    0.08
  -3   9 -10   -0.04    0.12
   3   9  10    0.18    0.08
  -3  -9 -10    0.04    0.07
  -3  10  10    0.16    0.08
   3  10 -10   -0.16    0.18
   3  10 -10    0.08    0.18
   3 -10 -10   -0.11    0.09
   3 -10 -10    0.11    0.09
  -3 -10  10   -0.18    0.13
  -3  10   9   -0.11    0.08
   3  10  -9   -0.03    0.12
  -3 -10   9   -0.25    0.13
   3 -10  -9   -0.06    0.05
   3 -10  -9   -0.10    0.07
  -3  10   8    0.24    0.14
   3  10  -8    0.35    0.20
  -3 -10   8    0.67    0.14
   3 -10  -8    0.48    0.11
   3 -10  -8    0.36    0.14
  -3 -10   8    0.30    0.16
   3  10  -7    0.36    0.20
  -3  10   7    0.31    0.12
   3 -10  -7    0.40    0.12
  -3 -10   7    0.58    0.16
  -3 -10   7    0.71    0.18
   3 -10  -7    0.55    0.14
  -3  10   6    0.62    0.15
   3  10  -6    0.60    0.19
  -3 -10   6    0.59    0.14
   3 -10  -6    0.60    0.15
  -3 -10   6    1.04    0.22
   3 -10  -6    0.76    0.13
   3  10  -5    0.11    0.13
  -3  10   5    0.09    0.07
  -3 -10   5    0.03    0.07
   3 -10  -5    0.13    0.05
  -3 -10   5    0.07    0.05
  -3  10   4    0.08    0.10
   3  10  -4    0.22    0.17
  -3  10   4    0.12    0.08
   3 -10  -4    0.11    0.04
   3 -10  -4    0.16    0.05
  -3 -10   4    0.03    0.08
  -3 -10   4    0.06    0.07
  -3  10   3   -0.04    0.05
  -3  10   3   -0.10    0.08
   3  10  -3    0.01    0.03
   3  10  -3    0.09    0.09
  -3 -10   3    0.00    0.06
   3 -10  -3    0.01    0.02
   3 -10  -3   -0.05    0.04
   3  10  -2    0.03    0.04
  -3  10   2   -0.11    0.07
   3  10  -2   -0.06    0.03
  -3  10   2    0.00    0.09
  -3  10   2   -0.09    0.03
   3  10  -2   -0.01    0.10
   3 -10  -2    0.03    0.03
   3 -10  -2    0.01    0.02
  -3 -10   2   -0.01    0.04
  -3 -10   2    0.01    0.03
   3  10  -1   -0.09    0.07
   3  10  -1   -0.07    0.03
  -3  10   1   -0.17    0.08
   3  10  -1   -0.08    0.04
  -3  10   1    0.06    0.05
  -3  10   1    0.00    0.09
   3 -10  -1    0.00    0.04
  -3 -10   1    0.02    0.04
  -3 -10   1   -0.02    0.02
   3 -10  -1   -0.02    0.03
  -3  10   0    0.05    0.07
  -3  10   0    0.00    0.05
   3  10   0    0.00    0.04
  -3  10   0   -0.02    0.06
   3  10   0    0.06    0.09
  -3  10   0   -0.09    0.07
  -3 -10   0    0.01    0.03
  -3 -10   0    0.02    0.03
   3 -10   0    0.00    0.05
  -3  10  -1   -0.01    0.04
  -3  10  -1   -0.02    0.09
   3  10   1    0.03    0.06
  -3  10  -1   -0.10    0.06
   3  10   1   -0.10    0.04
  -3 -10  -1   -0.05    0.06
   3 -10   1   -0.01    0.03
  -3 -10  -1   -0.03    0.02
  -3 -10  -1    0.02    0.04
  -3  10  -2    1.58    0.18
  -3  10  -2    2.02    0.20
   3  10   2    2.17    0.29
  -3  10  -2    1.39    0.28
   3  10   2    2.28    0.22
  -3 -10  -2    2.00    0.19
  -3 -10  -2    2.00    0.14
  -3 -10  -2    2.35    0.27
   3 -10   2    1.86    0.18
  -3  10  -3    0.62    0.12
  -3  10  -3    0.81    0.22
   3  10   3    0.81    0.20
   3  10   3    0.53    0.12
  -3  10  -3    0.83    0.14
  -3 -10  -3    0.97    0.10
   3 -10   3    0.89    0.15
  -3 -10  -3    0.69    0.13
   3  10   4    2.49    0.30
  -3  10  -4    2.26    0.41
  -3  10  -4    2.40    0.21
   3  10   4    2.42    0.26
   3 -10   4    2.94    0.25
  -3 -10  -4    2.58    0.18
  -3 -10  -4    2.83    0.22
  -3  10  -5    0.13    0.07
   3  10   5    0.01    0.05
  -3  10  -5    0.00    0.05
  -3 -10  -5    0.01    0.02
  -3 -10  -5    0.14    0.05
   3 -10   5   -0.09    0.06
  -3  10  -6   -0.25    0.12
  -3  10  -6    0.02    0.04
   3  10   6    0.09    0.05
  -3 -10  -6    0.09    0.03
  -3 -10  -6    0.03    0.04
   3 -10   6   -0.08    0.06
   3  10   7   -0.01    0.10
  -3  10  -7   -0.01    0.04
  -3  10  -7   -0.14    0.14
  -3 -10  -7    0.04    0.05
  -3 -10  -7    0.00    0.05
  -3  10  -8   -0.03    0.14
  -3  10  -8   -0.10    0.05
   3  10   8    0.01    0.10
  -3 -10  -8   -0.09    0.06
  -3 -10  -8   -0.04    0.04
   3  10   9    0.01    0.13
  -3  10  -9    0.00    0.17
  -3  10  -9   -0.12    0.07
  -3 -10  -9   -0.12    0.05
   3  11  -9    0.09    0.18
  -3  11   9   -0.13    0.10
   3 -11  -9    0.04    0.10
  -3 -11   9    0.32    0.14
  -3  11   8   -0.03    0.10
   3  11  -8   -0.23    0.11
   3 -11  -8   -0.10    0.05
   3 -11  -8    0.21    0.07
  -3 -11   8   -0.11    0.11
  -3  11   7    0.05    0.10
  -3 -11   7   -0.16    0.08
   3 -11  -7   -0.01    0.04
   3 -11  -7    0.09    0.07
  -3  11   6    0.58    0.18
   3  11  -6    0.25    0.21
  -3 -11   6    0.56    0.13
   3 -11  -6    0.32    0.08
   3  11  -5    0.03    0.12
  -3  11   5    0.05    0.05
   3 -11  -5    0.14    0.05
   3 -11  -5    0.01    0.05
  -3 -11   5   -0.03    0.07
  -3 -11   5    0.17    0.11
   3  11  -4    0.50    0.15
  -3  11   4    0.23    0.11
   3 -11  -4    0.23    0.06
  -3 -11   4    0.42    0.13
   3 -11  -4    0.23    0.08
  -3 -11   4    0.42    0.13
  -3  11   3    0.86    0.17
   3  11  -3    0.72    0.24
  -3  11   3    0.61    0.20
  -3 -11   3    0.84    0.15
   3 -11  -3    1.16    0.14
  -3 -11   3    0.82    0.17
  -3  11   2   -0.02    0.14
   3  11  -2    0.06    0.14
  -3  11   2    0.01    0.04
  -3 -11   2    0.01    0.05
  -3 -11   2    0.02    0.05
  -3  11   1    1.15    0.28
   3  11  -1    1.11    0.17
   3  11  -1    0.98    0.25
  -3  11   1    1.12    0.19
   3 -11  -1    1.20    0.15
  -3 -11   1    1.50    0.18
  -3 -11   1    0.87    0.13
   3  11   0    0.51    0.10
   3  11   0    0.31    0.15
  -3  11   0    0.51    0.19
  -3  11   0    0.53    0.11
  -3 -11   0    0.57    0.12
  -3 -11   0    0.53    0.09
   3 -11   0    0.46    0.10
   3  11   1   -0.04    0.10
  -3  11  -1    0.08    0.13
  -3  11  -1    0.03    0.05
   3  11   1    0.00    0.04
   3 -11   1    0.07    0.06
  -3 -11  -1    0.10    0.04
  -3 -11  -1   -0.01    0.05
  -3  11  -2    0.57    0.21
  -3  11  -2    0.22    0.08
   3  11   2    0.26    0.07
   3  11   2    0.51    0.16
  -3 -11  -2    0.24    0.05
  -3 -11  -2    0.35    0.10
   3 -11   2    0.22    0.09
   3  11   3    0.08    0.12
   3  11   3    0.07    0.08
  -3  11  -3    0.05    0.06
  -3  11  -3    0.14    0.12
   3 -11   3    0.07    0.08
  -3 -11  -3    0.03    0.03
  -3 -11  -3    0.05    0.04
  -3  11  -4    0.04    0.05
   3  11   4   -0.12    0.09
  -3  11  -4   -0.03    0.11
   3  11   4   -0.09    0.04
  -3 -11  -4    0.00    0.04
  -3 -11  -4   -0.01    0.01
   3 -11   4    0.09    0.06
  -3  11  -5   -0.02    0.14
   3  11   5   -0.09    0.07
  -3  11  -5    0.06    0.06
   3 -11   5    0.20    0.08
  -3 -11  -5    0.08    0.06
  -3 -11  -5    0.02    0.05
  -3  11  -6    0.13    0.20
  -3  11  -6    0.04    0.05
   3  11   6    0.05    0.08
  -3 -11  -6    0.05    0.05
  -3 -11  -6    0.04    0.07
  -3  11  -7    0.52    0.20
   3  11   7    0.80    0.22
  -3  11  -7    0.66    0.14
  -3 -11  -7    0.51    0.13
   3  11   8   -0.10    0.10
  -3  11  -8   -0.06    0.16
  -3 -11  -8   -0.08    0.05
  -3 -11  -8   -0.01    0.04
  -3  12   8   -0.17    0.08
   3  12  -8    0.11    0.19
   3 -12  -8    0.03    0.08
  -3 -12   8    0.17    0.14
   3  12  -7   -0.09    0.11
  -3  12   7   -0.04    0.09
  -3 -12   7   -0.12    0.12
   3 -12  -7    0.08    0.07
  -3  12   6    0.16    0.13
   3  12  -6   -0.03    0.14
  -3 -12   6    0.03    0.11
   3 -12  -6    0.02    0.05
  -3  12   5   -0.05    0.08
   3  12  -5    0.04    0.14
   3 -12  -5    0.09    0.08
  -3 -12   5    0.15    0.09
  -3  12   4    0.15    0.09
   3  12  -4    0.11    0.16
  -3 -12   4    0.40    0.14
  -3 -12   4    0.21    0.11
   3 -12  -4    0.18    0.10
  -3  12   3    0.06    0.05
  -3  12   3   -0.03    0.15
   3  12  -3    0.09    0.08
  -3 -12   3   -0.10    0.05
   3 -12  -3    0.01    0.05
   3  12  -2    0.38    0.17
  -3  12   2    0.39    0.20
  -3  12   2    0.26    0.09
   3 -12  -2    0.32    0.10
  -3 -12   2    0.53    0.12
  -3 -12   2    0.46    0.11
  -3  12   1    0.01    0.05
  -3  12   1   -0.07    0.13
   3  12  -1    0.24    0.13
  -3 -12   1   -0.01    0.04
   3 -12  -1    0.11    0.05
  -3 -12   1   -0.02    0.03
  -3  12   0    0.90    0.24
  -3  12   0    0.81    0.16
   3  12   0    0.70    0.23
   3 -12   0    0.77    0.15
  -3 -12   0    0.61    0.11
   3  12   1    0.11    0.12
  -3  12  -1    0.06    0.06
  -3  12  -1   -0.01    0.17
  -3 -12  -1    0.16    0.07
  -3 -12  -1    0.01    0.04
   3 -12   1    0.06    0.06
  -3  12  -2    0.16    0.09
  -3  12  -2    0.22    0.16
   3 -12   2    0.25    0.09
  -3 -12  -2    0.19    0.08
  -3 -12  -2    0.08    0.05
   3  12   3   -0.06    0.11
   3  12   3    0.15    0.09
  -3  12  -3    0.14    0.18
  -3  12  -3    0.13    0.07
   3 -12   3    0.12    0.09
  -3 -12  -3    0.16    0.07
  -3 -12  -3    0.11    0.04
   3  12   4    0.00    0.06
  -3  12  -4    0.15    0.05
  -3  12  -4    0.37    0.14
  -3 -12  -4    0.10    0.06
   3 -12   4    0.01    0.09
  -3  12  -5    0.03    0.05
   3  12   5   -0.11    0.05
  -3  12  -5   -0.01    0.17
   3 -12   5    0.05    0.12
  -3 -12  -5   -0.05    0.03
  -3 -12  -5   -0.02    0.06
   3  12   6    0.26    0.10
  -3  12  -6    0.20    0.09
  -3  12  -6    0.14    0.22
  -3 -12  -6    0.34    0.08
  -3 -12  -6    0.29    0.10
  -3  12  -7    0.09    0.10
   3  12   7   -0.02    0.11
  -3 -12  -7   -0.01    0.07
  -3 -12  -7   -0.07    0.08
   3  13  -7    0.23    0.14
  -3  13   7    0.06    0.14
   3 -13  -7    0.02    0.06
  -3 -13   7    0.09    0.13
  -3  13   6    0.20    0.11
   3  13  -6   -0.12    0.12
   3 -13  -6    0.07    0.07
  -3 -13   6   -0.10    0.09
  -3  13   5   -0.11    0.08
   3  13  -5   -0.13    0.07
  -3 -13   5    0.10    0.06
   3 -13  -5    0.04    0.07
  -3  13   4    0.08    0.11
   3  13  -4   -0.02    0.10
  -3 -13   4    0.10    0.09
   3 -13  -4    0.21    0.08
  -3  13   3    0.00    0.07
   3  13  -3   -0.16    0.09
  -3 -13   3    0.01    0.07
   3 -13  -3    0.06    0.04
   3  13  -2   -0.02    0.11
  -3  13   2   -0.23    0.13
  -3  13   2   -0.03    0.06
  -3 -13   2    0.03    0.05
   3 -13  -2    0.05    0.05
  -3 -13   2   -0.09    0.04
  -3  13   1   -0.01    0.15
  -3  13   1    0.05    0.06
   3  13  -1   -0.14    0.10
  -3 -13   1    0.01    0.08
   3 -13  -1    0.07    0.05
  -3 -13   1   -0.04    0.05
  -3  13   0    0.70    0.14
  -3  13   0    0.65    0.23
  -3 -13   0    0.58    0.14
   3 -13   0    0.51    0.12
   3  13   1    0.12    0.17
  -3  13  -1    0.00    0.15
  -3  13  -1    0.00    0.07
   3 -13   1   -0.03    0.07
  -3 -13  -1   -0.03    0.04
  -3 -13  -1    0.04    0.07
  -3  13  -2    0.29    0.11
   3  13   2    0.21    0.17
  -3  13  -2    0.23    0.22
  -3 -13  -2    0.30    0.07
   3 -13   2    0.32    0.11
  -3 -13  -2    0.29    0.11
  -3  13  -3    0.01    0.04
  -3  13  -3    0.13    0.15
  -3 -13  -3    0.05    0.07
  -3 -13  -3    0.03    0.05
   3 -13   3   -0.06    0.08
  -3  13  -4    0.53    0.21
  -3  13  -4    0.35    0.11
   3 -13   4    0.13    0.14
  -3 -13  -4    0.29    0.10
  -3 -13  -4    0.16    0.06
  -3  13  -5   -0.03    0.16
  -3 -13  -5   -0.01    0.05
  -3 -13  -5    0.05    0.06
  -3  13  -6    0.35    0.18
   3  14  -6    0.18    0.13
  -3  14   6   -0.01    0.10
   3 -14  -6    0.01    0.09
  -3 -14   6    0.18    0.13
  -3  14   5    0.11    0.14
  -3 -14   5    0.16    0.11
  -3  14   4   -0.10    0.10
   3  14  -4    0.01    0.09
  -3 -14   4    0.07    0.11
   3 -14  -4   -0.02    0.06
  -3  14   3   -0.02    0.11
   3  14  -3    0.03    0.19
   3 -14  -3    0.00    0.07
  -3 -14   3   -0.02    0.10
  -3  14   2    0.26    0.13
   3  14  -2   -0.10    0.20
   3 -14  -2    0.29    0.09
   3  14  -1   -0.36    0.15
  -3  14   1    0.24    0.16
  -3  14   1    0.14    0.09
   3 -14  -1   -0.02    0.08
  -3 -14   1   -0.05    0.05
  -3  14   0    0.10    0.08
  -3  14   0    0.15    0.18
   3  14   0    0.05    0.15
   3 -14   0   -0.03    0.07
  -3 -14   0   -0.05    0.07
  -3  14  -1    0.02    0.09
   3  14   1   -0.21    0.16
  -3  14  -1   -0.04    0.17
  -3 -14  -1    0.02    0.07
   3 -14   1    0.00    0.09
  -3 -14  -1    0.03    0.09
  -3  14  -2   -0.05    0.16
   3  14   2   -0.16    0.17
  -3  14  -2   -0.01    0.07
  -3 -14  -2   -0.01    0.05
   3 -14   2    0.17    0.09
  -3 -14  -2   -0.14    0.05
  -3  14  -3    1.45    0.33
  -3 -14  -3    1.37    0.15
  -3 -14  -3    1.90    0.23
   3 -14   3    1.31    0.24
  -3  14  -4    0.25    0.19
   3 -14   4    0.14    0.13
  -3 -14  -4    0.02    0.06
  -3 -14  -4    0.07    0.06
   3  15  -3   -0.22    0.18
  -3  15   3    0.10    0.10
   3 -15  -3    0.13    0.07
  -3 -15   3    0.02    0.09
  -3  15   2   -0.17    0.08
   3  15  -2   -0.05    0.18
   3 -15  -2   -0.04    0.07
  -3 -15   2    0.05    0.06
  -3  15   1    0.05    0.09
   3  15  -1   -0.17    0.13
   3 -15  -1   -0.06    0.07
  -3 -15   1   -0.02    0.08
   3  15   0    0.16    0.20
  -3  15   0   -0.25    0.20
  -3  15   0   -0.02    0.09
   3 -15   0    0.02    0.09
  -3 -15   0   -0.03    0.11
   3  15   1    0.39    0.27
  -3  15  -1    0.09    0.19
   3 -15   1    0.02    0.11
  -3 -15  -1    0.21    0.12
   3 -15   2    0.22    0.12
  -3 -15  -2   -0.04    0.10
  -4   0  13   -0.01    0.12
   4   0 -13   -0.17    0.07
   4   0 -13    0.05    0.15
   4   0 -12    1.85    0.36
  -4   0  12    2.43    0.27
   4   0 -12    1.84    0.32
   4   0 -11    0.06    0.06
   4   0 -11    0.18    0.13
  -4   0  11   -0.04    0.08
  -4   0  10    0.38    0.13
   4   0 -10    0.56    0.15
   4   0 -10    0.48    0.20
   4   0  -9    0.03    0.09
  -4   0   9   -0.02    0.05
   4   0  -9    0.04    0.07
   4   0  -9   -0.04    0.04
   4   0  -8    0.40    0.13
  -4   0   8    0.41    0.13
   4   0  -8    0.54    0.13
  -4   0   8    0.43    0.11
   4   0  -8    0.55    0.18
   4   0  -8    0.40    0.10
   4   0  -8    0.39    0.10
   4   0  -8    0.36    0.11
   4   0  -8    0.42    0.10
   4   0  -7    0.03    0.07
  -4   0   7   -0.03    0.04
  -4   0   7    0.04    0.07
   4   0  -7    0.05    0.05
  -4   0   7   -0.04    0.04
   4   0  -7   -0.02    0.03
   4   0  -7    0.03    0.04
   4   0  -7    0.02    0.04
   4   0  -6   -0.02    0.03
  -4   0   6    0.00    0.03
   4   0  -6    0.02    0.06
   4   0  -6    0.00    0.03
  -4   0   6   -0.03    0.03
  -4   0   6    0.03    0.04
   4   0  -6   -0.05    0.03
   4   0  -6    0.06    0.06
   4   0  -5   -0.06    0.03
   4   0  -5   -0.05    0.02
   4   0  -5    0.03    0.05
   4   0  -5   -0.02    0.03
  -4   0   5    0.00    0.03
   4   0  -5    0.01    0.04
  -4   0   5    0.03    0.04
  -4   0   5   -0.04    0.03
  -4   0   4    6.46    0.28
   4   0  -4    6.45    0.31
   4   0  -4    6.36    0.33
   4   0  -4    6.13    0.39
   4   0  -4    6.46    0.26
  -4   0   4    6.39    0.33
  -4   0   4    6.02    0.33
   4   0  -4    6.37    0.31
  -4   0   3    0.01    0.02
   4   0  -3   -0.02    0.02
   4   0  -3    0.04    0.03
   4   0  -3   -0.02    0.02
   4   0  -3    0.02    0.02
  -4   0   3   -0.01    0.02
  -4   0   3   -0.01    0.02
   4   0  -3   -0.07    0.04
  -4   0   2    7.83    0.36
   4   0  -2    7.98    0.28
   4   0  -2    7.75    0.25
   4   0  -2    7.88    0.32
   4   0  -2    8.59    0.39
  -4   0   2    8.12    0.27
  -4   0   2    8.40    0.32
   4   0  -2    8.09    0.36
   4   0  -1   -0.02    0.02
  -4   0   1    0.03    0.04
  -4   0   1    0.00    0.02
   4   0  -1    0.01    0.02
   4   0  -1   -0.01    0.01
  -4   0   1    0.01    0.02
   4   0  -1    0.01    0.01
   4   0  -1    0.02    0.03
  -4   0   0   -0.01    0.02
   4   0   0    0.01    0.02
   4   0   0    0.01    0.04
   4   0   0    0.02    0.01
   4   0   0   -0.01    0.02
  -4   0   0    0.00    0.01
   4   0   0    0.00    0.02
  -4   0   0    0.01    0.02
  -4   0  -1   -0.02    0.01
   4   0   1    0.00    0.01
  -4   0  -1    0.01    0.01
   4   0   1    0.01    0.02
   4   0   1    0.00    0.02
   4   0   1    0.00    0.02
  -4   0  -1   -0.01    0.04
  -4   0  -1    0.00    0.02
  -4   0  -2    3.89    0.20
   4   0   2    4.02    0.26
  -4   0  -2    3.59    0.21
  -4   0  -2    3.89    0.10
   4   0   2    3.98    0.20
   4   0   2    3.92    0.12
  -4   0  -2    3.89    0.16
  -4   0  -2    4.10    0.27
   4   0   3   -0.02    0.02
  -4   0  -3    0.01    0.03
  -4   0  -3   -0.01    0.02
  -4   0  -3    0.01    0.02
  -4   0  -3    0.01    0.01
   4   0   3   -0.03    0.03
   4   0   3   -0.02    0.02
  -4   0  -3   -0.03    0.04
  -4   0  -4   -0.01    0.01
  -4   0  -4   -0.07    0.03
   4   0   4    0.03    0.02
  -4   0  -4   -0.02    0.05
  -4   0  -4    0.00    0.03
  -4   0  -4    0.01    0.02
   4   0   4   -0.02    0.03
   4   0   5   -0.03    0.02
  -4   0  -5    0.03    0.03
   4   0   5    0.07    0.07
  -4   0  -5    0.05    0.06
  -4   0  -5   -0.04    0.04
  -4   0  -5    0.01    0.03
  -4   0  -5   -0.04    0.02
   4   0   5   -0.06    0.05
  -4   0  -5    0.01    0.03
   4   0   6    0.82    0.16
   4   0   6    0.95    0.18
  -4   0  -6    0.86    0.10
  -4   0  -6    0.69    0.10
  -4   0  -6    0.99    0.16
  -4   0  -6    0.71    0.13
  -4   0  -6    0.92    0.16
   4   0   6    0.65    0.12
  -4   0  -6    1.06    0.13
  -4   0  -7   -0.05    0.04
  -4   0  -7    0.00    0.03
  -4   0  -7    0.03    0.04
   4   0   7    0.04    0.06
   4   0   7   -0.14    0.08
  -4   0  -7    0.00    0.04
   4   0   7    0.13    0.05
  -4   0  -8   -0.03    0.04
  -4   0  -8    0.05    0.05
   4   0   8    0.03    0.05
   4   0   8   -0.09    0.08
   4   0   9    0.24    0.09
  -4   0  -9    0.01    0.02
  -4   0 -10   -0.10    0.07
  -4   0 -10    0.07    0.04
  -4   0 -11   -0.07    0.08
  -4   0 -11    0.01    0.06
  -4   0 -12    0.05    0.08
  -4   0 -12    0.04    0.09
   4   1 -13   -0.01    0.14
  -4   1  13    0.13    0.14
   4   1 -13   -0.12    0.08
   4  -1 -13    0.06    0.14
   4  -1 -13    0.02    0.11
  -4  -1  13   -0.21    0.13
   4   1 -12   -0.17    0.10
  -4   1  12   -0.01    0.10
   4   1 -12    0.25    0.17
  -4  -1  12   -0.01    0.09
   4  -1 -12   -0.08    0.09
   4  -1 -12    0.01    0.08
   4   1 -11   -0.02    0.09
  -4   1  11    0.01    0.10
   4   1 -11    0.06    0.08
   4  -1 -11    0.12    0.07
   4  -1 -11   -0.02    0.07
   4   1 -10    0.12    0.09
  -4   1  10   -0.05    0.06
   4   1 -10    0.03    0.06
   4  -1 -10    0.00    0.04
  -4  -1  10   -0.02    0.07
   4  -1 -10   -0.05    0.10
  -4   1   9    0.21    0.08
   4   1  -9    0.40    0.14
   4   1  -9    0.28    0.10
   4   1  -9    0.26    0.15
   4   1  -9    0.33    0.11
   4  -1  -9    0.44    0.14
   4  -1  -9    0.36    0.16
  -4  -1   9    0.49    0.11
  -4  -1   9    0.59    0.15
   4  -1  -9    0.44    0.10
   4   1  -8    0.60    0.14
  -4   1   8    0.48    0.11
  -4   1   8    0.32    0.18
   4   1  -8    0.70    0.12
   4   1  -8    0.43    0.12
   4   1  -8    0.52    0.14
   4   1  -8    0.43    0.11
   4   1  -8    0.53    0.18
  -4  -1   8    0.28    0.10
   4  -1  -8    0.41    0.13
   4  -1  -8    0.62    0.12
   4  -1  -8    0.61    0.08
   4  -1  -8    0.47    0.13
  -4  -1   8    0.66    0.13
   4  -1  -8    0.74    0.21
   4  -1  -8    0.65    0.13
   4   1  -7   -0.01    0.05
   4   1  -7   -0.04    0.04
  -4   1   7   -0.01    0.05
   4   1  -7    0.01    0.03
  -4   1   7    0.04    0.04
   4   1  -7   -0.04    0.06
  -4   1   7    0.03    0.03
   4   1  -7   -0.02    0.09
  -4  -1   7   -0.01    0.03
   4  -1  -7   -0.04    0.04
  -4  -1   7   -0.03    0.05
   4  -1  -7    0.01    0.03
   4  -1  -7   -0.06    0.05
   4  -1  -7    0.02    0.04
  -4  -1   7    0.03    0.03
   4  -1  -7    0.02    0.05
   4   1  -6    0.03    0.05
  -4   1   6    0.02    0.03
   4   1  -6   -0.01    0.02
  -4   1   6    0.01    0.04
   4   1  -6    0.03    0.06
  -4   1   6   -0.02    0.08
   4   1  -6    0.06    0.06
   4   1  -6    0.01    0.04
  -4   1   6   -0.03    0.03
  -4  -1   6    0.01    0.04
   4  -1  -6    0.01    0.03
  -4  -1   6    0.01    0.04
  -4  -1   6    0.01    0.04
   4  -1  -6    0.00    0.06
   4  -1  -6   -0.04    0.03
   4  -1  -6   -0.03    0.03
   4   1  -5    1.65    0.13
  -4   1   5    1.82    0.19
   4   1  -5    2.04    0.19
   4   1  -5    2.03    0.19
   4   1  -5    1.86    0.23
  -4   1   5    1.94    0.17
  -4   1   5    1.74    0.16
  -4   1   5    1.55    0.20
   4   1  -5    1.73    0.17
  -4  -1   5    1.90    0.19
  -4  -1   5    1.73    0.14
   4  -1  -5    1.61    0.14
   4  -1  -5    1.78    0.18
  -4  -1   5    2.08    0.20
   4  -1  -5    1.77    0.23
   4  -1  -5    1.65    0.14
  -4   1   4    5.27    0.30
   4   1  -4    5.00    0.36
  -4   1   4    5.56    0.27
  -4   1   4    4.65    0.26
   4   1  -4    4.67    0.27
   4   1  -4    5.09    0.29
  -4   1   4    4.16    0.32
   4   1  -4    4.62    0.20
   4   1  -4    4.94    0.26
   4  -1  -4    4.97    0.34
  -4  -1   4    4.94    0.22
   4  -1  -4    4.97    0.24
  -4  -1   4    4.68    0.28
   4  -1  -4    4.67    0.27
   4  -1  -4    4.60    0.23
  -4  -1   4    4.64    0.30
   4   1  -3    2.74    0.17
   4   1  -3    3.23    0.26
  -4   1   3    2.81    0.19
  -4   1   3    2.85    0.19
   4   1  -3    2.78    0.18
   4   1  -3    3.27    0.23
  -4   1   3    2.89    0.17
  -4   1   3    2.69    0.23
   4   1  -3    3.00    0.12
   4  -1  -3    2.94    0.19
  -4  -1   3    2.92    0.14
   4  -1  -3    2.59    0.15
  -4  -1   3    2.69    0.22
   4  -1  -3    2.76    0.18
  -4  -1   3    3.10    0.20
   4  -1  -3    3.13    0.25
  -4   1   2   14.50    0.46
  -4   1   2   12.68    0.50
  -4   1   2   13.42    0.42
   4   1  -2   12.94    0.35
   4   1  -2   12.23    0.40
   4   1  -2   13.98    0.52
   4   1  -2   13.38    0.45
  -4   1   2   12.46    0.48
  -4  -1   2   13.15    0.37
  -4  -1   2   13.37    0.46
  -4  -1   2   13.80    0.45
   4  -1  -2   13.50    0.48
   4  -1  -2   14.04    0.52
  -4  -1   2   13.03    0.53
   4  -1  -2   13.06    0.41
   4  -1  -2   13.08    0.40
   4   1  -1    3.47    0.13
   4   1  -1    3.61    0.24
   4   1  -1    3.32    0.13
  -4   1   1    3.20    0.21
   4   1  -1    3.46    0.16
  -4   1   1    3.51    0.16
  -4   1   1    3.58    0.16
  -4   1   1    3.34    0.20
   4  -1  -1    3.37    0.20
  -4  -1   1    3.52    0.16
   4  -1  -1    3.45    0.15
   4  -1  -1    3.32    0.22
  -4  -1   1    3.28    0.13
   4  -1  -1    3.26    0.13
  -4  -1   1    3.31    0.23
  -4  -1   1    3.48    0.18
  -4   1   0    0.52    0.10
   4   1   0    0.62    0.05
  -4   1   0    0.68    0.05
   4   1   0    0.66    0.06
   4   1   0    0.64    0.05
   4   1   0    0.73    0.12
  -4   1   0    0.57    0.06
  -4   1   0    0.60    0.06
   4  -1   0    0.57    0.06
   4  -1   0    0.63    0.06
   4  -1   0    0.50    0.04
  -4  -1   0    0.63    0.06
  -4  -1   0    0.63    0.06
  -4  -1   0    0.59    0.06
   4  -1   0    0.61    0.11
  -4  -1   0    0.64    0.05
  -4  -1   0    0.49    0.10
   4  -1   0    0.56    0.05
  -4   1  -1    0.67    0.12
  -4   1  -1    0.45    0.03
  -4   1  -1    0.40    0.06
   4   1   1    0.46    0.04
   4   1   1    0.42    0.05
   4   1   1    0.45    0.10
   4  -1   1    0.41    0.09
   4  -1   1    0.40    0.06
  -4  -1  -1    0.41    0.04
   4  -1   1    0.49    0.05
  -4  -1  -1    0.41    0.10
  -4  -1  -1    0.46    0.04
  -4  -1  -1    0.36    0.06
  -4  -1  -1    0.38    0.07
  -4   1  -2    2.94    0.17
   4   1   2    2.74    0.22
   4   1   2    3.07    0.17
  -4   1  -2    2.84    0.12
  -4   1  -2    3.36    0.24
   4   1   2    2.98    0.13
  -4   1  -2    3.00    0.19
   4  -1   2    2.59    0.22
  -4  -1  -2    2.85    0.17
  -4  -1  -2    3.35    0.24
  -4  -1  -2    2.75    0.10
  -4  -1  -2    3.19    0.20
   4  -1   2    2.92    0.16
   4  -1   2    2.84    0.18
  -4  -1  -2    2.86    0.14
   4   1   3    0.07    0.03
   4   1   3    0.05    0.04
  -4   1  -3    0.05    0.03
   4   1   3    0.02    0.03
  -4   1  -3    0.05    0.01
  -4   1  -3    0.17    0.07
  -4   1  -3    0.06    0.03
  -4   1  -3    0.10    0.05
  -4   1  -3    0.04    0.01
   4   1   3    0.12    0.04
  -4  -1  -3    0.08    0.06
   4  -1   3    0.04    0.03
  -4  -1  -3    0.07    0.03
  -4  -1  -3    0.05    0.02
   4  -1   3    0.06    0.04
  -4  -1  -3    0.01    0.03
   4   1   4    0.97    0.11
  -4   1  -4    0.90    0.06
  -4   1  -4    0.87    0.15
  -4   1  -4    0.91    0.09
   4   1   4    0.95    0.14
   4   1   4    0.73    0.14
  -4   1  -4    0.82    0.07
  -4   1  -4    0.90    0.11
   4   1   4    0.74    0.12
  -4   1  -4    0.78    0.13
  -4  -1  -4    1.03    0.10
   4  -1   4    0.70    0.11
  -4  -1  -4    0.98    0.07
  -4  -1  -4    0.87    0.15
   4  -1   4    0.95    0.17
  -4  -1  -4    0.81    0.13
   4   1   5    0.05    0.06
   4   1   5    0.08    0.06
  -4   1  -5    0.04    0.03
  -4   1  -5    0.02    0.03
   4   1   5    0.13    0.08
  -4   1  -5    0.00    0.06
  -4   1  -5    0.18    0.09
  -4   1  -5    0.10    0.05
  -4   1  -5    0.06    0.03
   4   1   5    0.07    0.05
  -4  -1  -5    0.14    0.06
  -4  -1  -5    0.05    0.04
  -4  -1  -5    0.05    0.03
   4  -1   5    0.17    0.06
   4  -1   5    0.03    0.06
  -4  -1  -5   -0.03    0.05
  -4   1  -6    1.97    0.22
  -4   1  -6    1.85    0.21
  -4   1  -6    1.83    0.18
   4   1   6    1.60    0.19
  -4   1  -6    1.73    0.13
   4   1   6    1.20    0.20
   4   1   6    2.18    0.21
  -4   1  -6    1.86    0.15
   4   1   6    1.82    0.22
  -4   1  -6    1.82    0.16
  -4  -1  -6    1.50    0.18
  -4  -1  -6    1.87    0.17
  -4  -1  -6    2.19    0.22
  -4  -1  -6    1.94    0.15
   4  -1   6    1.69    0.19
   4  -1   6    1.64    0.22
  -4   1  -7    0.64    0.12
  -4   1  -7    0.61    0.16
   4   1   7    0.90    0.17
   4   1   7    0.65    0.15
  -4   1  -7    0.69    0.14
  -4   1  -7    0.81    0.13
   4  -1   7    0.71    0.17
  -4  -1  -7    0.66    0.14
  -4  -1  -7    0.68    0.11
  -4  -1  -7    0.59    0.12
   4  -1   7    0.66    0.13
  -4   1  -8    0.04    0.06
  -4   1  -8   -0.09    0.05
   4   1   8    0.03    0.08
  -4   1  -8    0.17    0.10
   4   1   8   -0.07    0.04
  -4  -1  -8    0.00    0.05
   4  -1   8    0.02    0.08
   4  -1   8   -0.14    0.09
  -4   1  -9    0.00    0.03
   4   1   9    0.03    0.11
  -4   1  -9    0.04    0.06
   4   1   9    0.07    0.07
  -4  -1  -9   -0.02    0.05
   4  -1   9   -0.13    0.11
   4   1  10   -0.12    0.06
  -4   1 -10   -0.10    0.04
  -4   1 -10    0.06    0.04
  -4  -1 -10   -0.10    0.05
  -4  -1 -10   -0.01    0.05
   4   1  11    0.00    0.06
  -4   1 -11   -0.04    0.06
  -4   1 -11   -0.10    0.07
  -4  -1 -11   -0.03    0.08
  -4  -1 -11   -0.10    0.06
  -4   1 -12   -0.09    0.06
  -4   1 -12   -0.10    0.07
  -4  -1 -12   -0.16    0.07
  -4  -1 -12   -0.02    0.06
   4   2 -13    0.16    0.19
  -4   2  13    0.26    0.14
   4   2 -13    0.23    0.12
   4  -2 -13    0.09    0.09
   4  -2 -13    0.03    0.14
  -4   2  12    0.05    0.10
   4   2 -12   -0.10    0.07
   4   2 -12    0.07    0.11
   4  -2 -12   -0.10    0.08
   4  -2 -12   -0.07    0.09
  -4  -2  12    0.30    0.09
   4   2 -11    0.10    0.09
  -4   2  11   -0.02    0.08
  -4  -2  11   -0.07    0.07
   4  -2 -11   -0.05    0.08
   4  -2 -11    0.01    0.11
  -4   2  10    0.04    0.07
   4   2 -10    0.09    0.08
   4   2 -10    0.07    0.13
   4  -2 -10    0.03    0.10
   4  -2 -10   -0.09    0.07
  -4  -2  10   -0.09    0.05
   4   2  -9   -0.05    0.08
  -4   2   9   -0.01    0.05
   4   2  -9    0.03    0.05
   4   2  -9   -0.03    0.06
  -4  -2   9   -0.01    0.04
   4  -2  -9    0.17    0.08
   4  -2  -9    0.11    0.11
   4  -2  -9   -0.05    0.05
   4   2  -8    0.35    0.10
   4   2  -8    0.38    0.12
  -4   2   8    0.25    0.10
   4   2  -8    0.36    0.12
   4   2  -8    0.29    0.14
   4   2  -8    0.25    0.07
  -4   2   8    0.23    0.10
   4   2  -8    0.18    0.09
   4  -2  -8    0.25    0.10
   4  -2  -8    0.08    0.09
  -4  -2   8    0.33    0.12
   4  -2  -8    0.36    0.09
  -4  -2   8    0.25    0.08
   4  -2  -8    0.22    0.12
   4   2  -7    0.96    0.17
   4   2  -7    1.03    0.13
   4   2  -7    1.25    0.15
   4   2  -7    1.18    0.17
   4   2  -7    1.32    0.18
   4   2  -7    1.04    0.23
  -4   2   7    1.02    0.20
  -4   2   7    0.71    0.14
   4  -2  -7    1.19    0.15
  -4  -2   7    0.82    0.16
   4  -2  -7    0.80    0.15
   4  -2  -7    0.85    0.20
   4  -2  -7    1.13    0.08
  -4  -2   7    1.11    0.18
  -4  -2   7    1.20    0.13
   4  -2  -7    1.17    0.10
  -4   2   6   -0.01    0.04
   4   2  -6    0.00    0.06
   4   2  -6    0.03    0.03
   4   2  -6    0.03    0.03
   4   2  -6    0.08    0.07
  -4   2   6    0.00    0.03
  -4   2   6   -0.04    0.02
   4   2  -6    0.07    0.06
  -4   2   6    0.01    0.07
   4  -2  -6   -0.03    0.04
  -4  -2   6    0.04    0.04
   4  -2  -6    0.01    0.07
   4  -2  -6   -0.03    0.02
  -4  -2   6    0.00    0.04
   4  -2  -6    0.00    0.03
   4  -2  -6   -0.01    0.03
  -4  -2   6   -0.03    0.02
  -4   2   5    0.88    0.15
  -4   2   5    1.33    0.21
   4   2  -5    0.94    0.09
   4   2  -5    0.74    0.15
   4   2  -5    1.02    0.20
   4   2  -5    1.03    0.12
  -4   2   5    0.77    0.12
   4   2  -5    0.87    0.14
  -4  -2   5    0.85    0.09
   4  -2  -5    0.86    0.14
   4  -2  -5    0.89    0.19
   4  -2  -5    0.94    0.11
  -4  -2   5    0.96    0.15
  -4  -2   5    0.78    0.16
   4  -2  -5    1.00    0.09
  -4   2   4    3.53    0.24
  -4   2   4    2.99    0.18
   4   2  -4    2.93    0.24
   4   2  -4    2.92    0.19
   4   2  -4    3.06    0.21
   4   2  -4    3.25    0.14
  -4   2   4    3.19    0.21
  -4   2   4    2.81    0.26
   4   2  -4    3.07    0.28
   4  -2  -4    3.34    0.22
  -4  -2   4    3.36    0.23
  -4  -2   4    2.79    0.25
  -4  -2   4    3.28    0.23
  -4  -2   4    3.20    0.15
   4  -2  -4    3.06    0.19
   4  -2  -4    2.96    0.17
   4  -2  -4    2.84    0.25
  -4   2   3    1.04    0.11
  -4   2   3    0.79    0.10
  -4   2   3    0.66    0.14
   4   2  -3    1.00    0.14
  -4   2   3    0.83    0.10
   4   2  -3    0.95    0.11
   4   2  -3    0.86    0.09
   4   2  -3    0.88    0.05
   4  -2  -3    0.75    0.14
  -4  -2   3    0.98    0.12
  -4  -2   3    1.04    0.12
   4  -2  -3    1.03    0.10
   4  -2  -3    0.86    0.10
  -4  -2   3    1.03    0.15
  -4  -2   3    0.83    0.06
   4  -2  -3    0.94    0.11
   4   2  -2    0.19    0.07
   4   2  -2    0.19    0.02
   4   2  -2    0.19    0.05
   4   2  -2    0.20    0.04
  -4   2   2    0.15    0.04
  -4   2   2    0.21    0.05
  -4   2   2    0.17    0.06
  -4   2   2    0.15    0.07
  -4  -2   2    0.23    0.06
   4  -2  -2    0.20    0.05
   4  -2  -2    0.22    0.06
  -4  -2   2    0.14    0.07
  -4  -2   2    0.14    0.02
  -4  -2   2    0.18    0.06
   4  -2  -2    0.18    0.06
   4  -2  -2    0.18    0.04
  -4   2   1    2.52    0.18
   4   2  -1    2.65    0.22
   4   2  -1    2.83    0.12
   4   2  -1    2.67    0.14
  -4   2   1    2.55    0.18
  -4   2   1    2.79    0.15
  -4   2   1    2.68    0.14
   4  -2  -1    2.98    0.14
  -4  -2   1    2.78    0.14
  -4  -2   1    2.67    0.10
  -4  -2   1    2.62    0.23
   4  -2  -1    2.71    0.17
  -4  -2   1    2.83    0.16
   4  -2  -1    2.81    0.20
   4  -2  -1    2.68    0.11
  -4  -2   1    2.76    0.12
  -4   2   0    4.92    0.20
   4   2   0    5.03    0.18
  -4   2   0    4.84    0.22
   4   2   0    5.09    0.30
  -4   2   0    5.14    0.29
  -4   2   0    4.90    0.17
   4  -2   0    5.10    0.21
   4  -2   0    5.13    0.15
  -4  -2   0    4.56    0.17
  -4  -2   0    4.81    0.18
  -4  -2   0    4.96    0.20
   4  -2   0    5.15    0.29
   4  -2   0    4.93    0.19
  -4  -2   0    4.94    0.20
  -4  -2   0    4.70    0.30
   4   2   1    0.89    0.12
  -4   2  -1    0.72    0.06
   4   2   1    0.70    0.06
   4   2   1    0.77    0.08
   4   2   1    0.95    0.08
  -4   2  -1    0.83    0.04
  -4   2  -1    0.74    0.13
  -4   2  -1    0.73    0.08
  -4  -2  -1    0.78    0.06
   4  -2   1    0.96    0.16
   4  -2   1    0.83    0.09
  -4  -2  -1    0.72    0.08
  -4  -2  -1    0.76    0.06
   4  -2   1    0.78    0.04
   4  -2   1    0.82    0.06
  -4  -2  -1    0.86    0.08
  -4  -2  -1    0.64    0.13
  -4   2  -2   35.67    0.85
   4   2   2   36.23    0.94
   4   2   2   34.82    1.00
   4   2   2   38.24    1.13
  -4   2  -2   36.82    0.98
   4   2   2   35.41    1.00
  -4   2  -2   35.76    0.88
  -4   2  -2   38.21    1.14
  -4  -2  -2   35.77    0.90
   4  -2   2   36.98    1.15
   4  -2   2   35.65    0.95
   4  -2   2   34.02    0.85
  -4  -2  -2   36.12    1.11
  -4  -2  -2   36.28    1.03
   4  -2   2   38.87    1.02
  -4   2  -3   13.98    0.48
  -4   2  -3   13.44    0.37
  -4   2  -3   12.92    0.57
  -4   2  -3   12.59    0.39
  -4   2  -3   13.36    0.50
   4   2   3   14.37    0.50
  -4   2  -3   11.87    0.33
   4   2   3   12.56    0.54
   4   2   3   13.31    0.45
   4   2   3   12.88    0.49
   4  -2   3   13.59    0.61
  -4  -2  -3   13.61    0.39
  -4  -2  -3   13.70    0.57
   4  -2   3   13.87    0.47
  -4  -2  -3   14.52    0.45
  -4  -2  -3   13.37    0.53
   4   2   4    1.05    0.13
   4   2   4    0.69    0.12
  -4   2  -4    0.85    0.14
  -4   2  -4    0.97    0.09
  -4   2  -4    0.74    0.15
  -4   2  -4    0.88    0.05
  -4   2  -4    0.97    0.09
  -4   2  -4    1.08    0.12
   4   2   4    0.88    0.12
   4   2   4    0.76    0.14
   4  -2   4    1.03    0.12
  -4  -2  -4    0.97    0.10
  -4  -2  -4    0.74    0.13
  -4  -2  -4    0.88    0.08
   4  -2   4    0.76    0.16
  -4  -2  -4    0.68    0.14
   4   2   5    0.99    0.16
   4   2   5    1.26    0.16
   4   2   5    1.31    0.16
  -4   2  -5    1.32    0.19
  -4   2  -5    1.13    0.11
  -4   2  -5    1.08    0.08
  -4   2  -5    1.13    0.12
   4   2   5    1.23    0.15
  -4   2  -5    1.17    0.18
  -4  -2  -5    1.29    0.17
  -4  -2  -5    1.13    0.13
  -4  -2  -5    0.71    0.14
  -4  -2  -5    1.14    0.10
   4  -2   5    1.10    0.20
   4  -2   5    0.97    0.14
  -4   2  -6    2.33    0.25
   4   2   6    2.27    0.23
   4   2   6    2.43    0.25
  -4   2  -6    1.94    0.13
  -4   2  -6    2.34    0.20
  -4   2  -6    2.39    0.18
   4   2   6    2.54    0.23
  -4   2  -6    2.14    0.18
   4   2   6    2.33    0.24
  -4   2  -6    2.15    0.24
  -4  -2  -6    2.39    0.25
  -4  -2  -6    2.25    0.16
   4  -2   6    2.07    0.22
  -4  -2  -6    2.00    0.22
   4  -2   6    2.61    0.28
  -4  -2  -6    2.30    0.20
   4   2   7    1.84    0.21
  -4   2  -7    1.36    0.21
   4   2   7    1.65    0.20
  -4   2  -7    1.51    0.16
  -4   2  -7    0.96    0.15
  -4   2  -7    1.65    0.22
  -4   2  -7    1.34    0.16
   4  -2   7    1.24    0.23
  -4  -2  -7    1.28    0.14
  -4  -2  -7    1.44    0.17
  -4   2  -8    0.06    0.07
  -4   2  -8    0.05    0.07
   4   2   8    0.16    0.06
  -4   2  -8    0.05    0.05
   4   2   8    0.09    0.07
  -4   2  -8    0.10    0.08
  -4  -2  -8    0.09    0.06
  -4  -2  -8    0.12    0.06
   4  -2   8    0.12    0.10
  -4   2  -9   -0.02    0.04
  -4   2  -9    0.01    0.06
   4   2   9    0.04    0.05
  -4  -2  -9   -0.02    0.03
   4  -2   9   -0.08    0.07
  -4   2 -10    0.21    0.08
  -4   2 -10    0.28    0.11
   4   2  10    0.35    0.12
   4  -2  10    0.20    0.11
  -4  -2 -10    0.16    0.09
  -4   2 -11   -0.04    0.07
  -4   2 -11    0.02    0.07
   4   2  11   -0.07    0.06
  -4  -2 -11   -0.12    0.07
  -4   2 -12    0.16    0.10
   4   2  12    0.44    0.10
  -4  -2 -12    0.24    0.13
  -4  -2 -12    0.18    0.11
   4   3 -13   -0.06    0.06
  -4   3  13   -0.14    0.10
   4   3 -13   -0.06    0.09
   4  -3 -13    0.23    0.10
   4  -3 -13   -0.20    0.11
   4   3 -12   -0.05    0.08
  -4   3  12   -0.06    0.11
   4  -3 -12   -0.16    0.06
   4  -3 -12   -0.05    0.08
  -4   3  11   -0.05    0.06
   4   3 -11    0.02    0.06
   4   3 -11    0.01    0.09
   4  -3 -11    0.21    0.14
   4  -3 -11   -0.17    0.10
  -4  -3  11    0.02    0.06
  -4   3  10   -0.01    0.05
   4   3 -10    0.11    0.06
   4   3 -10   -0.03    0.06
   4   3 -10   -0.01    0.09
  -4  -3  10   -0.04    0.06
   4  -3 -10    0.05    0.03
  -4  -3  10   -0.09    0.07
   4  -3 -10    0.02    0.07
   4   3  -9    0.06    0.07
   4   3  -9    0.07    0.06
  -4   3   9    0.06    0.08
  -4  -3   9   -0.02    0.03
   4  -3  -9    0.12    0.10
   4  -3  -9    0.06    0.06
  -4   3   8    4.21    0.34
   4   3  -8    4.50    0.35
   4   3  -8    4.42    0.43
   4   3  -8    4.51    0.34
   4   3  -8    3.88    0.25
   4   3  -8    3.59    0.30
  -4  -3   8    4.09    0.36
   4  -3  -8    3.63    0.29
   4  -3  -8    3.84    0.38
   4  -3  -8    3.69    0.32
   4  -3  -8    3.61    0.34
  -4  -3   8    3.51    0.24
   4   3  -7    0.16    0.06
  -4   3   7    0.20    0.08
   4   3  -7    0.29    0.15
   4   3  -7    0.13    0.06
   4   3  -7    0.34    0.12
   4   3  -7    0.19    0.08
  -4   3   7    0.47    0.13
   4   3  -7    0.34    0.10
  -4  -3   7    0.21    0.06
   4  -3  -7    0.22    0.11
  -4  -3   7    0.22    0.11
   4  -3  -7    0.07    0.06
   4  -3  -7    0.20    0.08
   4  -3  -7    0.34    0.09
  -4  -3   7    0.12    0.07
  -4   3   6    3.87    0.29
   4   3  -6    3.94    0.32
   4   3  -6    4.72    0.41
   4   3  -6    3.86    0.21
  -4   3   6    3.89    0.35
   4   3  -6    3.98    0.27
   4   3  -6    3.82    0.27
  -4   3   6    4.03    0.18
  -4  -3   6    4.13    0.31
   4  -3  -6    3.92    0.34
  -4  -3   6    3.89    0.20
   4  -3  -6    3.73    0.25
   4  -3  -6    4.18    0.16
   4  -3  -6    4.11    0.31
   4  -3  -6    4.18    0.30
  -4  -3   6    3.82    0.34
   4   3  -5   -0.03    0.05
   4   3  -5   -0.02    0.03
  -4   3   5   -0.01    0.03
   4   3  -5   -0.01    0.02
  -4   3   5    0.01    0.05
  -4   3   5    0.03    0.02
   4   3  -5   -0.03    0.04
  -4  -3   5   -0.02    0.04
  -4  -3   5   -0.06    0.05
   4  -3  -5    0.00    0.02
   4  -3  -5    0.04    0.04
   4  -3  -5    0.03    0.03
   4  -3  -5    0.03    0.06
  -4  -3   5    0.00    0.02
  -4  -3   5    0.00    0.05
   4  -3  -5    0.01    0.04
   4   3  -4    1.02    0.12
   4   3  -4    0.94    0.17
   4   3  -4    1.06    0.06
   4   3  -4    1.30    0.12
  -4   3   4    0.92    0.13
  -4   3   4    1.23    0.14
  -4   3   4    0.98    0.19
  -4   3   4    0.97    0.11
   4  -3  -4    1.22    0.12
  -4  -3   4    1.07    0.13
   4  -3  -4    1.13    0.10
  -4  -3   4    1.23    0.15
  -4  -3   4    1.08    0.07
   4  -3  -4    1.17    0.13
  -4  -3   4    1.19    0.20
   4  -3  -4    1.11    0.19
   4  -3  -4    1.32    0.15
   4   3  -3    4.18    0.23
   4   3  -3    4.53    0.32
   4   3  -3    4.50    0.20
  -4   3   3    4.34    0.25
  -4   3   3    4.43    0.25
  -4   3   3    4.55    0.31
  -4   3   3    4.48    0.23
   4  -3  -3    4.30    0.29
  -4  -3   3    4.90    0.27
  -4  -3   3    4.64    0.25
   4  -3  -3    4.55    0.24
  -4  -3   3    4.49    0.33
   4  -3  -3    4.37    0.24
   4  -3  -3    4.25    0.22
  -4   3   2    0.07    0.06
   4   3  -2    0.07    0.07
  -4   3   2    0.14    0.05
  -4   3   2    0.10    0.04
  -4   3   2    0.07    0.03
   4   3  -2    0.08    0.04
   4   3  -2    0.05    0.02
  -4  -3   2    0.01    0.04
   4  -3  -2    0.03    0.04
   4  -3  -2    0.01    0.03
   4  -3  -2    0.05    0.03
   4  -3  -2    0.06    0.05
  -4  -3   2    0.06    0.05
  -4  -3   2    0.08    0.04
  -4   3   1    4.19    0.24
   4   3  -1    4.03    0.16
   4   3  -1    4.00    0.18
   4   3  -1    4.50    0.30
  -4   3   1    3.72    0.24
  -4   3   1    4.17    0.20
  -4   3   1    4.18    0.18
   4  -3  -1    3.91    0.15
   4  -3  -1    4.03    0.21
  -4  -3   1    4.13    0.21
  -4  -3   1    3.91    0.13
  -4  -3   1    4.06    0.15
   4  -3  -1    4.19    0.19
   4  -3  -1    3.93    0.25
  -4  -3   1    4.23    0.18
  -4  -3   1    3.80    0.29
   4   3   0    6.05    0.35
   4   3   0    6.00    0.21
  -4   3   0    5.83    0.24
   4   3   0    5.78    0.22
  -4   3   0    6.06    0.26
  -4   3   0    5.76    0.19
   4   3   0    5.66    0.21
  -4   3   0    5.23    0.31
  -4  -3   0    5.96    0.24
  -4  -3   0    5.76    0.36
  -4  -3   0    5.70    0.23
   4  -3   0    5.78    0.24
   4  -3   0    5.73    0.33
   4  -3   0    5.66    0.15
  -4  -3   0    5.57    0.20
   4  -3   0    5.48    0.21
  -4   3  -1    0.02    0.02
   4   3   1    0.06    0.02
   4   3   1    0.00    0.02
   4   3   1   -0.01    0.05
  -4   3  -1   -0.02    0.02
  -4   3  -1    0.01    0.05
   4   3   1    0.00    0.02
  -4   3  -1    0.02    0.01
   4  -3   1    0.01    0.03
  -4  -3  -1    0.00    0.02
  -4  -3  -1    0.04    0.06
   4  -3   1    0.03    0.01
  -4  -3  -1    0.00    0.03
   4  -3   1    0.03    0.02
   4  -3   1    0.01    0.03
  -4  -3  -1    0.02    0.02
   4   3   2   15.70    0.62
   4   3   2   15.54    0.53
   4   3   2   16.26    0.54
  -4   3  -2   15.20    0.43
   4   3   2   15.16    0.49
  -4   3  -2   15.56    0.39
  -4   3  -2   15.84    0.64
  -4  -3  -2   16.26    0.47
   4  -3   2   16.87    0.69
  -4  -3  -2   15.37    0.64
  -4  -3  -2   15.70    0.55
  -4  -3  -2   15.29    0.45
   4  -3   2   15.52    0.46
   4  -3   2   15.48    0.53
   4  -3   2   15.99    0.42
  -4   3  -3    3.99    0.30
   4   3   3    3.50    0.21
  -4   3  -3    3.58    0.13
   4   3   3    3.72    0.23
  -4   3  -3    3.66    0.21
   4   3   3    3.89    0.27
   4   3   3    3.64    0.24
  -4   3  -3    3.80    0.15
  -4  -3  -3    3.22    0.26
   4  -3   3    3.69    0.16
  -4  -3  -3    3.70    0.19
  -4  -3  -3    3.94    0.25
   4  -3   3    3.51    0.19
   4  -3   3    3.53    0.22
   4  -3   3    3.61    0.30
  -4  -3  -3    3.47    0.16
  -4   3  -4    3.71    0.30
   4   3   4    4.27    0.27
  -4   3  -4    4.41    0.22
  -4   3  -4    3.84    0.19
   4   3   4    3.80    0.26
   4   3   4    4.10    0.26
   4   3   4    4.10    0.29
  -4   3  -4    3.95    0.14
  -4   3  -4    4.12    0.23
  -4   3  -4    4.06    0.26
  -4  -3  -4    4.06    0.19
   4  -3   4    3.84    0.23
  -4  -3  -4    3.60    0.27
   4  -3   4    4.09    0.34
  -4  -3  -4    3.41    0.28
  -4  -3  -4    4.06    0.23
  -4   3  -5    0.49    0.05
   4   3   5    0.33    0.09
  -4   3  -5    0.35    0.08
  -4   3  -5    0.39    0.10
   4   3   5    0.24    0.10
   4   3   5    0.42    0.10
   4   3   5    0.45    0.11
  -4   3  -5    0.32    0.07
  -4   3  -5    0.45    0.09
  -4   3  -5    0.52    0.11
  -4   3  -5    0.27    0.11
  -4  -3  -5    0.30    0.11
  -4  -3  -5    0.49    0.11
   4  -3   5    0.35    0.12
  -4  -3  -5    0.50    0.09
  -4  -3  -5    0.54    0.09
  -4   3  -6    0.06    0.03
   4   3   6    0.03    0.08
  -4   3  -6    0.19    0.09
   4   3   6    0.07    0.11
  -4   3  -6   -0.04    0.06
   4   3   6    0.03    0.05
  -4   3  -6    0.08    0.07
  -4   3  -6    0.13    0.05
   4   3   6    0.10    0.06
  -4   3  -6    0.08    0.06
  -4   3  -6    0.15    0.06
  -4  -3  -6    0.09    0.05
   4  -3   6    0.02    0.06
  -4  -3  -6    0.08    0.04
  -4  -3  -6    0.06    0.07
  -4  -3  -6   -0.03    0.07
  -4   3  -7    0.04    0.07
  -4   3  -7   -0.03    0.04
   4   3   7   -0.05    0.04
  -4   3  -7   -0.03    0.04
  -4   3  -7    0.00    0.05
   4   3   7   -0.05    0.05
  -4   3  -7   -0.07    0.03
  -4  -3  -7   -0.01    0.04
  -4  -3  -7   -0.01    0.03
   4  -3   7   -0.04    0.07
   4   3   8    0.16    0.08
  -4   3  -8    0.08    0.06
   4   3   8    0.01    0.09
  -4   3  -8    0.03    0.05
  -4  -3  -8    0.02    0.06
   4  -3   8    0.11    0.10
  -4  -3  -8   -0.03    0.03
  -4   3  -9    0.16    0.05
   4   3   9    0.06    0.08
  -4   3  -9    0.12    0.06
   4  -3   9    0.25    0.12
  -4   3 -10    0.02    0.07
   4   3  10   -0.02    0.07
  -4   3 -10   -0.02    0.06
  -4  -3 -10   -0.01    0.05
  -4   3 -11    0.07    0.09
   4   3  11   -0.02    0.08
  -4  -3 -11    0.09    0.06
   4   4 -13   -0.23    0.14
   4   4 -13    0.05    0.12
  -4   4  13   -0.14    0.10
   4  -4 -13   -0.06    0.11
   4   4 -12    0.11    0.14
   4   4 -12    0.08    0.12
  -4   4  12    0.03    0.14
   4  -4 -12   -0.12    0.09
   4  -4 -12    0.09    0.12
  -4   4  11    0.04    0.07
   4   4 -11    0.00    0.11
   4  -4 -11   -0.08    0.04
   4  -4 -11   -0.07    0.06
   4   4 -10   -0.10    0.05
   4   4 -10    0.20    0.14
  -4   4  10   -0.07    0.03
  -4  -4  10   -0.03    0.08
   4  -4 -10   -0.12    0.06
   4  -4 -10   -0.04    0.06
  -4  -4  10   -0.02    0.06
   4   4  -9   -0.03    0.07
   4   4  -9   -0.01    0.11
  -4   4   9    0.05    0.06
   4  -4  -9    0.02    0.06
  -4  -4   9    0.01    0.05
  -4  -4   9    0.02    0.04
   4  -4  -9    0.07    0.06
  -4   4   8    0.41    0.12
   4   4  -8    0.28    0.12
   4   4  -8    0.20    0.10
   4   4  -8    0.47    0.18
   4  -4  -8    0.44    0.15
   4  -4  -8    0.42    0.12
  -4  -4   8    0.54    0.14
  -4  -4   8    0.31    0.08
   4   4  -7   -0.14    0.07
   4   4  -7    0.01    0.09
   4   4  -7   -0.05    0.05
  -4   4   7    0.00    0.07
  -4   4   7   -0.04    0.10
   4   4  -7    0.04    0.04
   4   4  -7    0.00    0.04
   4   4  -7   -0.13    0.06
   4  -4  -7   -0.08    0.05
  -4  -4   7    0.07    0.06
   4  -4  -7   -0.11    0.05
   4  -4  -7   -0.05    0.04
  -4  -4   7    0.01    0.05
   4  -4  -7    0.03    0.06
  -4  -4   7   -0.05    0.03
   4   4  -6    0.14    0.04
  -4   4   6    0.16    0.07
   4   4  -6    0.03    0.06
   4   4  -6    0.09    0.05
  -4   4   6    0.11    0.09
   4   4  -6    0.13    0.04
   4   4  -6    0.13    0.09
  -4   4   6    0.12    0.03
   4  -4  -6    0.12    0.02
   4  -4  -6    0.02    0.05
   4  -4  -6    0.19    0.05
   4  -4  -6    0.22    0.11
  -4  -4   6    0.05    0.05
  -4  -4   6    0.12    0.09
   4  -4  -6    0.18    0.06
  -4  -4   6    0.17    0.07
   4   4  -5   -0.02    0.02
   4   4  -5    0.01    0.01
   4   4  -5    0.00    0.03
  -4   4   5   -0.01    0.04
   4   4  -5    0.02    0.03
  -4   4   5   -0.01    0.03
  -4   4   5    0.01    0.02
   4  -4  -5    0.00    0.03
  -4  -4   5   -0.02    0.05
   4  -4  -5    0.05    0.04
   4  -4  -5   -0.02    0.02
  -4  -4   5   -0.02    0.07
  -4  -4   5   -0.02    0.02
   4  -4  -5   -0.03    0.04
   4  -4  -5   -0.07    0.03
   4   4  -4    5.38    0.39
   4   4  -4    5.49    0.15
  -4   4   4    5.23    0.31
  -4   4   4    4.95    0.24
   4   4  -4    5.53    0.14
   4   4  -4    5.24    0.25
   4   4  -4    5.08    0.28
  -4   4   4    5.69    0.39
   4  -4  -4    5.43    0.30
   4  -4  -4    5.12    0.27
   4  -4  -4    5.46    0.26
   4  -4  -4    5.63    0.35
   4  -4  -4    5.88    0.32
  -4  -4   4    5.22    0.31
  -4  -4   4    5.52    0.40
  -4  -4   4    5.63    0.33
  -4   4   3    1.30    0.14
  -4   4   3    1.57    0.14
   4   4  -3    1.14    0.11
   4   4  -3    1.48    0.11
  -4   4   3    1.50    0.19
   4   4  -3    1.39    0.20
   4  -4  -3    1.42    0.13
  -4  -4   3    1.36    0.13
   4  -4  -3    1.36    0.16
   4  -4  -3    1.28    0.13
   4  -4  -3    1.43    0.13
   4  -4  -3    1.31    0.13
  -4  -4   3    1.37    0.15
  -4  -4   3    1.05    0.20
  -4   4   2    6.77    0.36
  -4   4   2    5.71    0.30
   4   4  -2    5.97    0.26
  -4   4   2    6.07    0.29
   4   4  -2    5.81    0.22
   4   4  -2    6.14    0.39
  -4  -4   2    6.04    0.27
   4  -4  -2    5.58    0.31
  -4  -4   2    5.85    0.40
  -4  -4   2    6.50    0.30
   4  -4  -2    6.29    0.31
   4  -4  -2    5.72    0.26
   4  -4  -2    6.33    0.27
   4  -4  -2    5.58    0.24
   4   4  -1    0.64    0.07
   4   4  -1    0.45    0.12
  -4   4   1    0.55    0.11
  -4   4   1    0.70    0.12
   4   4  -1    0.68    0.04
  -4   4   1    0.58    0.09
   4   4  -1    0.66    0.06
   4  -4  -1    0.71    0.07
   4  -4  -1    0.79    0.09
  -4  -4   1    0.71    0.09
  -4  -4   1    0.56    0.14
   4  -4  -1    0.57    0.05
  -4  -4   1    0.69    0.05
   4  -4  -1    0.77    0.14
  -4  -4   1    0.70    0.07
   4  -4  -1    0.51    0.08
  -4   4   0    0.07    0.03
   4   4   0    0.08    0.05
  -4   4   0    0.03    0.05
  -4   4   0    0.02    0.04
   4   4   0    0.00    0.01
   4   4   0    0.00    0.02
   4   4   0    0.01    0.02
  -4  -4   0    0.01    0.01
   4  -4   0   -0.03    0.03
  -4  -4   0    0.02    0.03
   4  -4   0    0.04    0.01
   4  -4   0    0.03    0.02
  -4  -4   0    0.05    0.05
   4  -4   0    0.01    0.00
  -4  -4   0    0.03    0.02
   4  -4   0    0.04    0.02
   4   4   1    0.44    0.07
  -4   4  -1    0.45    0.11
   4   4   1    0.45    0.08
  -4   4  -1    0.47    0.08
   4   4   1    0.43    0.12
   4   4   1    0.47    0.07
  -4   4  -1    0.46    0.08
   4  -4   1    0.41    0.07
  -4  -4  -1    0.32    0.10
  -4  -4  -1    0.51    0.06
  -4  -4  -1    0.52    0.07
   4  -4   1    0.47    0.05
  -4  -4  -1    0.42    0.07
   4  -4   1    0.40    0.12
   4   4   2   19.44    0.64
  -4   4  -2   19.36    0.55
  -4   4  -2   19.51    0.47
   4   4   2   19.81    0.76
  -4   4  -2   20.15    0.61
   4   4   2   20.64    0.66
  -4   4  -2   21.18    0.80
   4   4   2   19.78    0.62
  -4  -4  -2   19.81    0.57
  -4  -4  -2   19.84    0.66
   4  -4   2   20.09    0.54
   4  -4   2   20.92    0.64
  -4  -4  -2   20.80    0.80
   4  -4   2   19.55    0.82
  -4   4  -3    2.76    0.15
  -4   4  -3    2.43    0.25
  -4   4  -3    2.88    0.12
  -4   4  -3    2.68    0.13
   4   4   3    2.67    0.23
  -4   4  -3    2.48    0.17
   4   4   3    2.64    0.19
   4   4   3    2.49    0.20
   4   4   3    2.72    0.20
  -4  -4  -3    2.79    0.22
   4  -4   3    2.69    0.27
  -4  -4  -3    3.07    0.26
  -4  -4  -3    2.95    0.17
   4  -4   3    2.75    0.20
  -4  -4  -3    2.86    0.15
   4  -4   3    2.79    0.15
  -4   4  -4    0.35    0.06
  -4   4  -4    0.31    0.07
   4   4   4    0.41    0.11
   4   4   4    0.43    0.09
  -4   4  -4    0.64    0.15
   4   4   4    0.56    0.13
  -4   4  -4    0.37    0.05
  -4   4  -4    0.41    0.09
   4   4   4    0.38    0.10
  -4   4  -4    0.42    0.07
  -4  -4  -4    0.46    0.13
   4  -4   4    0.38    0.07
  -4  -4  -4    0.49    0.08
   4  -4   4    0.38    0.14
  -4  -4  -4    0.43    0.11
  -4  -4  -4    0.33    0.06
   4   4   5    0.02    0.05
   4   4   5    0.02    0.05
   4   4   5    0.05    0.05
  -4   4  -5    0.12    0.10
  -4   4  -5    0.05    0.02
  -4   4  -5    0.05    0.04
  -4   4  -5    0.02    0.05
  -4   4  -5    0.01    0.04
  -4   4  -5    0.11    0.05
   4   4   5   -0.09    0.05
  -4   4  -5    0.04    0.03
  -4  -4  -5    0.07    0.04
   4  -4   5   -0.03    0.07
  -4  -4  -5    0.00    0.02
  -4  -4  -5   -0.01    0.06
  -4  -4  -5    0.06    0.05
  -4   4  -6    0.49    0.09
   4   4   6    0.47    0.12
   4   4   6    0.46    0.11
  -4   4  -6    0.39    0.10
  -4   4  -6    0.56    0.16
  -4   4  -6    0.44    0.10
  -4   4  -6    0.46    0.13
  -4   4  -6    0.30    0.08
   4   4   6    0.30    0.14
   4  -4   6    0.47    0.16
  -4  -4  -6    0.48    0.13
  -4  -4  -6    0.51    0.14
  -4  -4  -6    0.49    0.10
  -4  -4  -6    0.44    0.09
  -4   4  -7    0.07    0.06
  -4   4  -7    0.07    0.05
   4   4   7    0.01    0.06
   4   4   7    0.06    0.06
   4  -4   7    0.00    0.06
  -4  -4  -7    0.05    0.05
  -4  -4  -7   -0.02    0.03
  -4   4  -8    0.01    0.04
  -4   4  -8    0.02    0.05
   4  -4   8    0.25    0.10
  -4  -4  -8    0.01    0.04
  -4  -4  -8    0.07    0.04
  -4   4  -9    0.01    0.06
   4   4   9    0.09    0.08
  -4  -4  -9    0.09    0.06
   4  -4   9    0.15    0.12
   4   4  10   -0.03    0.06
  -4   4 -10    0.02    0.06
  -4  -4 -10   -0.03    0.06
   4  -4  10   -0.03    0.09
  -4   4 -11   -0.04    0.06
   4   4  11   -0.05    0.08
  -4   5  13    0.05    0.15
   4   5 -13    0.02    0.21
   4  -5 -13   -0.24    0.10
   4  -5 -13    0.22    0.11
  -4   5  12    0.22    0.11
   4   5 -12    0.03    0.07
   4   5 -12    0.03    0.14
   4  -5 -12   -0.06    0.13
   4  -5 -12   -0.12    0.10
   4   5 -11    0.09    0.12
  -4   5  11    0.17    0.13
   4  -5 -11   -0.05    0.08
  -4  -5  11   -0.13    0.11
   4  -5 -11    0.11    0.13
   4   5 -10   -0.02    0.07
   4   5 -10   -0.03    0.08
  -4   5  10   -0.01    0.08
  -4  -5  10    0.07    0.09
   4  -5 -10    0.05    0.10
   4  -5 -10   -0.05    0.08
   4   5  -9    0.16    0.12
  -4   5   9    0.02    0.08
  -4  -5   9   -0.06    0.06
   4  -5  -9    0.00    0.08
   4  -5  -9   -0.04    0.04
   4   5  -8   -0.02    0.03
   4   5  -8    0.05    0.10
   4   5  -8   -0.07    0.08
  -4   5   8    0.04    0.07
   4   5  -8   -0.04    0.06
  -4  -5   8   -0.06    0.07
   4  -5  -8    0.23    0.10
   4  -5  -8    0.00    0.08
  -4   5   7    1.31    0.21
   4   5  -7    1.20    0.24
   4   5  -7    1.63    0.21
   4   5  -7    0.99    0.16
   4   5  -7    1.01    0.15
   4  -5  -7    1.29    0.23
   4  -5  -7    0.91    0.15
   4  -5  -7    1.71    0.22
  -4  -5   7    0.96    0.19
  -4  -5   7    1.27    0.20
   4  -5  -7    1.29    0.20
   4   5  -6    0.10    0.03
  -4   5   6    0.08    0.07
   4   5  -6    0.24    0.08
  -4   5   6    0.11    0.02
  -4   5   6    0.07    0.11
   4   5  -6    0.05    0.04
  -4   5   6    0.10    0.03
   4   5  -6    0.11    0.05
   4   5  -6    0.04    0.03
  -4  -5   6   -0.09    0.08
   4  -5  -6    0.27    0.09
   4  -5  -6    0.09    0.05
  -4  -5   6    0.09    0.08
   4  -5  -6    0.11    0.08
   4  -5  -6    0.14    0.07
   4   5  -5    0.70    0.17
  -4   5   5    0.65    0.14
   4   5  -5    0.75    0.05
   4   5  -5    0.65    0.10
  -4   5   5    0.65    0.08
   4   5  -5    0.77    0.06
   4   5  -5    0.69    0.12
   4  -5  -5    0.46    0.12
  -4  -5   5    0.53    0.12
   4  -5  -5    0.60    0.08
  -4  -5   5    0.50    0.12
   4  -5  -5    0.72    0.12
   4  -5  -5    0.52    0.10
   4  -5  -5    0.59    0.12
  -4  -5   5    0.67    0.15
  -4   5   4    0.11    0.04
   4   5  -4    0.13    0.05
  -4   5   4    0.03    0.05
  -4   5   4    0.17    0.10
   4   5  -4    0.21    0.10
   4   5  -4    0.12    0.04
  -4  -5   4    0.21    0.10
   4  -5  -4    0.15    0.05
  -4  -5   4    0.05    0.05
   4  -5  -4    0.12    0.06
  -4  -5   4    0.28    0.09
   4  -5  -4    0.15    0.06
   4  -5  -4    0.13    0.06
   4  -5  -4    0.18    0.07
   4   5  -3    3.02    0.19
  -4   5   3    2.84    0.20
  -4   5   3    3.50    0.24
   4   5  -3    3.46    0.31
   4   5  -3    3.22    0.16
  -4   5   3    3.39    0.28
   4  -5  -3    3.29    0.24
   4  -5  -3    3.02    0.22
   4  -5  -3    3.34    0.21
   4  -5  -3    3.20    0.20
  -4  -5   3    2.67    0.29
   4  -5  -3    3.07    0.20
  -4  -5   3    3.04    0.23
  -4  -5   3    3.41    0.22
  -4   5   2    2.76    0.23
   4   5  -2    2.98    0.14
   4   5  -2    2.54    0.26
  -4   5   2    2.58    0.21
  -4   5   2    2.99    0.21
   4   5  -2    2.83    0.17
  -4  -5   2    2.59    0.28
   4  -5  -2    2.72    0.20
   4  -5  -2    2.47    0.21
  -4  -5   2    2.54    0.19
  -4  -5   2    2.64    0.17
   4  -5  -2    2.45    0.15
   4  -5  -2    2.57    0.16
   4  -5  -2    2.72    0.18
   4   5  -1    2.30    0.12
   4   5  -1    2.37    0.11
   4   5  -1    2.41    0.15
  -4   5   1    2.44    0.21
  -4   5   1    2.59    0.18
  -4   5   1    2.56    0.20
   4   5  -1    2.50    0.26
   4  -5  -1    2.57    0.23
  -4  -5   1    2.37    0.26
  -4  -5   1    2.48    0.11
   4  -5  -1    2.58    0.12
  -4  -5   1    2.33    0.17
   4  -5  -1    2.38    0.15
   4  -5  -1    2.29    0.16
   4  -5  -1    2.39    0.12
  -4  -5   1    2.46    0.14
   4   5   0    0.85    0.16
   4   5   0    1.09    0.09
  -4   5   0    1.05    0.12
   4   5   0    1.04    0.09
  -4   5   0    0.93    0.11
  -4   5   0    1.08    0.15
   4   5   0    1.05    0.09
   4  -5   0    0.99    0.09
  -4  -5   0    1.24    0.09
   4  -5   0    0.96    0.17
  -4  -5   0    1.00    0.09
  -4  -5   0    0.94    0.09
  -4  -5   0    0.67    0.16
   4  -5   0    1.05    0.10
   4   5   1    0.01    0.03
  -4   5  -1    0.00    0.04
   4   5   1    0.02    0.03
   4   5   1    0.05    0.03
  -4   5  -1   -0.01    0.02
  -4   5  -1    0.03    0.02
   4   5   1    0.05    0.07
  -4  -5  -1    0.05    0.03
  -4  -5  -1    0.01    0.02
   4  -5   1    0.04    0.03
  -4  -5  -1    0.04    0.03
   4  -5   1    0.04    0.03
  -4  -5  -1    0.03    0.07
   4  -5   1    0.04    0.05
   4   5   2    0.42    0.08
  -4   5  -2    0.51    0.08
   4   5   2    0.53    0.10
  -4   5  -2    0.53    0.13
  -4   5  -2    0.45    0.08
   4   5   2    0.61    0.14
   4   5   2    0.43    0.09
   4  -5   2    0.52    0.07
   4  -5   2    0.37    0.08
  -4  -5  -2    0.52    0.07
  -4  -5  -2    0.59    0.07
  -4  -5  -2    0.40    0.08
  -4  -5  -2    0.48    0.13
   4  -5   2    0.39    0.12
   4   5   3   -0.03    0.03
  -4   5  -3    0.01    0.03
  -4   5  -3    0.02    0.03
   4   5   3    0.04    0.05
   4   5   3    0.03    0.04
  -4   5  -3   -0.01    0.03
   4   5   3    0.03    0.05
  -4   5  -3    0.00    0.02
  -4  -5  -3    0.04    0.05
  -4  -5  -3   -0.02    0.02
  -4  -5  -3   -0.04    0.05
   4  -5   3    0.05    0.03
  -4  -5  -3    0.04    0.02
   4  -5   3    0.04    0.07
   4  -5   3   -0.01    0.03
  -4   5  -4    0.02    0.03
   4   5   4    0.02    0.04
   4   5   4    0.02    0.04
   4   5   4    0.08    0.06
  -4   5  -4   -0.04    0.03
  -4   5  -4    0.12    0.05
  -4   5  -4    0.01    0.02
   4   5   4   -0.02    0.06
  -4   5  -4   -0.01    0.02
   4  -5   4    0.00    0.04
  -4  -5  -4   -0.02    0.02
  -4  -5  -4    0.00    0.03
   4  -5   4    0.01    0.04
  -4  -5  -4    0.00    0.05
   4  -5   4   -0.03    0.04
  -4  -5  -4    0.02    0.07
   4   5   5    0.48    0.13
  -4   5  -5    0.39    0.07
   4   5   5    0.37    0.10
  -4   5  -5    0.38    0.08
  -4   5  -5    0.34    0.06
   4   5   5    0.38    0.11
  -4   5  -5    0.69    0.16
  -4   5  -5    0.39    0.09
  -4   5  -5    0.47    0.11
   4   5   5    0.41    0.12
   4  -5   5    0.34    0.12
  -4  -5  -5    0.42    0.08
  -4  -5  -5    0.46    0.11
   4  -5   5    0.43    0.09
  -4  -5  -5    0.33    0.08
  -4  -5  -5    0.32    0.13
  -4   5  -6    0.05    0.08
   4   5   6    0.10    0.07
  -4   5  -6    0.09    0.05
  -4   5  -6    0.17    0.06
   4   5   6    0.06    0.13
   4   5   6    0.09    0.07
  -4  -5  -6    0.06    0.05
  -4  -5  -6    0.08    0.05
   4  -5   6    0.06    0.12
  -4   5  -7    0.09    0.06
   4   5   7    0.15    0.08
  -4   5  -7    0.04    0.05
   4  -5   7    0.20    0.15
  -4  -5  -7    0.14    0.06
  -4  -5  -7    0.24    0.07
  -4   5  -8   -0.04    0.04
   4   5   8    0.10    0.07
  -4  -5  -8    0.02    0.02
   4  -5   8   -0.06    0.08
  -4  -5  -8   -0.06    0.03
   4   5   9    0.06    0.09
  -4   5  -9    0.08    0.05
   4  -5   9    0.25    0.09
  -4   5 -10   -0.08    0.04
   4   5  10   -0.14    0.08
  -4  -5 -10   -0.08    0.06
   4  -5  10   -0.34    0.17
  -4   5 -11    0.05    0.05
   4   5  11    0.02    0.10
  -4  -5 -11    0.07    0.07
   4  -5  11   -0.03    0.21
   4   6 -12   -0.01    0.19
   4   6 -12    0.01    0.10
  -4   6  12   -0.22    0.12
   4  -6 -12    0.10    0.12
   4  -6 -12    0.06    0.11
  -4   6  11    0.04    0.06
   4   6 -11    0.01    0.07
   4   6 -11    0.33    0.14
   4   6 -11    0.19    0.13
   4  -6 -11   -0.12    0.07
   4  -6 -11    0.05    0.10
  -4  -6  11    0.05    0.12
   4   6 -10   -0.16    0.08
   4   6 -10    0.06    0.11
  -4   6  10   -0.02    0.05
  -4  -6  10    0.00    0.04
   4  -6 -10   -0.17    0.07
   4  -6 -10    0.02    0.09
  -4   6   9    0.10    0.08
   4   6  -9    0.07    0.10
   4   6  -9    0.11    0.09
  -4  -6   9    0.02    0.06
   4  -6  -9    0.03    0.07
   4  -6  -9   -0.05    0.06
   4   6  -8    0.13    0.13
  -4   6   8    0.12    0.08
   4   6  -8    0.04    0.09
  -4  -6   8    0.00    0.06
   4  -6  -8    0.09    0.09
  -4  -6   8   -0.12    0.05
   4   6  -7   -0.02    0.08
   4   6  -7    0.10    0.08
  -4   6   7    0.04    0.05
   4   6  -7    0.02    0.02
   4  -6  -7    0.03    0.05
   4  -6  -7    0.01    0.07
   4  -6  -7   -0.03    0.09
  -4  -6   7   -0.04    0.07
  -4  -6   7    0.08    0.07
  -4   6   6    0.05    0.05
   4   6  -6    0.23    0.12
   4   6  -6    0.13    0.10
   4   6  -6    0.01    0.02
   4   6  -6    0.05    0.03
   4   6  -6    0.01    0.04
  -4   6   6    0.04    0.09
   4  -6  -6    0.00    0.04
   4  -6  -6    0.12    0.08
  -4  -6   6   -0.01    0.05
  -4  -6   6    0.08    0.09
  -4  -6   6   -0.01    0.06
   4  -6  -6    0.15    0.07
   4  -6  -6    0.03    0.06
   4   6  -5    0.94    0.12
  -4   6   5    0.76    0.15
  -4   6   5    0.54    0.17
   4   6  -5    0.89    0.05
   4   6  -5    0.74    0.09
   4   6  -5    1.27    0.25
  -4   6   5    0.92    0.10
   4   6  -5    0.82    0.06
  -4   6   5    0.60    0.11
  -4  -6   5    0.84    0.18
   4  -6  -5    0.74    0.12
   4  -6  -5    0.75    0.15
   4  -6  -5    0.76    0.13
  -4  -6   5    1.06    0.18
  -4  -6   5    0.71    0.14
   4  -6  -5    0.81    0.14
   4   6  -4    0.21    0.06
  -4   6   4    0.26    0.07
  -4   6   4    0.31    0.11
   4   6  -4    0.24    0.05
  -4   6   4    0.30    0.09
   4   6  -4    0.16    0.08
   4  -6  -4    0.27    0.06
   4  -6  -4    0.31    0.08
   4  -6  -4    0.39    0.10
  -4  -6   4    0.36    0.11
   4  -6  -4    0.22    0.06
  -4  -6   4    0.26    0.08
   4  -6  -4    0.29    0.08
  -4  -6   4    0.30    0.14
  -4   6   3    2.60    0.26
  -4   6   3    2.49    0.22
   4   6  -3    2.59    0.14
   4   6  -3    2.57    0.18
   4   6  -3    2.59    0.29
  -4   6   3    2.69    0.21
  -4  -6   3    2.73    0.22
   4  -6  -3    2.75    0.23
  -4  -6   3    2.80    0.29
   4  -6  -3    2.73    0.19
   4  -6  -3    2.46    0.21
   4  -6  -3    2.50    0.19
  -4  -6   3    2.44    0.19
   4  -6  -3    2.68    0.18
   4   6  -2    1.34    0.09
  -4   6   2    1.35    0.21
  -4   6   2    1.35    0.16
  -4   6   2    1.41    0.15
   4   6  -2    1.43    0.12
   4   6  -2    1.28    0.06
   4   6  -2    1.58    0.22
  -4  -6   2    1.41    0.05
  -4  -6   2    1.44    0.15
   4  -6  -2    1.60    0.15
   4  -6  -2    1.24    0.12
   4  -6  -2    1.20    0.11
  -4  -6   2    1.26    0.23
   4  -6  -2    1.43    0.18
  -4  -6   2    1.31    0.12
   4  -6  -2    1.40    0.10
   4   6  -1    1.04    0.09
   4   6  -1    0.93    0.10
  -4   6   1    0.96    0.16
   4   6  -1    0.88    0.19
  -4   6   1    1.10    0.14
  -4   6   1    1.38    0.14
   4   6  -1    1.00    0.08
  -4  -6   1    0.97    0.09
  -4  -6   1    1.25    0.23
   4  -6  -1    1.08    0.08
   4  -6  -1    0.89    0.16
   4  -6  -1    1.04    0.06
   4  -6  -1    1.03    0.11
   4  -6  -1    1.01    0.11
  -4  -6   1    1.08    0.12
  -4  -6   1    0.95    0.07
   4   6   0    2.49    0.15
  -4   6   0    2.86    0.20
  -4   6   0    2.54    0.20
   4   6   0    2.74    0.18
  -4   6   0    2.76    0.25
   4   6   0    3.10    0.30
   4   6   0    2.60    0.16
   4  -6   0    2.59    0.26
  -4  -6   0    2.55    0.15
   4  -6   0    2.55    0.17
  -4  -6   0    2.88    0.15
   4  -6   0    2.65    0.16
  -4  -6   0    2.94    0.19
  -4  -6   0    2.63    0.30
   4   6   1    7.20    0.33
  -4   6  -1    7.90    0.34
   4   6   1    7.71    0.47
  -4   6  -1    7.50    0.44
   4   6   1    7.88    0.34
  -4   6  -1    7.53    0.34
   4   6   1    7.60    0.33
  -4  -6  -1    7.89    0.49
  -4  -6  -1    7.21    0.31
   4  -6   1    7.33    0.32
  -4  -6  -1    7.11    0.27
  -4  -6  -1    7.38    0.33
   4  -6   1    7.14    0.46
   4  -6   1    7.89    0.29
   4   6   2    2.04    0.17
  -4   6  -2    2.21    0.15
   4   6   2    1.87    0.17
   4   6   2    2.00    0.18
  -4   6  -2    1.92    0.15
   4   6   2    2.07    0.23
  -4   6  -2    1.89    0.23
  -4  -6  -2    1.95    0.12
  -4  -6  -2    1.99    0.17
   4  -6   2    2.01    0.13
   4  -6   2    1.94    0.16
  -4  -6  -2    2.01    0.14
  -4  -6  -2    2.10    0.25
   4  -6   2    2.04    0.26
   4   6   3    1.95    0.18
   4   6   3    1.75    0.17
  -4   6  -3    1.62    0.15
  -4   6  -3    1.71    0.12
  -4   6  -3    1.83    0.23
   4   6   3    1.64    0.20
   4   6   3    1.55    0.18
   4  -6   3    1.57    0.13
  -4  -6  -3    1.64    0.13
   4  -6   3    1.88    0.17
  -4  -6  -3    1.53    0.17
  -4  -6  -3    1.92    0.23
  -4  -6  -3    1.86    0.13
   4  -6   3    1.94    0.26
  -4   6  -4    0.79    0.18
  -4   6  -4    0.99    0.12
  -4   6  -4    0.79    0.07
   4   6   4    0.86    0.15
   4   6   4    0.74    0.13
   4   6   4    0.65    0.13
   4   6   4    0.69    0.14
  -4   6  -4    0.71    0.08
  -4  -6  -4    0.81    0.18
  -4  -6  -4    0.93    0.10
   4  -6   4    0.95    0.12
  -4  -6  -4    0.88    0.10
   4  -6   4    0.94    0.21
   4  -6   4    0.86    0.14
  -4  -6  -4    0.89    0.16
   4   6   5    0.99    0.17
  -4   6  -5    1.06    0.13
  -4   6  -5    1.05    0.09
   4   6   5    1.12    0.17
  -4   6  -5    0.81    0.13
   4   6   5    1.19    0.18
  -4  -6  -5    1.17    0.13
  -4  -6  -5    0.96    0.17
   4  -6   5    0.59    0.19
  -4  -6  -5    1.22    0.13
   4  -6   5    1.09    0.13
  -4  -6  -5    0.99    0.19
  -4   6  -6    0.13    0.06
   4   6   6    0.23    0.09
   4   6   6    0.11    0.09
   4   6   6    0.00    0.10
  -4  -6  -6    0.13    0.05
  -4  -6  -6    0.08    0.06
   4  -6   6   -0.01    0.06
   4  -6   6    0.06    0.09
  -4   6  -7    1.24    0.16
   4   6   7    1.24    0.20
  -4  -6  -7    1.36    0.15
  -4  -6  -7    1.52    0.18
   4  -6   7    1.34    0.29
   4   6   8    0.02    0.05
  -4   6  -8    0.01    0.04
  -4  -6  -8   -0.03    0.05
  -4  -6  -8    0.02    0.04
   4  -6   8    0.12    0.14
  -4   6  -9   -0.05    0.04
   4   6   9   -0.01    0.06
   4  -6   9   -0.15    0.09
  -4  -6  -9   -0.11    0.05
   4   6  10   -0.02    0.10
  -4   6 -10   -0.12    0.05
  -4  -6 -10   -0.01    0.05
   4  -6  10    0.08    0.12
   4   6  11    0.01    0.12
  -4   6 -11    0.05    0.07
  -4   6 -11    0.21    0.20
  -4  -6 -11    0.15    0.11
   4  -6  11    0.25    0.25
   4   7 -12    0.34    0.13
   4   7 -12   -0.13    0.12
  -4   7  12    0.19    0.14
   4   7 -11   -0.23    0.14
   4   7 -11    0.01    0.10
  -4   7  11   -0.09    0.07
  -4  -7  11   -0.10    0.10
   4  -7 -11   -0.04    0.09
   4  -7 -11   -0.15    0.10
  -4   7  10    0.11    0.09
   4   7 -10   -0.14    0.13
   4   7 -10   -0.07    0.07
  -4  -7  10    0.09    0.05
   4  -7 -10   -0.02    0.09
   4  -7 -10    0.16    0.08
   4   7  -9    0.24    0.15
  -4   7   9   -0.01    0.07
   4  -7  -9    0.09    0.09
   4  -7  -9    0.10    0.07
  -4  -7   9   -0.03    0.10
  -4  -7   9    0.08    0.10
   4   7  -8    1.53    0.31
  -4   7   8    2.19    0.28
  -4  -7   8    1.50    0.25
   4  -7  -8    2.12    0.27
  -4  -7   8    2.17    0.25
   4  -7  -8    1.24    0.21
  -4   7   7   -0.04    0.06
  -4  -7   7    0.07    0.09
  -4  -7   7   -0.01    0.08
   4  -7  -7    0.03    0.04
   4  -7  -7    0.06    0.03
   4   7  -6    0.02    0.03
  -4   7   6   -0.01    0.04
   4   7  -6    0.02    0.07
   4  -7  -6    0.05    0.06
  -4  -7   6   -0.02    0.03
  -4  -7   6    0.05    0.06
   4  -7  -6    0.04    0.05
   4  -7  -6   -0.12    0.07
   4   7  -5   -0.01    0.02
   4   7  -5    0.01    0.04
  -4   7   5    0.05    0.09
  -4   7   5   -0.09    0.04
  -4   7   5   -0.03    0.04
   4   7  -5   -0.01    0.03
  -4   7   5   -0.02    0.05
   4   7  -5    0.04    0.09
   4  -7  -5   -0.01    0.07
   4  -7  -5   -0.02    0.04
   4  -7  -5   -0.07    0.05
   4  -7  -5    0.01    0.05
  -4  -7   5   -0.02    0.04
  -4  -7   5    0.07    0.05
  -4  -7   5    0.01    0.08
   4   7  -4    0.73    0.11
   4   7  -4    0.87    0.22
  -4   7   4    0.82    0.15
   4   7  -4    0.90    0.08
   4   7  -4    1.00    0.05
  -4   7   4    0.84    0.19
   4   7  -4    0.89    0.04
  -4   7   4    0.98    0.14
   4  -7  -4    0.78    0.12
   4  -7  -4    0.73    0.13
  -4  -7   4    0.85    0.20
  -4  -7   4    0.78    0.15
   4  -7  -4    1.11    0.14
  -4  -7   4    0.84    0.14
   4  -7  -4    0.68    0.12
   4  -7  -4    0.96    0.16
  -4   7   3    3.80    0.27
  -4   7   3    4.07    0.30
  -4   7   3    3.75    0.32
   4   7  -3    4.03    0.38
   4   7  -3    4.00    0.13
   4   7  -3    3.87    0.23
   4   7  -3    4.33    0.18
   4   7  -3    3.97    0.12
   4  -7  -3    4.06    0.24
  -4  -7   3    4.28    0.26
   4  -7  -3    4.16    0.30
  -4  -7   3    4.11    0.40
   4  -7  -3    3.68    0.21
   4  -7  -3    4.00    0.27
   4  -7  -3    3.72    0.24
  -4  -7   3    4.15    0.28
  -4   7   2    0.12    0.05
   4   7  -2   -0.01    0.03
   4   7  -2    0.03    0.02
   4   7  -2    0.02    0.03
   4   7  -2    0.00    0.08
  -4   7   2    0.02    0.05
   4  -7  -2   -0.02    0.03
  -4  -7   2    0.02    0.09
   4  -7  -2    0.09    0.05
  -4  -7   2    0.01    0.03
  -4  -7   2    0.01    0.02
   4  -7  -2    0.01    0.02
   4  -7  -2    0.02    0.03
   4  -7  -2    0.01    0.03
  -4  -7   2    0.00    0.03
   4   7  -1    0.03    0.03
   4   7  -1    0.04    0.03
  -4   7   1    0.11    0.07
  -4   7   1   -0.02    0.05
   4   7  -1    0.04    0.04
  -4   7   1    0.11    0.05
   4   7  -1    0.08    0.04
   4  -7  -1   -0.02    0.06
  -4  -7   1    0.11    0.06
   4  -7  -1    0.04    0.01
  -4  -7   1    0.05    0.02
  -4  -7   1    0.05    0.04
   4  -7  -1    0.01    0.03
   4  -7  -1    0.02    0.03
  -4  -7   1    0.05    0.06
  -4   7   0   -0.06    0.04
   4   7   0    0.12    0.04
  -4   7   0    0.08    0.04
  -4   7   0    0.12    0.05
   4   7   0   -0.05    0.05
   4   7   0    0.06    0.04
   4   7   0    0.05    0.03
  -4  -7   0    0.10    0.06
   4  -7   0    0.03    0.03
   4  -7   0    0.05    0.04
  -4  -7   0    0.10    0.08
  -4  -7   0    0.07    0.04
  -4  -7   0    0.06    0.03
   4  -7   0    0.18    0.09
  -4   7  -1    1.95    0.17
  -4   7  -1    2.16    0.23
   4   7   1    1.72    0.23
   4   7   1    1.89    0.16
   4   7   1    1.89    0.16
  -4   7  -1    1.64    0.16
   4   7   1    1.96    0.17
  -4  -7  -1    1.66    0.24
   4  -7   1    2.06    0.26
  -4  -7  -1    1.96    0.16
  -4  -7  -1    1.97    0.15
  -4  -7  -1    1.76    0.12
   4  -7   1    2.03    0.16
   4  -7   1    1.87    0.13
   4   7   2    4.17    0.27
   4   7   2    3.59    0.25
  -4   7  -2    3.87    0.23
  -4   7  -2    3.60    0.24
   4   7   2    3.96    0.25
  -4   7  -2    3.85    0.34
   4   7   2    3.90    0.33
  -4  -7  -2    3.87    0.36
   4  -7   2    4.25    0.21
  -4  -7  -2    4.06    0.19
   4  -7   2    3.64    0.36
  -4  -7  -2    3.65    0.24
  -4  -7  -2    4.06    0.23
   4  -7   2    3.70    0.23
  -4   7  -3    0.36    0.07
   4   7   3    0.19    0.09
   4   7   3    0.26    0.10
  -4   7  -3    0.36    0.14
  -4   7  -3    0.36    0.08
   4   7   3    0.41    0.11
   4   7   3    0.40    0.09
  -4  -7  -3    0.32    0.06
  -4  -7  -3    0.33    0.07
   4  -7   3    0.28    0.07
  -4  -7  -3    0.26    0.11
   4  -7   3    0.23    0.07
   4  -7   3    0.48    0.16
  -4  -7  -3    0.30    0.12
   4   7   4    0.25    0.09
   4   7   4    0.02    0.07
  -4   7  -4    0.01    0.03
  -4   7  -4    0.03    0.04
   4  -7   4    0.06    0.05
   4  -7   4    0.16    0.09
  -4  -7  -4    0.05    0.07
  -4  -7  -4    0.09    0.04
  -4  -7  -4    0.13    0.07
   4  -7   4    0.09    0.05
  -4  -7  -4    0.06    0.04
   4   7   5    0.20    0.09
   4   7   5    0.13    0.12
  -4   7  -5    0.24    0.07
   4   7   5    0.26    0.10
   4  -7   5    0.18    0.08
   4  -7   5    0.34    0.11
  -4  -7  -5    0.16    0.05
  -4  -7  -5    0.39    0.09
  -4  -7  -5    0.19    0.09
   4   7   6   -0.20    0.14
   4   7   6    0.01    0.06
  -4   7  -6    0.03    0.04
   4   7   6   -0.06    0.09
   4  -7   6    0.01    0.06
  -4  -7  -6    0.02    0.04
  -4  -7  -6    0.03    0.04
   4  -7   6   -0.07    0.06
  -4   7  -7    0.06    0.05
   4   7   7    0.09    0.06
   4  -7   7    0.15    0.09
  -4  -7  -7    0.08    0.05
  -4  -7  -7    0.23    0.07
   4   7   8    0.08    0.06
  -4   7  -8    0.18    0.06
   4  -7   8    0.20    0.13
  -4  -7  -8    0.02    0.04
  -4  -7  -8    0.02    0.05
   4   7   9   -0.11    0.06
  -4   7  -9   -0.05    0.06
  -4  -7  -9   -0.10    0.05
   4  -7   9   -0.04    0.10
   4   7  10   -0.14    0.08
  -4   7 -10   -0.06    0.17
  -4   7 -10   -0.12    0.05
  -4  -7 -10    0.00    0.08
   4  -7  10    0.18    0.18
   4   8 -11   -0.10    0.13
   4   8 -11   -0.04    0.17
   4  -8 -11    0.02    0.10
   4  -8 -11   -0.08    0.07
  -4  -8  11   -0.11    0.14
   4   8 -10   -0.16    0.12
  -4   8  10    0.10    0.12
   4  -8 -10   -0.01    0.11
  -4  -8  10    0.03    0.08
   4  -8 -10   -0.02    0.06
   4   8  -9   -0.04    0.06
  -4   8   9   -0.10    0.06
  -4  -8   9   -0.03    0.08
  -4  -8   9    0.06    0.09
   4  -8  -9   -0.11    0.08
   4  -8  -9    0.02    0.09
   4   8  -8    0.10    0.12
  -4  -8   8    0.16    0.11
  -4  -8   8    0.25    0.11
   4  -8  -8   -0.01    0.07
   4  -8  -8    0.11    0.06
  -4   8   7    4.42    0.39
   4   8  -7    3.82    0.45
   4  -8  -7    4.69    0.34
   4  -8  -7    4.42    0.36
  -4  -8   7    4.34    0.37
  -4  -8   7    3.90    0.35
   4   8  -6   -0.02    0.04
  -4   8   6    0.01    0.03
  -4  -8   6   -0.03    0.03
  -4  -8   6   -0.08    0.04
   4  -8  -6    0.06    0.07
   4  -8  -6    0.01    0.04
  -4   8   5    0.34    0.12
  -4   8   5    0.35    0.11
   4   8  -5    0.48    0.18
   4   8  -5    0.27    0.05
   4  -8  -5    0.31    0.09
  -4  -8   5    0.53    0.15
  -4  -8   5    0.34    0.11
   4  -8  -5    0.34    0.10
   4  -8  -5    0.40    0.12
  -4   8   4   -0.03    0.09
   4   8  -4   -0.02    0.02
   4   8  -4    0.03    0.08
  -4   8   4    0.05    0.06
  -4   8   4    0.00    0.09
  -4   8   4    0.01    0.06
  -4  -8   4   -0.02    0.06
   4  -8  -4   -0.02    0.03
   4  -8  -4   -0.01    0.02
  -4  -8   4   -0.02    0.05
   4  -8  -4    0.05    0.07
   4   8  -3   -0.01    0.04
  -4   8   3   -0.06    0.06
  -4   8   3   -0.04    0.04
   4   8  -3   -0.02    0.03
  -4   8   3    0.04    0.06
   4   8  -3    0.02    0.02
  -4   8   3   -0.01    0.04
  -4  -8   3   -0.08    0.05
   4  -8  -3   -0.04    0.02
  -4  -8   3    0.00    0.05
   4  -8  -3   -0.01    0.05
   4  -8  -3    0.10    0.05
   4  -8  -3    0.06    0.03
   4  -8  -3    0.01    0.06
  -4  -8   3    0.01    0.04
  -4  -8   3    0.00    0.02
  -4   8   2    0.00    0.05
   4   8  -2   -0.01    0.04
  -4   8   2    0.01    0.04
  -4   8   2    0.10    0.05
   4   8  -2    0.00    0.04
   4   8  -2   -0.01    0.02
  -4  -8   2    0.05    0.09
  -4  -8   2   -0.03    0.02
  -4  -8   2   -0.02    0.02
   4  -8  -2   -0.01    0.02
   4  -8  -2   -0.05    0.04
   4  -8  -2    0.03    0.04
   4  -8  -2    0.00    0.04
   4  -8  -2   -0.02    0.04
  -4  -8   2   -0.01    0.04
   4   8  -1    0.03    0.04
  -4   8   1    0.08    0.07
   4   8  -1    0.14    0.05
   4   8  -1    0.17    0.04
   4   8  -1    0.24    0.12
  -4   8   1    0.22    0.11
  -4   8   1    0.16    0.08
   4  -8  -1    0.18    0.09
  -4  -8   1    0.14    0.03
   4  -8  -1    0.01    0.05
   4  -8  -1    0.21    0.04
   4  -8  -1    0.25    0.07
   4  -8  -1    0.12    0.02
  -4  -8   1    0.14    0.11
  -4  -8   1    0.18    0.06
  -4  -8   1    0.14    0.05
  -4   8   0    0.11    0.09
   4   8   0    0.10    0.05
  -4   8   0    0.00    0.03
   4   8   0    0.01    0.04
   4   8   0    0.11    0.04
   4   8   0    0.05    0.07
  -4   8   0    0.03    0.05
  -4  -8   0    0.08    0.05
  -4  -8   0    0.03    0.03
   4  -8   0    0.04    0.04
   4  -8   0    0.05    0.04
  -4  -8   0    0.10    0.05
   4  -8   0    0.00    0.05
  -4  -8   0   -0.07    0.06
   4   8   1    0.50    0.16
   4   8   1    0.56    0.10
   4   8   1    0.64    0.10
   4   8   1    0.68    0.13
  -4   8  -1    0.44    0.13
  -4   8  -1    0.47    0.10
  -4   8  -1    0.70    0.13
  -4  -8  -1    0.60    0.11
   4  -8   1    0.64    0.10
   4  -8   1    0.42    0.14
   4  -8   1    0.41    0.09
  -4  -8  -1    0.74    0.08
  -4  -8  -1    0.74    0.18
  -4  -8  -1    0.46    0.09
  -4   8  -2   10.27    0.61
   4   8   2   10.25    0.48
  -4   8  -2   10.80    0.45
   4   8   2   10.02    0.59
   4   8   2   11.16    0.48
   4   8   2   10.33    0.49
  -4   8  -2   10.35    0.45
   4  -8   2   10.90    0.42
   4  -8   2   10.69    0.67
  -4  -8  -2   10.77    0.64
  -4  -8  -2   10.28    0.37
  -4  -8  -2   10.58    0.44
   4  -8   2   10.07    0.43
  -4  -8  -2   10.58    0.46
  -4   8  -3    0.12    0.06
   4   8   3    0.16    0.07
  -4   8  -3    0.10    0.04
   4   8   3    0.13    0.10
   4   8   3    0.28    0.08
  -4  -8  -3    0.22    0.06
  -4  -8  -3    0.03    0.08
  -4  -8  -3    0.05    0.03
   4  -8   3    0.30    0.12
  -4  -8  -3    0.24    0.09
   4  -8   3    0.19    0.05
   4   8   4    0.03    0.07
  -4   8  -4   -0.03    0.03
   4   8   4    0.10    0.08
   4   8   4    0.00    0.02
  -4  -8  -4   -0.06    0.06
  -4  -8  -4    0.06    0.07
  -4  -8  -4   -0.01    0.02
   4  -8   4    0.04    0.06
  -4  -8  -4    0.03    0.04
   4  -8   4   -0.03    0.05
  -4   8  -5   -0.04    0.02
   4   8   5   -0.15    0.06
  -4  -8  -5   -0.02    0.04
   4  -8   5   -0.03    0.05
  -4  -8  -5    0.04    0.03
   4   8   6    0.04    0.05
  -4   8  -6    0.02    0.04
  -4  -8  -6    0.04    0.03
   4  -8   6    0.04    0.08
  -4   8  -7   -0.03    0.03
   4   8   7   -0.02    0.03
   4  -8   7   -0.01    0.07
  -4  -8  -7   -0.02    0.03
  -4  -8  -7    0.02    0.03
   4   8   8   -0.10    0.05
  -4  -8  -8   -0.06    0.04
   4  -8   8    0.04    0.14
  -4  -8  -8    0.01    0.05
  -4   8  -9    0.02    0.05
   4   8   9    0.15    0.06
  -4   8  -9   -0.19    0.13
  -4  -8  -9   -0.04    0.04
   4  -8   9   -0.07    0.17
   4   8  10    0.13    0.11
  -4   8 -10    0.16    0.16
[truncated: 388,577 more chars]
