# Supplementary material for: 2-Cyano-N′-[(1E)-1-(3,4-di­meth­oxy­phen­yl)ethylidene]acetohydrazide
Source: IUCrdata. 2026 Feb 5;11(Pt 2):x260089. doi: 10.1107/S2414314626000891 (PMC12961667; doi:10.1107/S2414314626000891)
Supplement: Supplementary file 2 [file x-11-x260089-Isup2.hkl]

data_I                                                                          
_shelx_title ' 3_4_DMK_220925_0m_a.res in P2(1)/c'                              
_shelx_refln_list_code          4                                               
_shelx_F_calc_maximum      320.55                                               
_exptl_crystal_F_000       552.00                                               
_reflns_d_resolution_high  0.7498                                               
                                                                                
loop_                                                                           
 _space_group_symop_operation_xyz                                               
 'x, y, z'                                                                      
 '-x, y+1/2, -z+1/2'                                                            
 '-x, -y, -z'                                                                   
 'x, -y-1/2, z-1/2'                                                             
                                                                                
_cell_length_a    11.2308                                                       
_cell_length_b    11.7792                                                       
_cell_length_c    10.3668                                                       
_cell_angle_alpha  90.000                                                       
_cell_angle_beta  102.692                                                       
_cell_angle_gamma  90.000                                                       
                                                                                
_shelx_F_squared_multiplier     1.000                                           
                                                                                
loop_                                                                           
 _refln_index_h                                                                 
 _refln_index_k                                                                 
 _refln_index_l                                                                 
 _refln_F_squared_calc                                                          
 _refln_F_squared_meas                                                          
 _refln_F_squared_sigma                                                         
 _refln_observed_status                                                         
   1   0   0        177.92        143.38         7.10 o                         
   2   0   0       2751.86       2432.31        76.18 o                         
   3   0   0       5038.38       4354.52       107.64 o                         
   4   0   0          1.43          0.39         0.46 o                         
   5   0   0         13.00          9.21         0.93 o                         
   6   0   0          0.00          3.07         0.71 o                         
   7   0   0         38.00         43.25         2.12 o                         
   8   0   0          8.23          9.65         1.39 o                         
   9   0   0         16.21         15.58         1.92 o                         
  10   0   0          0.07          0.21         1.43 o                         
  11   0   0          0.23         -1.40         3.59 o                         
  12   0   0         14.19         12.53         5.09 o                         
  13   0   0         17.54          8.69         5.88 o                         
  14   0   0          3.92          8.32        12.49 o                         
   1   1   0       7219.28       7098.91       113.87 o                         
   2   1   0       1189.50       1167.62         7.91 o                         
   3   1   0          0.72          2.82         0.31 o                         
   4   1   0         50.47         50.49         1.15 o                         
   5   1   0         60.87         59.57         1.45 o                         
   6   1   0        140.61        160.77         2.70 o                         
   7   1   0         67.45         80.06         2.11 o                         
   8   1   0          6.36          6.56         0.95 o                         
   9   1   0          5.28          3.95         1.09 o                         
  10   1   0          2.37         -0.37         1.11 o                         
  11   1   0          3.24          1.48         1.64 o                         
  12   1   0         16.66         12.57         4.65 o                         
  13   1   0          5.67          2.19         3.25 o                         
  14   1   0         63.52         88.03        15.59 o                         
   0   2   0       1584.52       1278.54        15.91 o                         
   1   2   0        129.68        104.82         1.37 o                         
   2   2   0       5421.66       4941.62        95.35 o                         
   3   2   0          0.33          0.24         0.30 o                         
   4   2   0        461.82        412.08         4.35 o                         
   5   2   0         77.39         68.69         1.70 o                         
   6   2   0        137.55        143.68         2.53 o                         
   7   2   0        680.68        786.41         7.63 o                         
   8   2   0        126.06        150.02         3.01 o                         
   9   2   0          0.62         -0.79         0.79 o                         
  10   2   0          0.14         -1.54         1.54 o                         
  11   2   0          0.22         -1.25         1.55 o                         
  12   2   0          0.80         -2.58         2.58 o                         
  13   2   0          0.10         -1.84         7.64 o                         
  14   2   0          0.99         -3.87         4.20 o                         
   1   3   0          2.73          8.65         0.47 o                         
   2   3   0       1229.60       1187.44         8.71 o                         
   3   3   0         36.57         50.90         1.32 o                         
   4   3   0        508.07        479.08         4.76 o                         
   5   3   0        618.74        618.31         6.12 o                         
   6   3   0        518.02        564.90         6.43 o                         
   7   3   0        498.48        569.50         6.33 o                         
   8   3   0        116.08        123.82         3.21 o                         
   9   3   0          0.17         -0.24         0.95 o                         
  10   3   0         37.28         30.97         3.16 o                         
  11   3   0          2.48          2.32         2.18 o                         
  12   3   0          3.07          6.72         2.88 o                         
  13   3   0          0.24         -3.31         3.31 o                         
  14   3   0          0.44          2.94         5.65 o                         
   0   4   0       5626.20       5304.72       101.04 o                         
   1   4   0       2078.56       1901.03        13.31 o                         
   2   4   0       3053.85       2890.73        20.67 o                         
   3   4   0        161.30        158.34         2.79 o                         
   4   4   0          0.11          1.89         0.44 o                         
   5   4   0         94.72        112.72         2.14 o                         
   6   4   0          4.98          1.89         0.68 o                         
   7   4   0        436.64        478.14         5.75 o                         
   8   4   0         16.04         12.56         1.14 o                         
   9   4   0         48.47         54.96         3.79 o                         
  10   4   0          3.57         -0.42         2.52 o                         
  11   4   0          0.89          4.69         3.24 o                         
  12   4   0          0.23         -0.72         2.76 o                         
  13   4   0          0.43          0.97         4.45 o                         
  14   4   0          0.67         -2.50         3.60 o                         
   1   5   0       1405.11       1442.13        10.84 o                         
   2   5   0          6.60          3.97         0.50 o                         
   3   5   0        228.41        224.70         3.69 o                         
   4   5   0         84.16         86.12         2.33 o                         
   5   5   0        140.71        149.84         3.24 o                         
   6   5   0        184.26        184.19         3.29 o                         
   7   5   0         16.41         13.18         1.43 o                         
   8   5   0          0.37         -0.75         1.21 o                         
   9   5   0          2.26         -1.68         1.68 o                         
  10   5   0          1.26         -2.49         2.49 o                         
  11   5   0          0.00          0.34         5.05 o                         
  12   5   0          2.28          1.02         3.03 o                         
  13   5   0          0.37          4.72         3.33 o                         
   0   6   0       3538.91       3736.53        39.55 o                         
   1   6   0        122.06        126.39         2.39 o                         
   2   6   0        131.59        128.50         2.39 o                         
   3   6   0        138.26        155.58         2.51 o                         
   4   6   0        229.48        224.04         4.13 o                         
   5   6   0         27.02         25.01         1.54 o                         
   6   6   0        295.02        319.47         5.88 o                         
   7   6   0         72.03         80.46         2.83 o                         
   8   6   0          0.45         -0.17         1.19 o                         
   9   6   0         36.84         38.77         4.56 o                         
  10   6   0          6.68          8.72         2.44 o                         
  11   6   0          0.42          1.05         3.04 o                         
  12   6   0          0.32          3.75         4.08 o                         
  13   6   0          0.54          8.18         3.68 o                         
   1   7   0         16.11         15.02         1.02 o                         
   2   7   0         14.38         24.36         1.21 o                         
   3   7   0        446.99        487.88         5.88 o                         
   4   7   0          3.34          4.78         1.06 o                         
   5   7   0         22.78         20.81         1.55 o                         
   6   7   0          1.76         -0.14         0.77 o                         
   7   7   0        201.59        242.72         6.89 o                         
   8   7   0        145.30        163.37         6.04 o                         
   9   7   0         35.95         35.36         4.25 o                         
  10   7   0          4.05          1.32         2.04 o                         
  11   7   0          2.26         -3.04         3.04 o                         
  12   7   0          9.40         10.43         4.48 o                         
  13   7   0          0.45          3.49         6.65 o                         
   0   8   0         16.27         16.42         2.08 o                         
   1   8   0         15.96         15.36         1.49 o                         
   2   8   0          0.05          0.06         0.52 o                         
   3   8   0          1.61          0.64         0.54 o                         
   4   8   0          5.12          3.56         0.97 o                         
   5   8   0         37.08         39.57         2.26 o                         
   6   8   0         33.45         27.73         2.28 o                         
   7   8   0        352.18        448.27        11.37 o                         
   8   8   0          1.74          2.68         1.83 o                         
   9   8   0         17.05         18.95         3.91 o                         
  10   8   0          3.70         -2.23         3.61 o                         
  11   8   0          2.30         -1.09         3.25 o                         
  12   8   0          0.05          7.44         4.69 o                         
   1   9   0         40.26         36.67         1.85 o                         
   2   9   0         76.95         73.11         2.56 o                         
   3   9   0         40.26         44.28         2.11 o                         
   4   9   0         74.14         81.46         3.46 o                         
   5   9   0        444.75        479.19         9.63 o                         
   6   9   0          6.17          7.79         2.56 o                         
   7   9   0        157.27        195.04         7.76 o                         
   8   9   0         23.86         21.56         3.25 o                         
   9   9   0          1.67          5.27         2.66 o                         
  10   9   0         22.11         10.28         4.05 o                         
  11   9   0          0.27          0.20         3.88 o                         
   0  10   0          2.42         -2.54         2.54 o                         
   1  10   0         35.90         25.89         2.35 o                         
   2  10   0         13.91         14.64         1.49 o                         
   3  10   0          2.24          0.34         1.25 o                         
   4  10   0         10.19          8.25         1.77 o                         
   5  10   0         11.49          6.09         2.83 o                         
   6  10   0         64.57         57.22         5.39 o                         
   7  10   0         25.55         29.47         3.41 o                         
   8  10   0          0.81          7.81         3.34 o                         
   9  10   0         37.84         45.15         5.61 o                         
  10  10   0          5.09          4.03         6.73 o                         
  11  10   0          0.00         -1.51         2.94 o                         
   1  11   0          1.09         -1.04         1.13 o                         
   2  11   0          1.40          1.60         1.75 o                         
   3  11   0         48.04         41.94         3.56 o                         
   4  11   0          4.35          7.09         2.02 o                         
   5  11   0         10.14          7.23         2.15 o                         
   6  11   0          6.15          5.76         2.25 o                         
   7  11   0          6.88          8.16         2.46 o                         
   8  11   0         26.50         31.78         5.06 o                         
   9  11   0          0.38         -2.26         3.18 o                         
  10  11   0          0.20         -4.93         4.93 o                         
   0  12   0         63.43         58.88         7.34 o                         
   1  12   0          3.78          0.93         2.09 o                         
   2  12   0         21.00         15.85         3.34 o                         
   3  12   0         59.60         60.83         5.85 o                         
   4  12   0          0.03         -1.09         3.19 o                         
   5  12   0          2.47          3.32         2.85 o                         
   6  12   0         11.66         11.95         3.53 o                         
   7  12   0         15.51         14.74         3.60 o                         
   8  12   0          0.78          0.68         4.23 o                         
   9  12   0          0.83         -3.35         4.99 o                         
   1  13   0          2.68         -0.17         2.55 o                         
   2  13   0         16.39         14.55         3.18 o                         
   3  13   0         31.42         50.27         6.03 o                         
   4  13   0          0.01         -2.29         2.29 o                         
   5  13   0          3.02         -0.29         2.59 o                         
   6  13   0         12.17          9.68         3.43 o                         
   7  13   0          3.41          3.00         3.22 o                         
   8  13   0          3.64         -2.64         3.85 o                         
   0  14   0         19.27         15.11         5.47 o                         
   1  14   0          1.57          4.64         4.33 o                         
   2  14   0         15.34         15.57         5.47 o                         
   3  14   0          3.33          1.99         3.29 o                         
   4  14   0          4.00          6.55         5.21 o                         
   5  14   0          6.25          2.95         3.57 o                         
   6  14   0          0.19         -3.53         4.52 o                         
   1  15   0         11.03          1.78         5.36 o                         
   2  15   0          3.93         -2.52         6.59 o                         
   3  15   0          2.22         -1.46         4.27 o                         
   4  15   0          1.51         -3.47         3.87 o                         
 -14   1   1          7.45          4.38         8.77 o                         
 -13   1   1          0.09          0.33         3.36 o                         
 -12   1   1          0.79         -2.14         2.14 o                         
 -11   1   1          0.10         -1.03         2.24 o                         
 -10   1   1          0.65         -1.26         1.26 o                         
  -9   1   1          0.42         -0.64         0.64 o                         
  -8   1   1          5.55          1.91         1.00 o                         
  -7   1   1         80.60         86.79         2.25 o                         
  -6   1   1        490.95        516.69         5.53 o                         
  -5   1   1          1.78          4.02         0.59 o                         
  -4   1   1        290.16        283.83         3.41 o                         
  -3   1   1         83.94         85.23         1.57 o                         
  -2   1   1        794.81        738.83         5.98 o                         
  -1   1   1       1069.30        934.38         6.62 o                         
   0   1   1        638.84        577.91         4.41 o                         
   1   1   1       1933.84       1613.29        11.38 o                         
   2   1   1        345.35        265.98         2.63 o                         
   3   1   1       2891.40       2748.06        22.10 o                         
   4   1   1         51.04         36.71         1.15 o                         
   5   1   1         73.26         67.53         1.44 o                         
   6   1   1         32.04         29.03         0.87 o                         
   7   1   1          0.50          0.04         0.55 o                         
   8   1   1          0.03         -0.65         0.65 o                         
   9   1   1         22.06         21.99         1.78 o                         
  10   1   1          0.11         -1.02         1.02 o                         
  11   1   1         37.78         37.48         3.55 o                         
  12   1   1          3.92          1.78         2.59 o                         
  13   1   1          0.23         -3.13         3.13 o                         
  14   1   1          1.82         -2.50         6.66 o                         
 -14   2   1          1.36          3.91         4.57 o                         
 -13   2   1          1.62         -1.45         3.60 o                         
 -12   2   1          0.18         -2.52         2.87 o                         
 -11   2   1          1.41         -1.87         1.87 o                         
 -10   2   1         43.67         43.79         3.32 o                         
  -9   2   1         12.76          9.84         1.24 o                         
  -8   2   1         95.59        111.34         2.80 o                         
  -7   2   1          0.00         -0.40         0.40 o                         
  -6   2   1          0.22          0.40         0.44 o                         
  -5   2   1         97.22         96.69         2.13 o                         
  -4   2   1        244.64        227.92         3.00 o                         
  -3   2   1       4749.43       4350.63        50.21 o                         
  -2   2   1         75.91         69.34         1.59 o                         
  -1   2   1         54.87         52.43         1.10 o                         
   0   2   1       8176.98       7710.87       117.02 o                         
   1   2   1         84.51         68.25         1.32 o                         
   2   2   1        410.85        371.14         3.55 o                         
   3   2   1         50.76         52.52         1.15 o                         
   4   2   1         61.23         65.99         1.44 o                         
   5   2   1        680.91        683.87         6.63 o                         
   6   2   1         33.99         34.82         1.16 o                         
   7   2   1        344.07        347.26         5.84 o                         
   8   2   1          2.00          1.47         0.75 o                         
   9   2   1          6.27          5.37         1.25 o                         
  10   2   1          0.13          1.51         2.18 o                         
  11   2   1          7.62          9.27         2.33 o                         
  12   2   1         22.30         39.10         5.89 o                         
  13   2   1          8.33         11.24         3.80 o                         
  14   2   1          1.32         -2.59         4.52 o                         
 -14   3   1          7.66         12.16         5.77 o                         
 -13   3   1          0.32          0.37         3.71 o                         
 -12   3   1          2.17         -2.13         2.50 o                         
 -11   3   1          0.60         -2.75         2.75 o                         
 -10   3   1          5.18          3.72         2.11 o                         
  -9   3   1          0.20         -0.91         0.91 o                         
  -8   3   1         47.13         59.36         2.05 o                         
  -7   3   1         15.21         12.29         1.03 o                         
  -6   3   1         21.56         21.11         1.13 o                         
  -5   3   1        266.02        241.26         3.36 o                         
  -4   3   1        358.05        337.78         3.92 o                         
  -3   3   1        262.62        244.26         3.03 o                         
  -2   3   1       2243.68       2076.53        14.70 o                         
  -1   3   1       1408.94       1316.05         9.78 o                         
   0   3   1        602.31        536.53         4.79 o                         
   1   3   1        808.47        761.33         6.20 o                         
   2   3   1        455.27        413.42         4.59 o                         
   3   3   1        136.69        125.01         1.91 o                         
   4   3   1          2.99          1.30         0.39 o                         
   5   3   1        226.85        264.02         3.39 o                         
   6   3   1          0.74          1.54         0.61 o                         
   7   3   1         86.97         92.04         2.12 o                         
   8   3   1          0.74         -0.54         0.80 o                         
   9   3   1         12.29         10.83         1.81 o                         
  10   3   1          0.75         -1.68         2.58 o                         
  11   3   1         26.22         22.05         3.29 o                         
  12   3   1          6.43         -1.00         3.68 o                         
  13   3   1          0.52         -0.28         3.52 o                         
  14   3   1          1.86          1.47         6.55 o                         
 -14   4   1          0.01          1.70         4.33 o                         
 -13   4   1          0.90          2.16         3.39 o                         
 -12   4   1          4.13          0.19         4.86 o                         
 -11   4   1          2.27         -0.68         3.48 o                         
 -10   4   1          4.73          4.37         2.14 o                         
  -9   4   1         54.37         50.34         2.97 o                         
  -8   4   1          6.40          6.62         0.95 o                         
  -7   4   1          6.92          5.72         0.92 o                         
  -6   4   1         84.22         76.02         2.49 o                         
  -5   4   1         75.66         70.18         1.78 o                         
  -4   4   1         55.66         54.86         1.66 o                         
  -3   4   1         30.99         35.30         1.22 o                         
  -2   4   1        351.19        340.03         3.87 o                         
  -1   4   1        579.68        535.60         5.16 o                         
   0   4   1        149.25        142.44         2.22 o                         
   1   4   1        495.68        465.02         4.58 o                         
   2   4   1        476.55        509.18         5.66 o                         
   3   4   1        830.62        806.97         9.54 o                         
   4   4   1         31.13         38.26         1.67 o                         
   5   4   1         33.63         38.77         1.36 o                         
   6   4   1        127.44        143.39         2.76 o                         
   7   4   1         49.09         56.76         2.59 o                         
   8   4   1         26.56         28.82         1.80 o                         
   9   4   1         38.22         37.53         3.41 o                         
  10   4   1          1.48          1.97         1.85 o                         
  11   4   1          2.42         -0.25         1.47 o                         
  12   4   1          1.29         -3.21         3.21 o                         
  13   4   1          0.03         -4.53         4.53 o                         
 -14   5   1          0.23         -3.87         3.87 o                         
 -13   5   1          0.08          2.44         3.83 o                         
 -12   5   1          1.38         -3.36         3.36 o                         
 -11   5   1          0.57          5.25         3.50 o                         
 -10   5   1          4.37          1.61         2.24 o                         
  -9   5   1         32.29         28.99         3.15 o                         
  -8   5   1         26.42         23.93         1.78 o                         
  -7   5   1          0.61         -0.63         0.63 o                         
  -6   5   1          0.82         -0.45         0.45 o                         
  -5   5   1         93.49        103.93         2.17 o                         
  -4   5   1        207.54        202.55         3.12 o                         
  -3   5   1         61.03         72.21         1.80 o                         
  -2   5   1        183.87        215.66         3.44 o                         
  -1   5   1        494.56        513.46         5.50 o                         
   0   5   1        330.24        327.57         3.91 o                         
   1   5   1        297.34        304.21         3.79 o                         
   2   5   1        599.25        597.78         5.80 o                         
   3   5   1         52.62         43.12         1.75 o                         
   4   5   1          2.24          2.15         0.64 o                         
   5   5   1         95.53         98.67         2.95 o                         
   6   5   1        147.43        149.96         3.43 o                         
   7   5   1          2.65          0.93         0.66 o                         
   8   5   1          4.12          1.37         1.57 o                         
   9   5   1         13.99         16.76         3.10 o                         
  10   5   1          1.78         -1.44         1.44 o                         
  11   5   1          4.64          0.99         4.69 o                         
  12   5   1         11.06         16.22         4.24 o                         
  13   5   1          2.99         -3.34         4.01 o                         
 -13   6   1          0.27          5.60         4.90 o                         
 -12   6   1          0.06         -0.41         4.81 o                         
 -11   6   1          0.60          1.02         2.58 o                         
 -10   6   1          3.25          3.36         2.92 o                         
  -9   6   1          1.31          0.92         1.74 o                         
  -8   6   1         17.98         20.53         2.44 o                         
  -7   6   1        157.34        160.66         3.90 o                         
  -6   6   1         35.38         37.79         1.39 o                         
  -5   6   1        183.42        191.58         3.10 o                         
  -4   6   1         91.44         85.79         2.08 o                         
  -3   6   1         74.57         72.13         2.11 o                         
  -2   6   1        977.66       1087.03         9.49 o                         
  -1   6   1        887.94        988.38         8.67 o                         
   0   6   1        188.76        226.35         3.43 o                         
   1   6   1         64.88         60.83         1.88 o                         
   2   6   1        290.71        301.06         4.00 o                         
   3   6   1        267.58        257.34         4.42 o                         
   4   6   1        605.40        626.08         7.68 o                         
   5   6   1         64.06         71.35         3.35 o                         
   6   6   1         13.59         12.76         1.32 o                         
   7   6   1         23.17         18.95         1.89 o                         
   8   6   1          6.60          5.60         1.72 o                         
   9   6   1          0.86         -1.85         2.20 o                         
  10   6   1          3.87          1.61         1.81 o                         
  11   6   1          3.53          0.65         2.97 o                         
  12   6   1          3.55          3.19         2.79 o                         
  13   6   1          4.05          2.42         3.80 o                         
 -13   7   1          0.03          6.75         7.55 o                         
 -12   7   1          0.04          1.34         6.01 o                         
 -11   7   1          2.85         -0.01         6.86 o                         
 -10   7   1          0.18         -0.99         1.78 o                         
  -9   7   1          3.01          6.81         2.41 o                         
  -8   7   1        104.72        137.44         8.30 o                         
  -7   7   1         87.29         94.94         4.36 o                         
  -6   7   1         20.19         16.30         1.36 o                         
  -5   7   1          2.14          1.23         0.88 o                         
  -4   7   1          3.02          3.54         0.69 o                         
  -3   7   1         27.16         22.50         1.20 o                         
  -2   7   1        474.11        495.15         5.83 o                         
  -1   7   1        723.29        720.45         7.44 o                         
   0   7   1         95.40         87.85         2.20 o                         
   1   7   1          2.40          6.02         0.76 o                         
   2   7   1          0.94          0.31         0.51 o                         
   3   7   1         18.06         14.69         1.27 o                         
   4   7   1        174.14        157.59         3.70 o                         
   5   7   1        101.94        114.19         3.26 o                         
   6   7   1         13.30         14.89         1.79 o                         
   7   7   1          2.17          0.08         1.42 o                         
   8   7   1          2.19         -1.00         1.79 o                         
   9   7   1          0.09          6.15         2.02 o                         
  10   7   1          0.00         -2.42         2.76 o                         
  11   7   1          0.04         -3.55         3.55 o                         
  12   7   1          2.60         -4.89         5.29 o                         
 -12   8   1          2.07         -4.81         4.81 o                         
 -11   8   1          0.27         -3.29         3.29 o                         
 -10   8   1         10.19          5.75         1.99 o                         
  -9   8   1        386.73        557.40        24.77 o                         
  -8   8   1         13.25         14.49         2.47 o                         
  -7   8   1         33.08         32.34         3.63 o                         
  -6   8   1         14.29          8.68         2.54 o                         
  -5   8   1          3.97          0.76         1.13 o                         
  -4   8   1         14.96         11.80         1.09 o                         
  -3   8   1          0.78          0.52         0.77 o                         
  -2   8   1         45.94         52.83         1.93 o                         
  -1   8   1         13.39         12.09         1.18 o                         
   0   8   1          0.08         -0.47         0.59 o                         
   1   8   1         54.74         44.54         1.79 o                         
   2   8   1         24.12         21.43         1.31 o                         
   3   8   1         39.89         39.87         2.15 o                         
   4   8   1         51.63         49.45         2.44 o                         
   5   8   1        162.21        172.02         5.05 o                         
   6   8   1       1471.86       1778.42        22.35 o                         
   7   8   1         18.80         16.77         2.42 o                         
   8   8   1          0.40          1.83         3.35 o                         
   9   8   1          8.31          7.76         2.55 o                         
  10   8   1          0.01         -0.37         7.56 o                         
  11   8   1          0.06          1.18         4.93 o                         
  12   8   1          0.94         -1.49         4.46 o                         
 -12   9   1          1.22         -3.19         3.19 o                         
 -11   9   1          2.33         -3.63         3.63 o                         
 -10   9   1         20.72         18.02         4.12 o                         
  -9   9   1          0.00          0.19         2.23 o                         
  -8   9   1        328.42        456.79        13.48 o                         
  -7   9   1         15.08         13.97         3.14 o                         
  -6   9   1         11.57          9.37         1.96 o                         
  -5   9   1          2.62          1.17         1.82 o                         
  -4   9   1          1.58          0.18         0.94 o                         
  -3   9   1          5.03          3.69         0.86 o                         
  -2   9   1          0.02         -0.14         0.75 o                         
  -1   9   1          0.43         -0.64         0.64 o                         
   0   9   1          0.05         -0.63         0.63 o                         
   1   9   1          7.95          7.03         0.98 o                         
   2   9   1         10.60         14.21         1.36 o                         
   3   9   1         37.57         38.67         2.23 o                         
   4   9   1         61.92         62.74         3.01 o                         
   5   9   1        810.18        971.38        15.27 o                         
   6   9   1         12.59         13.38         2.63 o                         
   7   9   1         79.86         93.51         6.63 o                         
   8   9   1          5.89          2.81         2.97 o                         
   9   9   1          5.24          6.20         2.65 o                         
  10   9   1          0.25         -2.88         2.88 o                         
  11   9   1          0.44         -3.71         3.71 o                         
 -11  10   1          2.52          1.66         4.45 o                         
 -10  10   1          0.92          1.84         5.53 o                         
  -9  10   1         32.89         23.78         4.83 o                         
  -8  10   1          3.40          3.40         3.04 o                         
  -7  10   1          5.32          1.69         1.98 o                         
  -6  10   1          0.61         -0.28         2.56 o                         
  -5  10   1          6.51          4.47         2.01 o                         
  -4  10   1          2.75          3.83         1.55 o                         
  -3  10   1          1.50         -1.42         1.42 o                         
  -2  10   1        159.65        140.88         4.00 o                         
  -1  10   1        143.88        122.22         3.87 o                         
   0  10   1          0.27         -0.94         0.94 o                         
   1  10   1         17.19         16.21         1.91 o                         
   2  10   1          9.97          8.77         1.40 o                         
   3  10   1          0.13         -1.04         1.04 o                         
   4  10   1          0.03          1.46         1.67 o                         
   5  10   1          5.09          3.69         1.78 o                         
   6  10   1         58.63         67.01         6.08 o                         
   7  10   1          5.20          2.93         3.87 o                         
   8  10   1         11.35         11.65         3.14 o                         
   9  10   1          0.94          0.73         3.65 o                         
  10  10   1          0.38          2.08         4.57 o                         
 -10  11   1          0.06          1.50         4.96 o                         
  -9  11   1          0.38         -2.12         3.48 o                         
  -8  11   1          1.69         -2.45         2.45 o                         
  -7  11   1          0.90         -0.12         1.80 o                         
  -6  11   1          0.17         -1.57         1.57 o                         
  -5  11   1          0.31         -2.28         2.28 o                         
  -4  11   1         13.38         11.86         2.85 o                         
  -3  11   1         94.15         95.52         5.54 o                         
  -2  11   1         23.71         11.62         2.20 o                         
  -1  11   1         45.66         28.66         2.46 o                         
   0  11   1        138.33        136.22         4.74 o                         
   1  11   1         16.88         18.48         2.41 o                         
   2  11   1          0.20         -1.60         1.60 o                         
   3  11   1          2.82          2.87         1.67 o                         
   4  11   1          7.12          9.53         2.54 o                         
   5  11   1          6.86          2.44         4.00 o                         
   6  11   1          2.61          0.48         1.94 o                         
   7  11   1          0.00         -1.05         2.39 o                         
   8  11   1          0.01         -2.49         2.80 o                         
   9  11   1          0.00          7.74         7.59 o                         
  10  11   1          0.00         -7.21         7.21 o                         
  -9  12   1          4.51          0.40         4.37 o                         
  -8  12   1          0.21          3.68         4.01 o                         
  -7  12   1          2.52         -0.46         2.94 o                         
  -6  12   1          1.63          3.79         2.98 o                         
  -5  12   1          1.77          1.17         2.20 o                         
  -4  12   1          2.12          2.65         2.19 o                         
  -3  12   1          2.86          2.04         3.03 o                         
  -2  12   1         86.51         80.86         5.90 o                         
  -1  12   1         86.74         76.46         5.14 o                         
   0  12   1          1.23          1.60         1.15 o                         
   1  12   1          0.28         -0.98         1.98 o                         
   2  12   1          4.53          3.20         2.05 o                         
   3  12   1         10.36          5.17         2.16 o                         
   4  12   1         15.58         17.52         4.13 o                         
   5  12   1          0.98          4.51         2.54 o                         
   6  12   1          8.44          6.23         2.97 o                         
   7  12   1          1.34          4.25         6.13 o                         
   8  12   1          3.06          2.57         4.49 o                         
   9  12   1          0.04         -2.79         5.89 o                         
  -8  13   1         21.51         26.19         5.33 o                         
  -7  13   1          0.48         -0.48         3.28 o                         
  -6  13   1          1.50         -2.77         2.77 o                         
  -5  13   1          3.14         -2.43         2.43 o                         
  -4  13   1          0.14         -3.14         3.14 o                         
  -3  13   1          0.29          0.09         2.24 o                         
  -2  13   1          3.07          2.59         3.17 o                         
  -1  13   1          4.59          4.91         3.75 o                         
   0  13   1          0.01         -1.88         1.88 o                         
   1  13   1          0.24         -2.06         2.06 o                         
   2  13   1          5.67          1.40         2.61 o                         
   3  13   1          1.80          0.10         2.29 o                         
   4  13   1          2.08          3.38         2.47 o                         
   5  13   1         41.91         56.36         5.25 o                         
   6  13   1          0.91          3.37         3.45 o                         
   7  13   1          5.37         10.55         5.10 o                         
  -6  14   1          0.39         -4.18         4.18 o                         
  -5  14   1          0.00         -2.49         3.97 o                         
  -4  14   1          0.17         -4.02         4.02 o                         
  -3  14   1          1.76         -0.88         6.65 o                         
  -2  14   1          1.51         -3.92         5.10 o                         
  -1  14   1          4.20          1.08         3.77 o                         
   0  14   1          2.71          5.36         3.31 o                         
   1  14   1          0.83         -3.52         3.52 o                         
   2  14   1          0.29         -2.67         2.67 o                         
   3  14   1          3.18         -0.98         3.27 o                         
   4  14   1          2.20          1.29         3.66 o                         
   5  14   1          1.31         -3.18         3.18 o                         
   6  14   1         46.94         69.41         7.69 o                         
  -4  15   1          0.94         -3.92         3.92 o                         
  -3  15   1          1.73         -3.39         3.57 o                         
  -2  15   1         15.04         20.88         5.20 o                         
  -1  15   1         26.53         60.84         8.30 o                         
   0  15   1          2.19         -5.65         5.65 o                         
   1  15   1          2.00         -5.17         5.17 o                         
   2  15   1          0.40         -5.05         5.05 o                         
   3  15   1          8.80         12.14         5.98 o                         
 -14   0   2          0.11         -8.32         9.16 o                         
 -13   0   2          0.01         -3.88         3.88 o                         
 -12   0   2          0.49         -1.85         2.31 o                         
 -11   0   2          1.43          2.50         2.88 o                         
 -10   0   2          0.01         -1.05         1.56 o                         
  -9   0   2          4.46          1.60         1.11 o                         
  -8   0   2          7.32          7.47         1.36 o                         
  -7   0   2          6.51          3.74         1.01 o                         
  -6   0   2        738.84        735.79        10.56 o                         
  -5   0   2        819.28        807.98        10.81 o                         
  -4   0   2        797.03        672.65         9.12 o                         
  -3   0   2     102752.02     121697.46      4817.81 o                         
  -2   0   2        456.28        403.32         6.15 o                         
  -1   0   2       3077.89       2792.97        30.11 o                         
   0   0   2       4040.50       3360.48        96.57 o                         
   1   0   2        346.89        265.39         4.95 o                         
   2   0   2          2.40          2.37         0.69 o                         
   3   0   2        245.03        231.02         3.81 o                         
   4   0   2        316.24        325.08         4.74 o                         
   5   0   2          2.49          2.46         0.97 o                         
   6   0   2        170.27        172.68         5.40 o                         
   7   0   2          1.11          0.33         1.12 o                         
   8   0   2         11.85         10.93         1.95 o                         
   9   0   2         73.84         83.60         5.20 o                         
  10   0   2         19.82         20.87         5.87 o                         
  11   0   2         37.30         36.72         4.88 o                         
  12   0   2        188.64        281.71        17.77 o                         
  13   0   2          0.00         -3.84         3.84 o                         
 -14   1   2          0.80         -5.63         5.63 o                         
 -13   1   2          2.07          3.51         3.84 o                         
 -12   1   2          0.65         -1.85         2.25 o                         
 -11   1   2          1.80          2.43         3.47 o                         
 -10   1   2         23.30         20.38         1.80 o                         
  -9   1   2         32.63         30.31         1.74 o                         
  -8   1   2          5.01          4.02         0.74 o                         
  -7   1   2         23.43         22.45         1.37 o                         
  -6   1   2          0.71         -0.28         0.47 o                         
  -5   1   2        554.44        606.81         6.17 o                         
  -4   1   2       1171.50       1110.47         9.94 o                         
  -3   1   2        285.27        231.93         3.20 o                         
  -2   1   2      10491.35      10092.48       147.97 o                         
  -1   1   2       1261.89       1222.23         9.25 o                         
   0   1   2         33.22         17.91         0.89 o                         
   1   1   2         23.35         11.79         0.76 o                         
   2   1   2        223.04        214.40         2.83 o                         
   3   1   2        165.16        164.04         2.47 o                         
   4   1   2        209.73        242.99         3.60 o                         
   5   1   2         10.01          9.67         0.94 o                         
   6   1   2         41.73         43.45         2.02 o                         
   7   1   2          1.93          1.35         0.66 o                         
   8   1   2          8.75          6.55         1.06 o                         
   9   1   2         86.21         92.73         3.76 o                         
  10   1   2         30.40         26.43         2.83 o                         
  11   1   2        290.44        421.80        10.98 o                         
  12   1   2         16.12         13.14         3.20 o                         
  13   1   2          1.37         -4.33         4.33 o                         
 -14   2   2          0.06         -4.00         4.00 o                         
 -13   2   2          0.18          1.45         2.80 o                         
 -12   2   2          0.43          0.56         2.46 o                         
 -11   2   2         20.19         12.93         3.09 o                         
 -10   2   2         85.84         92.45         5.33 o                         
  -9   2   2         49.79         50.08         2.20 o                         
  -8   2   2          4.44          2.23         0.86 o                         
  -7   2   2        123.78        126.70         2.75 o                         
  -6   2   2          0.28         -0.52         0.52 o                         
  -5   2   2        578.72        568.52         6.17 o                         
  -4   2   2         13.00         14.89         0.83 o                         
  -3   2   2        887.04        837.70         7.16 o                         
  -2   2   2        572.35        479.06         4.71 o                         
  -1   2   2       4658.65       4105.99        40.08 o                         
   0   2   2          2.61          3.24         0.47 o                         
   1   2   2        724.07        641.96         5.81 o                         
   2   2   2        170.08        150.60         2.36 o                         
   3   2   2         90.58         82.63         1.73 o                         
   4   2   2       2887.02       3047.95        21.92 o                         
   5   2   2        545.35        589.14         6.59 o                         
   6   2   2         21.81         23.13         1.43 o                         
   7   2   2          6.11          2.73         0.76 o                         
   8   2   2         11.44          7.79         1.10 o                         
   9   2   2          0.56         -1.61         1.61 o                         
  10   2   2          8.21          6.23         1.91 o                         
  11   2   2          5.78          7.06         4.12 o                         
  12   2   2          5.50          2.38         3.67 o                         
  13   2   2          0.00         -5.99         6.73 o                         
 -14   3   2          0.21         -4.16         4.16 o                         
 -13   3   2          4.14         -0.21         6.13 o                         
 -12   3   2          0.37          1.18         3.60 o                         
 -11   3   2         14.67         12.42         3.65 o                         
 -10   3   2        120.18        157.64         5.92 o                         
  -9   3   2        123.50        129.65         3.42 o                         
  -8   3   2         62.51         66.51         2.20 o                         
  -7   3   2         40.50         38.59         1.73 o                         
  -6   3   2          0.00         -0.50         0.50 o                         
  -5   3   2        128.17        132.82         2.67 o                         
  -4   3   2          5.76          4.94         0.81 o                         
  -3   3   2         22.34         18.65         1.20 o                         
  -2   3   2          0.05         -0.15         0.32 o                         
  -1   3   2       1130.47       1097.68         8.82 o                         
   0   3   2         61.22         46.42         1.50 o                         
   1   3   2       1324.72       1275.49         9.92 o                         
   2   3   2       1901.46       1849.92        13.45 o                         
   3   3   2        905.61        930.18         7.97 o                         
   4   3   2       1178.61       1310.65        10.84 o                         
   5   3   2        515.66        586.47         5.93 o                         
   6   3   2          1.21          0.05         0.59 o                         
   7   3   2        173.88        204.84         4.67 o                         
   8   3   2         21.33         20.13         1.77 o                         
   9   3   2          6.65          3.35         1.61 o                         
  10   3   2          0.00         -0.76         1.51 o                         
  11   3   2          1.73         -0.88         2.92 o                         
  12   3   2          8.02          5.69         3.51 o                         
  13   3   2          0.51         -3.33         3.33 o                         
 -14   4   2          0.14         -3.12         3.12 o                         
 -13   4   2          0.70         -3.25         3.25 o                         
 -12   4   2          5.54          0.84         3.72 o                         
 -11   4   2          5.68         11.20         4.99 o                         
 -10   4   2         80.16         93.47         6.55 o                         
  -9   4   2          1.12          1.87         1.50 o                         
  -8   4   2          5.40          2.38         0.75 o                         
  -7   4   2          0.66         -0.23         0.66 o                         
  -6   4   2         73.75         79.61         2.03 o                         
  -5   4   2        470.01        480.04         6.47 o                         
  -4   4   2        516.73        500.41         6.48 o                         
  -3   4   2       3466.13       3520.54        25.93 o                         
  -2   4   2       1023.79        991.97         8.48 o                         
  -1   4   2       2695.32       2675.41        18.82 o                         
   0   4   2          0.73          0.53         0.39 o                         
   1   4   2          0.27         -0.32         0.45 o                         
   2   4   2        318.45        364.08         4.33 o                         
   3   4   2        131.81        147.43         2.84 o                         
   4   4   2       1504.48       1672.88        14.05 o                         
   5   4   2         41.37         48.99         2.10 o                         
   6   4   2        227.88        254.97         3.76 o                         
   7   4   2         17.67         17.93         1.27 o                         
   8   4   2          6.24          2.56         1.25 o                         
   9   4   2          0.21         -1.68         1.68 o                         
  10   4   2          1.81          4.58         2.46 o                         
  11   4   2          2.19          4.26         2.72 o                         
  12   4   2          9.68          9.13         4.06 o                         
  13   4   2          0.82         -6.01         6.61 o                         
 -14   5   2          0.06         -4.21         4.21 o                         
 -13   5   2          0.05         -4.26         4.26 o                         
 -12   5   2          0.12         13.14         5.65 o                         
 -11   5   2          1.77          2.95         2.76 o                         
 -10   5   2          1.72          6.66         2.48 o                         
  -9   5   2         13.49         13.55         2.47 o                         
  -8   5   2         52.90         48.87         2.99 o                         
  -7   5   2          9.34          7.68         0.78 o                         
  -6   5   2         52.57         42.40         2.02 o                         
  -5   5   2          0.17          1.02         0.71 o                         
  -4   5   2        228.15        224.50         4.16 o                         
  -3   5   2         80.16         77.13         1.88 o                         
  -2   5   2       1092.86       1156.69         9.81 o                         
  -1   5   2         73.31         70.92         1.88 o                         
   0   5   2        151.59        180.11         2.92 o                         
   1   5   2        266.83        251.67         3.53 o                         
   2   5   2         73.79         66.69         1.87 o                         
   3   5   2        548.90        563.83         6.90 o                         
   4   5   2         48.10         40.88         1.93 o                         
   5   5   2          3.13          3.16         0.98 o                         
   6   5   2         51.42         62.30         1.67 o                         
   7   5   2          5.21          5.51         1.26 o                         
   8   5   2          0.48         -0.13         1.24 o                         
   9   5   2          9.13          8.63         2.49 o                         
  10   5   2          2.98          2.86         2.38 o                         
  11   5   2         66.66         70.83         6.81 o                         
  12   5   2         11.68          6.66         4.30 o                         
  13   5   2          0.45         -2.95         2.95 o                         
 -13   6   2          0.48          1.14         4.81 o                         
 -12   6   2          4.89          3.08         3.84 o                         
 -11   6   2          0.42         -2.54         2.54 o                         
 -10   6   2         16.81         20.97         3.53 o                         
  -9   6   2         84.67        119.88         6.58 o                         
  -8   6   2          2.25         -0.26         1.43 o                         
  -7   6   2         19.75         15.11         1.37 o                         
  -6   6   2         56.77         61.03         2.61 o                         
  -5   6   2         79.48         92.60         3.59 o                         
  -4   6   2        111.95        113.69         2.18 o                         
  -3   6   2       1759.80       1876.16        14.75 o                         
  -2   6   2         47.88         54.89         1.84 o                         
  -1   6   2         70.36         62.36         1.89 o                         
   0   6   2         70.40         77.22         2.24 o                         
   1   6   2        467.75        474.74         5.46 o                         
   2   6   2         61.69         66.28         1.86 o                         
   3   6   2        599.51        577.79         7.40 o                         
   4   6   2        171.01        166.71         3.68 o                         
   5   6   2          0.77         -0.76         0.76 o                         
   6   6   2        153.21        159.78         3.93 o                         
   7   6   2         36.01         35.95         2.50 o                         
   8   6   2         17.93         20.89         2.87 o                         
   9   6   2          1.40          1.76         2.69 o                         
  10   6   2          0.56          1.58         2.12 o                         
  11   6   2          4.87          1.02         3.03 o                         
  12   6   2          9.60         10.78         3.84 o                         
 -13   7   2          0.86         16.17         5.18 o                         
 -12   7   2          3.05          3.60         3.94 o                         
 -11   7   2         26.50         22.20         5.63 o                         
 -10   7   2         65.12         69.22         6.20 o                         
  -9   7   2          3.59          8.38         2.42 o                         
  -8   7   2          7.92          5.46         2.04 o                         
  -7   7   2          2.38         -0.20         1.35 o                         
  -6   7   2         88.59         94.30         4.12 o                         
  -5   7   2          0.62          0.24         0.82 o                         
  -4   7   2          1.32          1.48         0.64 o                         
  -3   7   2          5.66          5.30         0.86 o                         
  -2   7   2         67.90         70.73         2.17 o                         
  -1   7   2         78.24        104.90         2.54 o                         
   0   7   2        623.73        653.75         7.13 o                         
   1   7   2         69.29         84.04         2.22 o                         
   2   7   2         17.78         16.61         1.16 o                         
   3   7   2          2.80          5.73         1.16 o                         
   4   7   2        300.20        325.35         5.61 o                         
   5   7   2        471.05        512.82         7.50 o                         
   6   7   2        180.24        206.68         5.54 o                         
   7   7   2          6.43          3.08         1.34 o                         
   8   7   2          5.62          2.57         1.92 o                         
   9   7   2         48.50         43.52         5.20 o                         
  10   7   2          1.38         -0.41         2.18 o                         
  11   7   2          4.80         -3.62         3.62 o                         
  12   7   2          0.11         18.54         8.52 o                         
 -12   8   2          3.63         -2.81         8.89 o                         
 -11   8   2          0.61         -0.22         2.71 o                         
 -10   8   2         75.37         96.30        10.81 o                         
  -9   8   2         28.47         23.15         3.66 o                         
  -8   8   2         10.11         18.44         3.01 o                         
  -7   8   2          0.17          0.67         1.36 o                         
  -6   8   2          3.10          0.68         1.69 o                         
  -5   8   2          0.42         -0.86         0.86 o                         
  -4   8   2          0.68         -0.40         0.66 o                         
  -3   8   2          5.24          2.89         0.85 o                         
  -2   8   2         43.80         46.41         1.89 o                         
  -1   8   2          0.01          1.18         0.71 o                         
   0   8   2          0.67          0.20         0.64 o                         
   1   8   2         12.83         14.98         1.12 o                         
   2   8   2         37.55         43.09         1.79 o                         
   3   8   2          6.29          3.52         1.17 o                         
   4   8   2        801.73        876.55        10.66 o                         
   5   8   2          8.20         12.43         1.67 o                         
   6   8   2         46.77         50.15         4.14 o                         
   7   8   2          7.57          6.63         2.43 o                         
   8   8   2         12.76         16.10         2.82 o                         
   9   8   2          2.21          0.20         2.28 o                         
  10   8   2          0.17         -2.27         2.27 o                         
  11   8   2          0.03         -0.75         4.69 o                         
 -12   9   2          0.09          0.00         3.87 o                         
 -11   9   2          2.59         -3.52         3.52 o                         
 -10   9   2         31.84         27.96         4.00 o                         
  -9   9   2         10.51         14.04         3.24 o                         
  -8   9   2        120.81        154.41         7.83 o                         
  -7   9   2         19.84         22.65         3.41 o                         
  -6   9   2          6.97          5.01         1.94 o                         
  -5   9   2          8.98          6.73         2.80 o                         
  -4   9   2          7.69          6.53         1.07 o                         
  -3   9   2          5.38          3.78         1.21 o                         
  -2   9   2         37.13         29.20         1.74 o                         
  -1   9   2        157.18        166.26         3.62 o                         
   0   9   2         48.34         50.40         2.15 o                         
   1   9   2         75.96         73.69         2.54 o                         
   2   9   2        687.12        728.31         9.60 o                         
   3   9   2          1.28          1.51         1.14 o                         
   4   9   2        353.04        389.80         7.94 o                         
   5   9   2        115.78        131.87         5.15 o                         
   6   9   2          4.04          5.50         1.72 o                         
   7   9   2         87.06         92.85        10.20 o                         
   8   9   2          4.76          5.12         2.48 o                         
   9   9   2          3.95         -0.58         2.99 o                         
  10   9   2          0.29         -2.42         2.42 o                         
  11   9   2          0.88         -3.45         3.45 o                         
 -11  10   2          0.01          0.85         5.10 o                         
 -10  10   2          6.10          6.47         3.50 o                         
  -9  10   2         13.19          9.62         3.69 o                         
  -8  10   2          2.49          4.76         2.32 o                         
  -7  10   2         10.20          8.55         2.60 o                         
  -6  10   2          6.16          7.97         2.43 o                         
  -5  10   2          5.56          3.86         2.07 o                         
  -4  10   2         14.73         10.47         1.84 o                         
  -3  10   2          1.83         -1.07         1.07 o                         
  -2  10   2         38.44         27.41         2.10 o                         
  -1  10   2         11.12         14.31         1.76 o                         
   0  10   2          1.63         -0.86         0.87 o                         
   1  10   2          6.13          3.63         1.69 o                         
   2  10   2         11.26          8.72         1.44 o                         
   3  10   2        149.73        164.73         6.72 o                         
   4  10   2         53.17         53.64         6.02 o                         
   5  10   2         17.53         12.53         2.33 o                         
   6  10   2        119.68        149.21         7.50 o                         
   7  10   2         16.04         18.37         4.21 o                         
   8  10   2          0.04         -2.89         2.89 o                         
   9  10   2          0.28         -0.90         3.02 o                         
  10  10   2          1.64          1.45         3.90 o                         
 -10  11   2          2.45         -5.33         5.33 o                         
  -9  11   2          0.33         -2.73         3.48 o                         
  -8  11   2         10.79          8.88         3.36 o                         
  -7  11   2          0.09          0.02         2.42 o                         
  -6  11   2         11.94         10.48         2.65 o                         
  -5  11   2          2.13         -0.39         2.85 o                         
  -4  11   2          0.73         -0.63         2.05 o                         
  -3  11   2          0.14          1.19         2.13 o                         
  -2  11   2          0.19         -0.66         1.52 o                         
  -1  11   2          0.24          1.42         1.38 o                         
   0  11   2         58.35         60.03         4.12 o                         
   1  11   2         27.86         26.59         2.78 o                         
   2  11   2          5.03          4.18         1.99 o                         
   3  11   2         23.51         23.89         3.77 o                         
   4  11   2         15.00         19.84         3.41 o                         
   5  11   2         60.13         69.75         4.98 o                         
   6  11   2          0.06          0.51         2.16 o                         
   7  11   2          5.29          0.49         3.03 o                         
   8  11   2          2.48         -3.12         3.12 o                         
   9  11   2          2.63          0.92         5.53 o                         
  -9  12   2          4.85         -2.12         4.13 o                         
  -8  12   2          0.35          6.64         5.17 o                         
  -7  12   2          0.01         -0.84         2.15 o                         
  -6  12   2         22.37         21.67         3.97 o                         
  -5  12   2          8.89          8.85         3.06 o                         
  -4  12   2          1.29         -1.81         1.81 o                         
  -3  12   2         39.54         32.98         3.99 o                         
  -2  12   2          4.50          5.00         2.48 o                         
  -1  12   2         18.72         14.67         3.43 o                         
   0  12   2         60.01         58.48         5.49 o                         
   1  12   2          0.00          0.45         1.37 o                         
   2  12   2          3.33          2.61         1.51 o                         
   3  12   2         14.36         13.52         2.87 o                         
   4  12   2         31.34         31.15         3.73 o                         
   5  12   2          2.51          4.56         4.03 o                         
   6  12   2          4.05          1.42         3.78 o                         
   7  12   2          0.32          1.09         3.02 o                         
   8  12   2          0.51         -3.82         3.82 o                         
  -8  13   2          1.19          1.05         5.84 o                         
  -7  13   2          0.06         -2.56         4.33 o                         
  -6  13   2         10.45          8.58         4.47 o                         
  -5  13   2         11.80         12.92         3.75 o                         
  -4  13   2          5.58         -2.36         2.36 o                         
  -3  13   2          0.44         -2.56         2.56 o                         
  -2  13   2          0.75         -0.25         4.55 o                         
  -1  13   2         10.15         15.55         5.89 o                         
   0  13   2         27.47         38.41         5.13 o                         
   1  13   2          0.71          4.76         1.71 o                         
   2  13   2          3.72          1.44         2.76 o                         
   3  13   2         21.28         23.76         3.70 o                         
   4  13   2         10.23         11.09         3.21 o                         
   5  13   2         11.94         10.55         3.82 o                         
   6  13   2          6.56          5.13         3.09 o                         
   7  13   2          0.22         -0.84         5.08 o                         
  -6  14   2          1.62          1.53         3.93 o                         
  -5  14   2          4.68          4.25         3.20 o                         
  -4  14   2          0.54         17.24         5.99 o                         
  -3  14   2         13.54         16.77         8.80 o                         
  -2  14   2          3.94          8.08         6.13 o                         
  -1  14   2         19.20         19.21         4.67 o                         
   0  14   2          2.44         -2.05         3.36 o                         
   1  14   2         10.30          3.02         4.21 o                         
   2  14   2          9.06         10.50         7.42 o                         
   3  14   2          0.10         -2.69         3.10 o                         
   4  14   2          0.12          2.34         4.53 o                         
   5  14   2          6.13          0.88         5.65 o                         
  -4  15   2          6.16          8.11         4.89 o                         
  -3  15   2          0.34         -3.22         3.22 o                         
  -2  15   2          5.97         -4.64         4.64 o                         
  -1  15   2          7.54          4.99         5.07 o                         
   0  15   2          2.73          7.99         4.47 o                         
   1  15   2          1.57         -4.69         4.69 o                         
   2  15   2          4.62         -0.34         4.37 o                         
   3  15   2          4.93          6.51        10.82 o                         
 -14   1   3          0.12          5.83         7.46 o                         
 -13   1   3          0.51          1.14         2.35 o                         
 -12   1   3          0.15          0.29         2.29 o                         
 -11   1   3          0.05         -1.55         1.55 o                         
 -10   1   3         16.89         17.21         2.03 o                         
  -9   1   3         38.41         35.46         1.96 o                         
  -8   1   3          3.99          2.69         0.81 o                         
  -7   1   3         15.12         17.04         1.45 o                         
  -6   1   3         10.85          8.91         0.91 o                         
  -5   1   3        182.21        168.46         3.22 o                         
  -4   1   3        273.41        240.83         3.75 o                         
  -3   1   3        742.89        690.61         6.93 o                         
  -2   1   3       1213.83       1161.22         9.43 o                         
  -1   1   3        803.28        675.42         6.54 o                         
   0   1   3       2458.12       2417.71        16.54 o                         
   1   1   3         53.30         61.79         1.73 o                         
   2   1   3         94.67         92.65         2.15 o                         
   3   1   3        278.35        273.03         3.77 o                         
   4   1   3          3.81          4.50         0.56 o                         
   5   1   3         24.52         20.86         1.26 o                         
   6   1   3        173.17        163.32         3.29 o                         
   7   1   3          0.84          0.27         0.68 o                         
   8   1   3         98.87        110.69         3.74 o                         
   9   1   3         13.06         12.80         2.07 o                         
  10   1   3          6.56         10.52         2.65 o                         
  11   1   3          7.39          7.64         2.48 o                         
  12   1   3          2.70          0.21         2.37 o                         
  13   1   3          0.10         -3.90         3.90 o                         
 -14   2   3          0.28         -4.33         4.33 o                         
 -13   2   3          3.27         11.49         9.16 o                         
 -12   2   3          2.02          1.40         2.31 o                         
 -11   2   3          8.22          2.64         2.32 o                         
 -10   2   3          1.46         -1.94         1.94 o                         
  -9   2   3          2.42         -0.83         0.83 o                         
  -8   2   3          9.92         10.29         1.14 o                         
  -7   2   3         55.36         54.63         2.07 o                         
  -6   2   3        806.38        824.14         8.61 o                         
  -5   2   3        130.55        134.53         2.69 o                         
  -4   2   3         83.70         74.94         2.08 o                         
  -3   2   3       3450.75       3259.96        23.10 o                         
  -2   2   3          0.75          1.01         0.40 o                         
  -1   2   3        426.32        401.67         5.22 o                         
   0   2   3         89.52         90.64         1.97 o                         
   1   2   3         54.19         59.94         1.92 o                         
   2   2   3       1417.87       1396.14        11.30 o                         
   3   2   3         63.57         67.04         1.88 o                         
   4   2   3       1036.63       1112.62        11.34 o                         
   5   2   3          0.04         -0.45         0.45 o                         
   6   2   3         33.02         30.49         1.57 o                         
   7   2   3         26.98         22.56         1.50 o                         
   8   2   3         17.78         19.36         1.94 o                         
   9   2   3        121.01        145.70         7.04 o                         
  10   2   3         36.88         33.02         3.58 o                         
  11   2   3         15.00         12.61         3.18 o                         
  12   2   3          0.83         -2.90         3.24 o                         
  13   2   3          0.81         -2.63         5.27 o                         
 -14   3   3          0.35         -4.90         4.90 o                         
 -13   3   3          0.02         -0.58         3.96 o                         
 -12   3   3          0.00          4.00         3.18 o                         
 -11   3   3          9.98          5.81         2.50 o                         
 -10   3   3          2.34         -0.49         1.53 o                         
  -9   3   3          0.74         -0.47         1.19 o                         
  -8   3   3         30.64         34.16         1.80 o                         
  -7   3   3         24.67         22.84         1.40 o                         
  -6   3   3         25.79         27.86         1.52 o                         
  -5   3   3        782.72        784.68         8.47 o                         
  -4   3   3        365.24        371.68         5.61 o                         
  -3   3   3         37.83         35.07         1.30 o                         
  -2   3   3        135.82        122.17         2.36 o                         
  -1   3   3         60.70         60.31         1.62 o                         
   0   3   3         56.08         48.18         1.81 o                         
   1   3   3         69.11         76.26         1.90 o                         
   2   3   3        533.12        521.67         5.60 o                         
   3   3   3        112.48        136.73         3.05 o                         
   4   3   3        296.02        303.67         4.13 o                         
   5   3   3         23.28         23.41         1.27 o                         
   6   3   3         29.27         27.56         1.63 o                         
   7   3   3          0.77         -0.35         0.80 o                         
   8   3   3         39.07         36.76         2.57 o                         
   9   3   3         29.75         23.90         3.01 o                         
  10   3   3          3.15          0.82         2.33 o                         
  11   3   3          7.91          1.80         2.37 o                         
  12   3   3          0.23         -3.09         3.98 o                         
  13   3   3          0.35         -2.71         4.51 o                         
 -14   4   3          0.01         -1.95         5.94 o                         
 -13   4   3          0.23          7.62         4.69 o                         
 -12   4   3         11.33          6.09         3.59 o                         
 -11   4   3          0.43         -3.19         3.19 o                         
 -10   4   3          3.02          2.84         1.97 o                         
  -9   4   3          5.14          7.97         1.95 o                         
  -8   4   3          3.68          1.84         0.87 o                         
  -7   4   3          0.32         -0.57         0.77 o                         
  -6   4   3          6.55          6.06         1.05 o                         
  -5   4   3         77.99         91.56         2.76 o                         
  -4   4   3        120.58        113.86         3.09 o                         
  -3   4   3         73.38         69.46         1.82 o                         
  -2   4   3        257.51        240.22         3.68 o                         
  -1   4   3        130.90        145.51         2.79 o                         
   0   4   3       1732.06       1698.89        13.42 o                         
   1   4   3         43.91         51.07         1.83 o                         
   2   4   3         56.30         49.87         1.74 o                         
   3   4   3        113.55        136.11         2.78 o                         
   4   4   3        203.70        229.30         3.66 o                         
   5   4   3         98.46        103.28         2.35 o                         
   6   4   3        101.17        110.39         2.44 o                         
   7   4   3          0.07          0.18         0.83 o                         
   8   4   3         26.91         24.59         2.45 o                         
   9   4   3         11.06          5.72         3.65 o                         
  10   4   3          0.01          0.34         2.80 o                         
  11   4   3          3.12         -1.83         2.65 o                         
  12   4   3          0.66         -1.50         3.72 o                         
  13   4   3          0.01         -5.50         7.91 o                         
 -14   5   3          0.40         -4.02         4.02 o                         
 -13   5   3          1.62         -5.30         5.30 o                         
 -12   5   3          2.55         -1.86         3.84 o                         
 -11   5   3          5.90          4.06         2.80 o                         
 -10   5   3          4.13          6.08         2.27 o                         
  -9   5   3          5.86          5.34         1.79 o                         
  -8   5   3          5.12          2.81         1.31 o                         
  -7   5   3         44.68         40.03         2.19 o                         
  -6   5   3         19.45         23.19         1.81 o                         
  -5   5   3         14.40         14.33         1.36 o                         
  -4   5   3        259.17        264.89         4.86 o                         
  -3   5   3        368.16        369.61         4.67 o                         
  -2   5   3         82.77         78.78         2.17 o                         
  -1   5   3        453.46        426.38         5.28 o                         
   0   5   3        190.32        162.82         3.20 o                         
   1   5   3          0.78         -0.26         0.53 o                         
   2   5   3        309.38        320.20         4.54 o                         
   3   5   3        188.96        167.09         3.09 o                         
   4   5   3          2.58          0.84         0.65 o                         
   5   5   3         97.40        109.17         2.95 o                         
   6   5   3         46.30         48.93         1.98 o                         
   7   5   3         15.39         14.08         1.99 o                         
   8   5   3         28.16         19.40         2.65 o                         
   9   5   3         34.18         35.70         3.95 o                         
  10   5   3         10.13          9.22         3.34 o                         
  11   5   3          1.54          1.30         3.00 o                         
  12   5   3          0.11         -1.25         3.60 o                         
 -13   6   3          0.89         -4.74         4.74 o                         
 -12   6   3          0.00         -3.66         3.66 o                         
 -11   6   3          2.28         -0.19         3.27 o                         
 -10   6   3         19.01          9.55         2.33 o                         
  -9   6   3          0.09          1.45         2.31 o                         
  -8   6   3         40.98         40.99         3.26 o                         
  -7   6   3         17.25         12.62         1.56 o                         
  -6   6   3         12.16          8.31         1.52 o                         
  -5   6   3        308.90        347.03         5.94 o                         
  -4   6   3        193.72        217.35         4.52 o                         
  -3   6   3        104.93        106.38         2.76 o                         
  -2   6   3          2.86          1.03         0.59 o                         
  -1   6   3        189.06        213.53         3.78 o                         
   0   6   3        360.56        363.45         5.00 o                         
   1   6   3        717.79        729.46         7.62 o                         
   2   6   3         51.32         45.73         1.64 o                         
   3   6   3         21.08         16.67         0.97 o                         
   4   6   3        130.15        143.88         3.60 o                         
   5   6   3         39.16         39.89         2.20 o                         
   6   6   3          7.67          5.79         1.34 o                         
   7   6   3         27.39         25.45         2.90 o                         
   8   6   3          7.03          3.50         1.80 o                         
   9   6   3          7.08          5.20         2.15 o                         
  10   6   3         26.02         24.26         4.39 o                         
  12   6   3          0.47         -5.41         5.41 o                         
 -13   7   3          0.07          6.42         3.97 o                         
 -12   7   3          0.90         -1.17         3.90 o                         
 -11   7   3         39.55         54.88         9.32 o                         
 -10   7   3         17.37         16.59         3.10 o                         
  -9   7   3          6.90          5.24         1.48 o                         
  -8   7   3          0.34         -0.72         1.89 o                         
  -7   7   3          3.23          0.69         1.56 o                         
  -6   7   3          0.00         -1.30         1.30 o                         
  -5   7   3         93.07         96.87         3.22 o                         
  -4   7   3        328.63        333.63         4.55 o                         
  -3   7   3         30.47         25.36         1.41 o                         
  -2   7   3          0.36         -0.62         0.62 o                         
  -1   7   3          0.08         -0.50         0.50 o                         
   0   7   3          1.92          1.47         0.64 o                         
   1   7   3        113.34        105.40         2.67 o                         
   2   7   3         20.48         15.96         1.04 o                         
   3   7   3         27.32         31.34         1.27 o                         
   4   7   3         31.44         26.90         1.90 o                         
   5   7   3          1.32         -1.22         1.22 o                         
   6   7   3          0.01         -1.33         1.33 o                         
   7   7   3          2.52          4.41         1.62 o                         
   8   7   3          0.03         -1.26         1.26 o                         
   9   7   3          7.24          6.34         3.12 o                         
  10   7   3         11.01         10.40         4.41 o                         
  11   7   3          4.35         -2.74         2.74 o                         
 -12   8   3         59.55         71.46         8.37 o                         
 -11   8   3          0.08          0.27         6.10 o                         
 -10   8   3         14.55         18.23         4.42 o                         
  -9   8   3          4.44          6.21         2.11 o                         
  -8   8   3          0.29         -0.02         1.75 o                         
  -7   8   3          0.68         -1.41         1.41 o                         
  -6   8   3          1.93          1.41         1.58 o                         
  -5   8   3         14.44         10.54         1.78 o                         
  -4   8   3          0.53         -0.16         0.69 o                         
  -3   8   3          3.12          3.19         0.83 o                         
  -2   8   3         42.45         37.55         2.01 o                         
  -1   8   3         45.99         42.09         1.94 o                         
   0   8   3         93.18         98.42         2.72 o                         
   1   8   3         27.07         25.06         1.57 o                         
   2   8   3        578.47        598.93         7.17 o                         
   3   8   3       2698.43       2973.55        25.22 o                         
   4   8   3         12.51         12.46         1.94 o                         
   5   8   3          1.01         -0.29         1.59 o                         
   6   8   3         14.00         11.58         2.12 o                         
   7   8   3          0.29         -1.28         1.28 o                         
   8   8   3          0.04         -1.51         1.96 o                         
   9   8   3          2.31         -5.09         5.89 o                         
  10   8   3          0.89         -1.18         5.97 o                         
  11   8   3          0.38         -4.59         4.59 o                         
 -12   9   3          0.65         -1.99         4.45 o                         
 -11   9   3         77.96         90.10        10.62 o                         
 -10   9   3          2.04         -2.06         3.62 o                         
  -9   9   3          1.58          2.79         3.85 o                         
  -8   9   3          0.68          3.32         1.90 o                         
  -7   9   3          0.00         -1.91         1.91 o                         
  -6   9   3          5.57          7.33         2.01 o                         
  -5   9   3          0.72         -1.33         1.79 o                         
  -4   9   3          2.66          1.63         1.30 o                         
  -3   9   3          0.72         -0.67         0.93 o                         
  -2   9   3          2.97          1.60         0.96 o                         
  -1   9   3         14.48         16.51         1.55 o                         
   0   9   3         61.47         65.31         3.05 o                         
   1   9   3        113.83        135.95         4.01 o                         
   2   9   3        972.26       1096.24        12.66 o                         
   3   9   3        100.53        113.09         4.96 o                         
   4   9   3        161.30        199.42         6.13 o                         
   5   9   3          9.07          8.61         1.85 o                         
   6   9   3         10.99          7.05         2.36 o                         
   7   9   3          0.38         -0.49         2.63 o                         
   8   9   3          0.82         -2.99         3.02 o                         
   9   9   3          0.39         -2.51         2.51 o                         
  10   9   3          1.71         -2.58         3.18 o                         
 -11  10   3          0.47         -2.75         6.17 o                         
 -10  10   3          6.12         12.77         4.49 o                         
  -9  10   3          0.23         -3.60         3.60 o                         
  -8  10   3          1.77         -2.07         2.41 o                         
  -7  10   3          0.00         -1.12         2.32 o                         
  -6  10   3          6.02          6.58         2.29 o                         
  -5  10   3         68.04         77.34         5.87 o                         
  -4  10   3         58.10         57.71         5.20 o                         
  -3  10   3          1.04         -0.72         1.50 o                         
  -2  10   3         20.75         22.95         2.60 o                         
  -1  10   3          4.14          5.47         1.55 o                         
   0  10   3          4.14          2.86         1.50 o                         
   1  10   3          2.53          0.35         1.20 o                         
   2  10   3          2.06          0.18         1.23 o                         
   3  10   3         71.35         66.48         3.97 o                         
   4  10   3          7.13          4.67         1.86 o                         
   5  10   3         20.57         20.67         2.71 o                         
   6  10   3          2.62         -1.32         1.51 o                         
   7  10   3          0.42          4.35         4.26 o                         
   8  10   3          0.00         -0.33         4.38 o                         
   9  10   3          0.16         -2.25         8.50 o                         
  10  10   3         10.12          4.02         7.09 o                         
 -10  11   3          0.00         -0.25         4.30 o                         
  -9  11   3          0.06         -0.36         3.63 o                         
  -8  11   3          0.49          0.80         3.36 o                         
  -7  11   3          6.07         12.73         3.38 o                         
  -6  11   3         26.88         32.54         4.10 o                         
  -5  11   3          8.35          5.27         2.30 o                         
  -4  11   3         54.99         45.89         5.85 o                         
  -3  11   3         76.40         76.30         6.06 o                         
  -2  11   3         12.36         12.78         2.21 o                         
  -1  11   3          0.62         -1.27         1.27 o                         
   0  11   3          6.55          6.22         1.77 o                         
   1  11   3         12.71         13.55         2.42 o                         
   2  11   3         19.15         22.01         2.94 o                         
   3  11   3          5.43          4.76         1.68 o                         
   4  11   3          0.90         -1.09         1.59 o                         
   5  11   3          0.24          0.64         1.08 o                         
   6  11   3          0.45          0.58         3.32 o                         
   7  11   3          0.19         -3.06         3.06 o                         
   8  11   3          1.81         -4.07         4.07 o                         
   9  11   3         24.84         31.08         6.10 o                         
  -9  12   3          0.06         -5.81         6.13 o                         
  -8  12   3          0.25          0.31         3.60 o                         
  -7  12   3          0.64         -0.33         3.08 o                         
  -6  12   3          2.31         -3.32         4.83 o                         
  -5  12   3         51.13         52.87         5.96 o                         
  -4  12   3         48.58         39.58         4.94 o                         
  -3  12   3          0.08          0.34         2.38 o                         
  -2  12   3          0.85          1.80         1.79 o                         
  -1  12   3          2.89          4.67         1.73 o                         
   0  12   3         17.86         16.16         2.63 o                         
   1  12   3         19.83         24.02         4.76 o                         
   2  12   3          0.32          0.92         1.64 o                         
   3  12   3         11.18          9.32         2.23 o                         
   4  12   3          0.19         -1.86         1.86 o                         
   5  12   3         11.31          6.76         3.84 o                         
   6  12   3          0.01         -2.10         2.10 o                         
   7  12   3          1.77         -3.13         3.13 o                         
   8  12   3          2.08          2.03         5.54 o                         
  -8  13   3          0.71         -1.71         4.21 o                         
  -7  13   3          0.08         -4.40         4.40 o                         
  -6  13   3          0.68         -4.81         4.81 o                         
  -5  13   3          0.80         -1.78         3.11 o                         
  -4  13   3          3.26          8.76         3.72 o                         
  -3  13   3          0.11         -0.17         2.81 o                         
  -2  13   3          0.34          2.62         3.00 o                         
  -1  13   3          3.87          7.76         2.83 o                         
   0  13   3          1.01          8.85         3.17 o                         
   1  13   3          2.67          2.56         4.06 o                         
   2  13   3         40.07         47.86         4.40 o                         
   3  13   3          6.49          1.78         2.20 o                         
   4  13   3         10.75         16.43         6.22 o                         
   5  13   3          3.54          8.70         5.17 o                         
   6  13   3          1.51         -5.77         5.77 o                         
  -6  14   3          0.78         -3.81         3.81 o                         
  -5  14   3          0.16          1.37         4.78 o                         
  -4  14   3          3.40          3.89         4.28 o                         
  -3  14   3          3.48         -0.48         4.09 o                         
  -2  14   3          0.66          9.16        12.49 o                         
  -1  14   3          0.01         -3.42         3.42 o                         
   0  14   3          8.32          7.41         3.76 o                         
   1  14   3          0.62         -5.83         6.08 o                         
   2  14   3          7.67          7.56         7.28 o                         
   3  14   3         75.40        125.79         9.52 o                         
   4  14   3          1.57         -3.43         6.34 o                         
   5  14   3          0.06         -3.17         5.46 o                         
  -3  15   3          1.06          3.77         5.17 o                         
  -2  15   3          1.11          2.16         3.65 o                         
  -1  15   3          0.00          0.11         5.41 o                         
   0  15   3          9.31         11.96         6.94 o                         
   1  15   3          0.58         -4.94         4.94 o                         
   2  15   3          6.15          5.47         5.89 o                         
 -14   0   4          0.03         -4.16         7.49 o                         
 -13   0   4          0.65         -3.78        10.40 o                         
 -12   0   4          2.45          0.39         4.98 o                         
 -11   0   4          1.66          2.77         3.32 o                         
 -10   0   4          0.27         -0.81         2.25 o                         
  -9   0   4        100.81        106.75         4.64 o                         
  -8   0   4        104.08        126.41         4.70 o                         
  -7   0   4        318.24        320.68         7.30 o                         
  -6   0   4      10972.83      11500.62       117.63 o                         
  -5   0   4        213.82        253.04         6.19 o                         
  -4   0   4        537.52        530.26         9.19 o                         
  -3   0   4        787.29        727.58        10.49 o                         
  -2   0   4        121.89        131.41         4.76 o                         
  -1   0   4          0.44          1.08         0.69 o                         
   0   0   4         46.42         40.05         2.43 o                         
   1   0   4        496.47        500.02         9.30 o                         
   2   0   4        202.98        207.67         5.39 o                         
   3   0   4        503.85        589.69         9.66 o                         
   4   0   4          0.02         -0.62         0.74 o                         
   5   0   4         26.05         33.31         1.63 o                         
   6   0   4        259.92        266.87         7.95 o                         
   7   0   4          0.01         -1.49         1.49 o                         
   8   0   4        242.21        289.99        11.90 o                         
   9   0   4        838.25       1111.16        54.71 o                         
  10   0   4          1.17          0.10         2.14 o                         
  11   0   4          7.49          7.49         6.24 o                         
  12   0   4          2.43          7.49        14.98 o                         
  13   0   4          0.02         -6.30         6.30 o                         
 -14   1   4          0.21          8.92         7.20 o                         
 -13   1   4          5.12         11.11         3.88 o                         
 -12   1   4          5.62          2.51         2.47 o                         
 -11   1   4          0.01         -0.35         2.89 o                         
 -10   1   4          1.46         -0.61         1.55 o                         
  -9   1   4          3.87          0.82         1.05 o                         
  -8   1   4        107.40        123.47         4.40 o                         
  -7   1   4        127.51        144.55         3.91 o                         
  -6   1   4        164.48        160.71         3.48 o                         
  -5   1   4       2950.52       3116.31        23.66 o                         
  -4   1   4        380.79        404.03         5.55 o                         
  -3   1   4        104.61        108.34         2.66 o                         
  -2   1   4          8.58         12.66         0.97 o                         
  -1   1   4        113.96        112.39         2.53 o                         
   0   1   4         38.41         35.26         1.60 o                         
   1   1   4         78.62         94.89         2.57 o                         
   2   1   4         30.71         26.84         1.49 o                         
   3   1   4         91.19         97.10         2.58 o                         
   4   1   4         72.71         74.24         2.10 o                         
   5   1   4         14.83         11.03         1.42 o                         
   6   1   4        174.06        181.86         3.67 o                         
   7   1   4         92.67         95.75         4.44 o                         
   8   1   4        717.64        882.08        13.76 o                         
   9   1   4         69.49         81.85         4.45 o                         
  10   1   4          8.57          5.18         2.79 o                         
  11   1   4         18.30         15.51         2.90 o                         
  12   1   4          0.64         -3.42         5.19 o                         
 -14   2   4          2.46          0.49         9.14 o                         
 -13   2   4          8.33          0.18         9.57 o                         
 -12   2   4         11.71          9.62         3.87 o                         
 -11   2   4          0.13         -1.64         3.35 o                         
 -10   2   4         11.72          8.31         1.89 o                         
  -9   2   4          0.48         -0.97         0.97 o                         
  -8   2   4         54.65         53.33         2.30 o                         
  -7   2   4          0.43          0.22         0.76 o                         
  -6   2   4        257.97        285.27         4.77 o                         
  -5   2   4         65.12         50.76         1.91 o                         
  -4   2   4        276.49        259.83         4.09 o                         
  -3   2   4         10.86          6.00         0.85 o                         
  -2   2   4        752.34        706.13         8.28 o                         
  -1   2   4          0.50         -0.24         0.55 o                         
   0   2   4          0.28          1.20         0.51 o                         
   1   2   4       3710.51       3903.24        33.23 o                         
   2   2   4        896.58       1011.18         9.71 o                         
   3   2   4         24.17         16.11         1.16 o                         
   4   2   4         86.56         75.11         2.44 o                         
   5   2   4        100.15        127.79         3.65 o                         
   6   2   4         30.70         31.63         2.00 o                         
   7   2   4         88.67        106.70         3.61 o                         
   8   2   4         13.52         16.46         1.99 o                         
   9   2   4         14.27         12.39         1.87 o                         
  10   2   4          0.03          0.60         2.05 o                         
  11   2   4          2.75          5.04         2.39 o                         
  12   2   4          0.52          7.86         8.52 o                         
 -14   3   4          1.05         -5.44         7.37 o                         
 -13   3   4         20.17          9.74         4.88 o                         
 -12   3   4         19.10         21.58         4.45 o                         
 -11   3   4          3.58         -1.81         2.52 o                         
 -10   3   4          1.40         -1.70         1.70 o                         
  -9   3   4          0.14          2.19         1.25 o                         
  -8   3   4          3.84          4.78         1.18 o                         
  -7   3   4          5.79          5.21         1.06 o                         
  -6   3   4          0.13         -0.44         0.86 o                         
  -5   3   4         16.87         16.95         1.01 o                         
  -4   3   4         87.43         92.47         2.30 o                         
  -3   3   4          0.48          0.03         0.53 o                         
  -2   3   4        368.28        362.34         5.19 o                         
  -1   3   4       1287.10       1309.13        12.96 o                         
   0   3   4        463.33        509.30         5.96 o                         
   1   3   4        741.48        805.60         8.24 o                         
   2   3   4       1115.29       1347.70        11.82 o                         
   3   3   4         21.41         18.98         1.30 o                         
   4   3   4        296.16        332.15         4.81 o                         
   5   3   4         75.46         92.71         2.44 o                         
   6   3   4          4.31          4.68         0.89 o                         
   7   3   4          1.18          1.66         1.00 o                         
   8   3   4          4.10          2.52         1.24 o                         
   9   3   4         31.66         30.27         3.61 o                         
  10   3   4          4.32          7.48         2.26 o                         
  11   3   4          3.95          6.81         2.86 o                         
  12   3   4          0.03         -2.58         2.92 o                         
 -14   4   4          1.60         14.04         6.60 o                         
 -13   4   4          9.12          7.77         6.13 o                         
 -12   4   4          2.02          4.65         3.07 o                         
 -11   4   4          0.03         -0.81         2.24 o                         
 -10   4   4          0.69          0.90         1.80 o                         
  -9   4   4         11.03         12.39         2.27 o                         
  -8   4   4         24.89         22.11         2.01 o                         
  -7   4   4         32.65         30.68         2.12 o                         
  -6   4   4        679.55        722.21        10.49 o                         
  -5   4   4        171.90        188.45         4.40 o                         
  -4   4   4        438.12        451.27         5.29 o                         
  -3   4   4          1.87          1.09         0.54 o                         
  -2   4   4         28.21         24.79         1.27 o                         
  -1   4   4        139.03        152.45         2.91 o                         
   0   4   4        148.05        161.62         3.19 o                         
   1   4   4       1700.85       1805.06        14.28 o                         
   2   4   4         97.05        104.03         2.68 o                         
   3   4   4        389.28        403.71         5.50 o                         
   4   4   4         41.76         33.45         1.68 o                         
   5   4   4         32.10         30.45         1.57 o                         
   6   4   4          2.86          1.93         1.33 o                         
   7   4   4         28.58         29.94         2.03 o                         
   8   4   4          1.34          1.33         1.75 o                         
   9   4   4         28.09         20.28         3.90 o                         
  10   4   4          2.62          7.54         3.84 o                         
  11   4   4          6.16          3.21         3.01 o                         
  12   4   4          0.55         -1.69         5.41 o                         
 -14   5   4          0.50          4.78         7.03 o                         
 -13   5   4          0.06         -3.83         3.83 o                         
 -12   5   4          0.01         -1.13         5.63 o                         
 -11   5   4         10.21         12.45         3.49 o                         
 -10   5   4          0.08         -2.03         2.03 o                         
  -9   5   4          1.79          1.87         1.74 o                         
  -8   5   4          2.99         -0.23         1.35 o                         
  -7   5   4         21.35         17.97         1.83 o                         
  -6   5   4         49.21         42.88         2.49 o                         
  -5   5   4        314.54        360.86         6.31 o                         
  -4   5   4         12.98         11.05         1.27 o                         
  -3   5   4         14.61         12.46         0.94 o                         
  -2   5   4        120.47        115.21         2.63 o                         
  -1   5   4         30.60         30.71         1.59 o                         
   0   5   4        462.45        499.78         6.29 o                         
   1   5   4          9.33          8.97         1.01 o                         
   2   5   4         14.98         11.60         1.10 o                         
   3   5   4        166.50        192.89         3.75 o                         
   4   5   4          2.45          0.45         0.67 o                         
   5   5   4          2.66          1.80         0.73 o                         
   6   5   4         12.15          6.32         1.79 o                         
   7   5   4          8.29         10.09         1.72 o                         
   8   5   4        177.87        210.91         8.71 o                         
   9   5   4         60.02         59.23         6.36 o                         
  10   5   4          2.23         -0.56         1.94 o                         
  11   5   4          3.51          5.40         2.88 o                         
  12   5   4          1.23         -0.81         3.11 o                         
 -13   6   4          2.31          5.02         5.05 o                         
 -12   6   4         17.48         26.41         4.53 o                         
 -11   6   4          0.10          2.28         2.92 o                         
 -10   6   4          0.16         -1.75         3.17 o                         
  -9   6   4         11.14          8.22         2.74 o                         
  -8   6   4         24.02         26.85         3.72 o                         
  -7   6   4         20.48         16.17         2.13 o                         
  -6   6   4        341.15        395.75         6.90 o                         
  -5   6   4          8.28          8.47         1.31 o                         
  -4   6   4         24.46         22.30         1.66 o                         
  -3   6   4          5.20          5.03         0.96 o                         
  -2   6   4        157.58        169.90         3.46 o                         
  -1   6   4         51.54         48.32         2.09 o                         
   0   6   4        501.25        485.69         6.30 o                         
   1   6   4        208.76        213.26         3.92 o                         
   2   6   4          0.04          1.09         0.64 o                         
   3   6   4        302.81        312.09         4.95 o                         
   4   6   4         73.80         69.33         2.52 o                         
   5   6   4         67.25         74.77         3.57 o                         
   6   6   4         11.07          6.92         2.31 o                         
   7   6   4          0.42         -1.29         1.29 o                         
   8   6   4         27.39         25.64         3.27 o                         
   9   6   4         42.53         34.19         4.20 o                         
  10   6   4          1.66          3.21         2.91 o                         
  11   6   4          0.10         -3.83         3.83 o                         
 -13   7   4         11.95         17.82         6.42 o                         
 -12   7   4          1.00         -2.75         3.27 o                         
 -11   7   4          2.44         -1.36         5.94 o                         
 -10   7   4          1.12          0.06         2.73 o                         
  -9   7   4         12.77         10.53         2.97 o                         
  -8   7   4          0.28         -1.68         1.68 o                         
  -7   7   4          0.09         -1.70         1.70 o                         
  -6   7   4          1.51          0.61         0.98 o                         
  -5   7   4         58.31         53.66         2.73 o                         
  -4   7   4         75.23         75.21         2.11 o                         
  -3   7   4        175.68        169.85         4.21 o                         
  -2   7   4         55.99         58.28         2.17 o                         
  -1   7   4          2.87          2.54         0.85 o                         
   0   7   4          5.94          9.18         1.03 o                         
   1   7   4        145.67        156.74         3.50 o                         
   2   7   4        677.83        716.22         8.28 o                         
   3   7   4        329.22        363.20         5.94 o                         
   4   7   4          4.74          5.95         1.34 o                         
   5   7   4          1.96          0.40         1.72 o                         
   6   7   4        102.40        100.11         5.33 o                         
   7   7   4          0.90         -2.01         2.01 o                         
   8   7   4         10.22          9.20         2.69 o                         
   9   7   4          2.95          4.96         2.81 o                         
  10   7   4          0.01         -1.26        10.82 o                         
  11   7   4          0.52         -1.75         4.10 o                         
 -12   8   4          9.24         17.05         5.26 o                         
 -11   8   4          0.87          0.54         3.60 o                         
 -10   8   4          1.97          1.80         2.86 o                         
  -9   8   4          1.62         -1.99         1.99 o                         
  -8   8   4          0.09         -1.52         1.52 o                         
  -7   8   4          0.89         -2.08         2.29 o                         
  -6   8   4          0.01         -1.14         1.73 o                         
  -5   8   4         19.85         18.56         2.65 o                         
  -4   8   4          0.17         -0.38         0.93 o                         
  -3   8   4          0.35         -0.70         0.70 o                         
  -2   8   4          0.61         -0.73         0.73 o                         
  -1   8   4         11.48         12.39         1.21 o                         
   0   8   4          4.82          6.90         1.32 o                         
   1   8   4        793.03        804.98        10.43 o                         
   2   8   4         20.28         17.40         1.64 o                         
   3   8   4         54.56         48.87         2.80 o                         
   4   8   4          0.95          0.28         1.08 o                         
   5   8   4         29.30         36.15         3.01 o                         
   6   8   4         10.62          8.41         2.47 o                         
   7   8   4          0.29          0.13         1.98 o                         
   8   8   4          0.13         -2.42         2.42 o                         
   9   8   4          0.27         -4.02         4.02 o                         
  10   8   4          0.25         -2.66         2.66 o                         
 -12   9   4          3.83          0.38         5.47 o                         
 -11   9   4         16.03         11.56         5.22 o                         
 -10   9   4          2.14          2.54         4.30 o                         
  -9   9   4          0.24         -2.67         2.67 o                         
  -8   9   4          0.01         -1.52         1.52 o                         
  -7   9   4          0.59         -0.47         2.14 o                         
  -6   9   4          4.26          5.12         2.22 o                         
  -5   9   4         11.65         12.34         2.59 o                         
  -4   9   4         76.73         76.97         4.23 o                         
  -3   9   4         13.11         13.10         2.30 o                         
  -2   9   4         21.59         15.08         2.32 o                         
  -1   9   4        368.79        405.09         6.73 o                         
   0   9   4          7.65          6.12         1.40 o                         
   1   9   4        299.43        321.63         6.86 o                         
   2   9   4        237.99        263.79         6.57 o                         
   3   9   4          0.02         -0.22         1.25 o                         
   4   9   4        171.30        195.38         6.59 o                         
   5   9   4         26.83         33.97         3.21 o                         
   6   9   4         16.08         13.25         2.91 o                         
   7   9   4          3.38          0.13         3.90 o                         
   8   9   4          0.78         -1.83         2.96 o                         
   9   9   4          0.43         -0.63         4.72 o                         
  10   9   4          0.57         -1.14         3.12 o                         
 -11  10   4          0.03          0.92         4.70 o                         
 -10  10   4          5.71         -2.33         3.09 o                         
  -9  10   4          2.22         11.28         5.17 o                         
  -8  10   4          0.68         -0.61         2.67 o                         
  -7  10   4          2.88         -2.75         3.19 o                         
  -6  10   4          0.54         -1.98         2.47 o                         
  -5  10   4         20.60         16.29         2.73 o                         
  -4  10   4          2.24          1.03         1.69 o                         
  -3  10   4          8.27          9.01         2.03 o                         
  -2  10   4          2.37         -0.33         1.48 o                         
  -1  10   4          3.53         -0.27         1.19 o                         
   0  10   4        144.90        169.91         5.71 o                         
   1  10   4         42.96         39.74         3.43 o                         
   2  10   4         66.66         81.21         4.61 o                         
   3  10   4        179.13        217.27         7.54 o                         
   4  10   4         19.88         22.21         4.06 o                         
   5  10   4          0.75         -1.41         1.41 o                         
   6  10   4          0.11         -1.54         2.18 o                         
   7  10   4          1.86         -2.85         2.85 o                         
   8  10   4          0.00         -2.94         2.94 o                         
   9  10   4          0.03         -5.34         5.34 o                         
 -10  11   4          0.34          1.00         6.73 o                         
  -9  11   4          0.66          1.48         3.76 o                         
  -8  11   4          0.15         -5.06         5.77 o                         
  -7  11   4          0.02         -2.68         2.68 o                         
  -6  11   4          0.01         -3.42         3.42 o                         
  -5  11   4          3.11          2.69         1.83 o                         
  -4  11   4          0.94         -0.52         2.11 o                         
  -3  11   4         24.40         25.56         4.03 o                         
  -2  11   4         30.10         32.37         5.78 o                         
  -1  11   4          3.81          4.27         2.14 o                         
   0  11   4         34.49         26.91         3.32 o                         
   1  11   4         18.25         20.84         2.73 o                         
   2  11   4         66.02         67.25         5.09 o                         
   3  11   4          0.15         -1.03         1.81 o                         
   4  11   4         12.78         22.67         2.57 o                         
   5  11   4          1.91         -1.28         4.15 o                         
   6  11   4          5.87          5.91         4.67 o                         
   7  11   4          0.06         -3.72         3.72 o                         
   8  11   4          0.62         -3.04         3.18 o                         
  -9  12   4          2.93          0.76         4.98 o                         
  -8  12   4          1.46         -0.78         3.80 o                         
  -7  12   4          0.32         -1.46         5.83 o                         
  -6  12   4          9.20         -0.74         3.82 o                         
  -5  12   4          2.23          1.72         3.24 o                         
  -4  12   4          6.39          7.54         3.18 o                         
  -3  12   4         24.26         17.03         4.18 o                         
  -2  12   4          0.00         -0.87         2.30 o                         
  -1  12   4          0.65         -2.04         3.29 o                         
   0  12   4         10.11         11.98         4.94 o                         
   1  12   4         31.48         30.23         3.43 o                         
   2  12   4          3.57          1.98         2.37 o                         
   3  12   4          4.27          8.63         4.28 o                         
   4  12   4          2.35         -2.04         3.70 o                         
   5  12   4          1.09         -0.63         2.69 o                         
   6  12   4         12.33         10.37         6.37 o                         
   7  12   4          4.33          1.46         3.12 o                         
  -7  13   4          4.21          1.10         3.91 o                         
  -6  13   4          0.15         -2.93         3.31 o                         
  -5  13   4          0.22         -4.13         4.13 o                         
  -4  13   4          4.66          0.93         3.87 o                         
  -3  13   4          5.55          8.31         3.87 o                         
  -2  13   4          0.62         -5.05         5.05 o                         
  -1  13   4          1.59         -2.39         6.61 o                         
   0  13   4         16.05          9.75         3.60 o                         
   1  13   4          9.99          6.90         2.53 o                         
   2  13   4         14.13          6.34         2.84 o                         
   3  13   4         13.17         21.40         5.19 o                         
   4  13   4          1.25         -3.50         3.50 o                         
   5  13   4          2.54          0.57         3.02 o                         
   6  13   4          0.00         -3.03         3.03 o                         
  -6  14   4          4.89         12.00         6.77 o                         
  -5  14   4          4.71          7.97         4.44 o                         
  -4  14   4          8.99         10.47         3.85 o                         
  -3  14   4          0.56         -1.04         3.44 o                         
  -2  14   4          8.97         12.15         7.09 o                         
  -1  14   4          6.01         11.43         4.18 o                         
   0  14   4          0.00          0.91         3.84 o                         
   1  14   4          0.93          1.31         5.77 o                         
   2  14   4          4.28          4.28         5.05 o                         
   3  14   4          9.04          7.00         3.60 o                         
   4  14   4          0.48         -3.32         3.32 o                         
  -1  15   4          2.16         -0.44         3.59 o                         
 -14   1   5          0.03         -7.49         9.16 o                         
 -13   1   5          2.08          2.76         3.86 o                         
 -12   1   5          1.92         -1.26         2.63 o                         
 -11   1   5          0.80         -0.73         2.29 o                         
 -10   1   5          1.32         -1.38         1.38 o                         
  -9   1   5          0.02         -1.04         1.04 o                         
  -8   1   5         15.48         10.68         1.31 o                         
  -7   1   5         33.68         25.82         1.73 o                         
  -6   1   5        155.74        172.73         3.87 o                         
  -5   1   5        244.52        264.77         4.79 o                         
  -4   1   5        150.02        149.03         3.55 o                         
  -3   1   5        267.62        298.90         4.90 o                         
  -2   1   5         12.43         12.58         1.16 o                         
  -1   1   5          2.35          1.15         0.64 o                         
   0   1   5        301.74        300.10         4.71 o                         
   1   1   5         29.85         32.76         1.85 o                         
   2   1   5        167.85        157.23         3.56 o                         
   3   1   5        300.52        295.28         4.93 o                         
   4   1   5          7.61          5.15         0.97 o                         
   5   1   5        107.89        119.20         2.87 o                         
   6   1   5         21.01         22.75         1.60 o                         
   7   1   5         35.18         37.85         2.98 o                         
   8   1   5         14.96          9.14         1.93 o                         
   9   1   5         12.11         10.14         2.40 o                         
  10   1   5          1.02         -1.85         2.35 o                         
  11   1   5          0.82         -2.69         2.69 o                         
  12   1   5          2.31         -0.75         6.63 o                         
 -14   2   5          0.66         -5.19         7.58 o                         
 -13   2   5          0.36          2.08         7.06 o                         
 -12   2   5          1.83         -1.59         2.25 o                         
 -11   2   5          0.58         -2.72         2.72 o                         
 -10   2   5          5.03          3.45         2.30 o                         
  -9   2   5         83.41         95.74         4.13 o                         
  -8   2   5         42.44         39.50         2.22 o                         
  -7   2   5         21.04         22.79         1.60 o                         
  -6   2   5        531.03        559.41         7.41 o                         
  -5   2   5          0.37         -0.33         0.63 o                         
  -4   2   5         81.33         77.14         2.71 o                         
  -3   2   5         30.99         34.08         1.76 o                         
  -2   2   5         22.30         25.46         1.81 o                         
  -1   2   5        589.77        588.53         8.30 o                         
   0   2   5        114.13        119.64         3.02 o                         
   1   2   5        825.02        916.43         9.27 o                         
   2   2   5          4.03          3.67         0.85 o                         
   3   2   5         37.78         38.36         1.90 o                         
   4   2   5         92.43         94.08         2.86 o                         
   5   2   5         16.42         19.48         1.13 o                         
   6   2   5        356.71        384.17         7.15 o                         
   7   2   5         91.65         87.17         4.36 o                         
   8   2   5         90.46         91.89         6.08 o                         
   9   2   5          1.15          0.57         1.57 o                         
  10   2   5          0.72          5.68         7.49 o                         
  11   2   5          0.07         -3.45         6.61 o                         
  12   2   5          0.33         -4.66         4.66 o                         
 -14   3   5          1.45         10.59         6.03 o                         
 -13   3   5          0.09          0.35         4.10 o                         
 -12   3   5          0.01         -0.13         3.41 o                         
 -11   3   5          0.94         -0.78         1.94 o                         
 -10   3   5          0.02         -1.92         1.92 o                         
  -9   3   5          4.22          4.26         1.93 o                         
  -8   3   5         90.13         90.71         3.41 o                         
  -7   3   5         46.90         47.89         2.12 o                         
  -6   3   5          1.34         -0.42         0.70 o                         
  -5   3   5          6.09          8.20         0.92 o                         
  -4   3   5          1.17         -0.02         0.63 o                         
  -3   3   5         11.27          9.87         0.86 o                         
  -2   3   5         42.52         39.46         2.20 o                         
  -1   3   5        167.16        176.48         3.94 o                         
   0   3   5        125.95        145.47         3.07 o                         
   1   3   5        203.47        231.05         4.10 o                         
   2   3   5         62.07         64.23         2.49 o                         
   3   3   5         20.08         23.69         1.56 o                         
   4   3   5         31.85         35.63         1.84 o                         
   5   3   5         17.55         12.88         1.03 o                         
   6   3   5         86.06         82.68         3.72 o                         
   7   3   5          2.73         -1.04         1.04 o                         
   8   3   5         21.69         12.37         2.28 o                         
   9   3   5          1.08         -0.45         1.83 o                         
  10   3   5          3.78          3.40         2.66 o                         
  11   3   5          1.47         -3.42         3.42 o                         
  12   3   5          0.69         11.94         9.35 o                         
 -14   4   5          0.12         -5.21         5.21 o                         
 -13   4   5          0.81         -4.45         4.45 o                         
 -12   4   5          0.56         -2.71         2.71 o                         
 -11   4   5          0.01         -0.15         1.84 o                         
 -10   4   5          1.32         -0.11         1.78 o                         
  -9   4   5          3.65         -0.20         1.77 o                         
  -8   4   5          8.93          4.53         1.51 o                         
  -7   4   5         10.97          7.54         1.50 o                         
  -6   4   5          9.58          9.83         1.21 o                         
  -5   4   5         23.59         26.35         1.40 o                         
  -4   4   5          0.03         -0.50         0.50 o                         
  -3   4   5        572.86        592.05         6.71 o                         
  -2   4   5          6.67          7.20         1.29 o                         
  -1   4   5          9.07          5.04         0.96 o                         
   0   4   5         72.36         87.40         2.49 o                         
   1   4   5        267.31        311.80         5.08 o                         
   2   4   5         95.68        108.35         3.02 o                         
   3   4   5         61.46         74.08         2.48 o                         
   4   4   5          3.83          2.46         0.82 o                         
   5   4   5         59.55         45.91         2.36 o                         
   6   4   5         42.61         29.21         2.54 o                         
   7   4   5          0.38          1.14         1.46 o                         
   8   4   5         14.54         13.13         3.52 o                         
   9   4   5          2.25         10.51         3.39 o                         
  10   4   5          0.05         -2.18         2.18 o                         
  11   4   5          2.91         -2.94         2.94 o                         
 -13   5   5          1.97         -2.92         5.14 o                         
 -12   5   5          2.21          3.81         5.89 o                         
 -11   5   5          0.38          4.27         3.66 o                         
 -10   5   5          7.07          3.15         2.36 o                         
  -9   5   5          8.94          8.34         2.88 o                         
  -8   5   5          0.52         -1.56         1.56 o                         
  -7   5   5         84.57         98.79         4.12 o                         
  -6   5   5        102.54        111.82         4.00 o                         
  -5   5   5          5.45          5.49         1.15 o                         
  -4   5   5         58.21         56.51         2.00 o                         
  -3   5   5         75.46         78.86         2.79 o                         
  -2   5   5          0.86         -0.25         0.60 o                         
  -1   5   5        318.53        326.07         4.61 o                         
   0   5   5         64.47         53.39         2.16 o                         
   1   5   5          8.09          4.75         0.96 o                         
   2   5   5        163.70        187.46         4.01 o                         
   3   5   5         51.34         47.67         2.22 o                         
   4   5   5         35.85         33.46         1.94 o                         
   5   5   5         60.25         58.92         2.88 o                         
   6   5   5         47.15         43.31         3.18 o                         
   7   5   5         17.09         17.35         3.45 o                         
   8   5   5          1.81          0.92         3.00 o                         
   9   5   5          0.05         -2.82         2.82 o                         
  10   5   5          6.03         11.55         2.73 o                         
  11   5   5          1.39         -0.17         3.39 o                         
 -13   6   5          0.81         -4.88         4.88 o                         
 -12   6   5          1.64         -5.24         5.53 o                         
 -11   6   5          3.58          1.85         2.54 o                         
 -10   6   5          1.26          0.11         2.06 o                         
  -9   6   5          0.62          1.91         2.20 o                         
  -8   6   5         61.78         63.73         4.91 o                         
  -7   6   5         19.05         20.31         2.73 o                         
  -6   6   5         33.90         23.82         2.00 o                         
  -5   6   5          0.01         -0.96         0.96 o                         
  -4   6   5         62.60         69.66         2.74 o                         
  -3   6   5         99.46        104.88         2.94 o                         
  -2   6   5        231.10        234.81         4.18 o                         
  -1   6   5          5.87          3.85         0.87 o                         
   0   6   5          1.83          2.19         0.79 o                         
   1   6   5        219.69        228.48         4.36 o                         
   2   6   5         67.13         69.37         2.61 o                         
   3   6   5         27.68         29.98         1.89 o                         
   4   6   5         88.56         88.20         3.37 o                         
   5   6   5         12.17          9.99         1.85 o                         
   6   6   5          3.59          1.90         2.30 o                         
   7   6   5         86.18         67.01         6.96 o                         
   8   6   5          0.00         -1.28         3.04 o                         
   9   6   5          0.87         -2.29         2.52 o                         
  10   6   5          0.54         -2.79         2.88 o                         
  11   6   5          1.16          0.37         4.21 o                         
 -13   7   5          1.92         -5.19         5.19 o                         
 -12   7   5          1.04         -4.53         4.53 o                         
 -11   7   5          0.02         -3.22         3.22 o                         
 -10   7   5          1.38         -0.69         3.01 o                         
  -9   7   5          0.58          0.30         2.59 o                         
  -8   7   5          6.48          2.03         2.16 o                         
  -7   7   5         58.70         53.92         4.69 o                         
  -6   7   5          0.89          0.83         1.26 o                         
  -5   7   5          0.21         -1.24         1.28 o                         
  -4   7   5          0.78         -0.88         0.88 o                         
  -3   7   5          0.22         -0.81         0.97 o                         
  -2   7   5         44.31         46.66         2.48 o                         
  -1   7   5          0.06         -0.78         0.78 o                         
   0   7   5          3.55          5.67         1.17 o                         
   1   7   5        132.31        142.06         3.95 o                         
   2   7   5          4.95          1.84         1.09 o                         
   3   7   5          0.00         -0.88         0.88 o                         
   4   7   5         11.82         19.38         2.24 o                         
   5   7   5          0.33          0.08         3.23 o                         
   6   7   5         11.46          5.21         1.84 o                         
   7   7   5         18.73         21.00         3.24 o                         
   8   7   5         11.23         12.39         5.67 o                         
   9   7   5          3.06         -2.62         3.01 o                         
  10   7   5          0.06         -5.13         5.13 o                         
 -12   8   5          0.91         -3.30         3.30 o                         
 -11   8   5          0.05          1.30         3.28 o                         
 -10   8   5          0.04         -2.75         2.82 o                         
  -9   8   5          0.49          0.20         3.02 o                         
  -8   8   5          0.49          2.31         2.43 o                         
  -7   8   5          2.60          0.49         1.88 o                         
  -6   8   5          4.97          3.11         1.93 o                         
  -5   8   5          9.71          6.43         2.26 o                         
  -4   8   5         25.59         28.32         2.63 o                         
  -3   8   5         75.38         68.33         3.69 o                         
  -2   8   5          0.05         -1.14         1.14 o                         
  -1   8   5        609.81        703.33        10.03 o                         
   0   8   5       1992.94       2211.35        32.18 o                         
   1   8   5          0.84          0.43         0.99 o                         
   2   8   5          2.97          1.02         1.00 o                         
   3   8   5          9.16         12.03         2.09 o                         
   4   8   5          1.00         -1.75         1.75 o                         
   5   8   5          0.57          5.30         2.01 o                         
   6   8   5          4.66         -0.22         1.63 o                         
   7   8   5          1.29          0.15         2.18 o                         
   8   8   5          0.74         -3.68         5.46 o                         
   9   8   5          0.13         -0.20         2.86 o                         
  10   8   5          1.32          8.89         8.50 o                         
 -11   9   5          0.08         -5.34         5.34 o                         
 -10   9   5          0.10          0.67         3.43 o                         
  -9   9   5          1.06         -4.68         4.68 o                         
  -8   9   5          0.41         -1.66         2.32 o                         
  -7   9   5          3.54          1.91         1.93 o                         
  -6   9   5          1.81          0.70         2.47 o                         
  -5   9   5          0.33          3.15         1.83 o                         
  -4   9   5          7.24          4.08         1.73 o                         
  -3   9   5         45.43         36.39         3.02 o                         
  -2   9   5         97.46        100.40         6.39 o                         
  -1   9   5        490.21        595.11        11.36 o                         
   0   9   5        174.47        210.02         6.78 o                         
   1   9   5        172.97        211.64         5.97 o                         
   2   9   5          7.50          4.56         1.78 o                         
   3   9   5         13.46         11.67         2.28 o                         
   4   9   5          0.21         -1.72         1.90 o                         
   5   9   5          0.39         -1.70         2.92 o                         
   6   9   5          0.00         -1.52         1.52 o                         
   7   9   5          3.49         -3.40         3.62 o                         
   8   9   5          0.13         -2.16         2.16 o                         
   9   9   5          0.04         -3.33         3.33 o                         
 -11  10   5          0.14         -3.18         4.79 o                         
 -10  10   5          0.06         -1.05         4.39 o                         
  -9  10   5          3.52          5.38         4.37 o                         
  -8  10   5         14.16         13.47         4.84 o                         
  -7  10   5         13.92          9.07         3.94 o                         
  -6  10   5          0.41          0.25         2.64 o                         
  -5  10   5          5.37          4.38         2.57 o                         
  -4  10   5          0.47          1.73         2.10 o                         
  -3  10   5          3.56          7.16         2.34 o                         
  -2  10   5          1.54         -1.61         2.02 o                         
  -1  10   5          2.01          2.46         2.33 o                         
   0  10   5         71.90         78.10         5.03 o                         
   1  10   5          3.51          4.27         2.11 o                         
   2  10   5         11.38         12.22         2.30 o                         
   3  10   5          3.87          2.28         2.45 o                         
   4  10   5          0.55          2.13         1.53 o                         
   5  10   5          0.00         -1.86         1.86 o                         
   6  10   5          0.52         -1.68         1.68 o                         
   7  10   5         24.45         33.64         5.26 o                         
   8  10   5          4.54          1.34         2.92 o                         
 -10  11   5          1.48         -5.02         5.02 o                         
  -9  11   5          4.29          2.17         3.61 o                         
  -8  11   5          1.10         -3.46         3.46 o                         
  -7  11   5         28.99         33.15         5.13 o                         
  -6  11   5         18.62         22.08         4.35 o                         
  -5  11   5          4.60          4.74         3.39 o                         
  -4  11   5          0.17          5.44         2.36 o                         
  -3  11   5          5.09          4.87         2.28 o                         
  -2  11   5          5.61          5.31         2.36 o                         
  -1  11   5         20.57         20.49         2.88 o                         
   0  11   5          3.62          7.20         3.21 o                         
   1  11   5          1.92          7.28         2.00 o                         
   2  11   5          0.24         -0.77         2.73 o                         
   3  11   5          2.68          3.63         2.67 o                         
   4  11   5          0.74          1.10         3.11 o                         
   5  11   5          6.27          4.09         3.23 o                         
   6  11   5         48.66         83.51         6.97 o                         
   7  11   5          0.74         -2.79         7.78 o                         
  -9  12   5          1.03         -9.16         9.16 o                         
  -8  12   5         18.00         20.76         5.32 o                         
  -7  12   5         13.63          6.48         4.13 o                         
  -6  12   5          1.29         -2.81         2.95 o                         
  -5  12   5          1.12          0.06         3.17 o                         
  -4  12   5          0.35          2.08         3.24 o                         
  -3  12   5          8.52          4.72         3.77 o                         
  -2  12   5          6.21          2.26         3.05 o                         
  -1  12   5          0.00          3.03         1.93 o                         
   0  12   5         11.18         15.98         3.15 o                         
   1  12   5          0.14          2.39         2.67 o                         
   2  12   5         12.35         15.45         5.03 o                         
   3  12   5          0.00         -1.74         1.74 o                         
   4  12   5          1.98         -0.88         1.77 o                         
   5  12   5          1.03         -3.45         3.45 o                         
   6  12   5          2.03         -3.00         3.15 o                         
  -7  13   5          1.61          5.69         3.91 o                         
  -6  13   5          0.00         -4.64         4.64 o                         
  -5  13   5          0.22         -2.89         2.89 o                         
  -4  13   5          0.87          5.08         3.12 o                         
  -3  13   5          0.55         -1.43         4.57 o                         
  -2  13   5          0.57         -2.56         2.56 o                         
  -1  13   5         18.03         19.87         5.41 o                         
   0  13   5         13.91         14.23         3.50 o                         
   1  13   5         13.11          4.46         3.30 o                         
   2  13   5          4.04         -3.42         3.42 o                         
   3  13   5          1.19          0.86         3.11 o                         
   4  13   5          7.79          9.18         3.41 o                         
   5  13   5          0.00          3.64         5.76 o                         
  -5  14   5          0.22          9.34         6.42 o                         
  -4  14   5          0.43         -0.03         4.69 o                         
  -3  14   5          6.07         11.49         7.20 o                         
  -2  14   5          0.02          4.11         5.29 o                         
  -1  14   5         11.03         12.07         4.76 o                         
   0  14   5         53.33         65.22        13.70 o                         
   1  14   5          2.52          0.45         4.41 o                         
   2  14   5          0.00         -2.26         5.55 o                         
 -14   0   6          0.35          1.88         5.57 o                         
 -13   0   6          0.00         -3.00         5.54 o                         
 -12   0   6         11.89         17.18         5.82 o                         
 -11   0   6         13.63         14.58         5.32 o                         
 -10   0   6         74.52         75.54         7.02 o                         
  -9   0   6        978.22       1275.12        24.55 o                         
  -8   0   6         56.80         56.87         4.06 o                         
  -7   0   6         10.05         12.95         2.01 o                         
  -6   0   6         99.75         90.76         4.59 o                         
  -5   0   6         12.44         10.03         1.85 o                         
  -4   0   6          0.02         -0.46         1.01 o                         
  -3   0   6         39.22         49.09         3.46 o                         
  -2   0   6        133.54        147.92         4.91 o                         
  -1   0   6        122.95        123.51         4.49 o                         
   0   0   6        319.28        350.44         8.13 o                         
   1   0   6          1.20          0.59         1.06 o                         
   2   0   6          3.09          0.98         1.13 o                         
   3   0   6        401.46        424.61         9.16 o                         
   4   0   6         59.49         70.38         3.60 o                         
   5   0   6        799.48        852.44        14.96 o                         
   6   0   6       1791.28       2174.86        36.53 o                         
   7   0   6          3.81          0.52         3.45 o                         
   8   0   6         27.15         33.63         4.66 o                         
   9   0   6          5.65          6.92         4.53 o                         
  10   0   6          0.49         11.65        11.65 o                         
  11   0   6          0.51         -1.07         5.41 o                         
 -14   1   6          0.00         -2.98         6.17 o                         
 -13   1   6          0.03         -0.83         3.75 o                         
 -12   1   6          1.61         -2.50         2.55 o                         
 -11   1   6         22.54         12.84         3.63 o                         
 -10   1   6         12.10         11.81         2.87 o                         
  -9   1   6         49.07         55.21         3.94 o                         
  -8   1   6        562.02        658.10         9.52 o                         
  -7   1   6         40.50         34.13         2.07 o                         
  -6   1   6         47.02         59.33         2.54 o                         
  -5   1   6          5.80          4.20         1.04 o                         
  -4   1   6          0.57          0.05         0.74 o                         
  -3   1   6         12.12         12.03         1.22 o                         
  -2   1   6          9.89          5.36         0.97 o                         
  -1   1   6         64.01         70.34         2.59 o                         
   0   1   6         18.12         12.20         1.25 o                         
   1   1   6         68.29         65.66         2.67 o                         
   2   1   6         10.99          8.77         1.01 o                         
   3   1   6        137.31        129.65         3.44 o                         
   4   1   6        138.44        151.06         3.75 o                         
   5   1   6        800.78        913.10        11.84 o                         
   6   1   6        160.07        187.21         7.39 o                         
   7   1   6         11.92         10.77         2.17 o                         
   8   1   6         36.38         29.70         2.97 o                         
   9   1   6          3.10          3.69         2.29 o                         
  10   1   6          3.25         -2.32         2.32 o                         
  11   1   6          0.14         -0.59         9.99 o                         
 -14   2   6          0.06          0.16         6.32 o                         
 -13   2   6          0.95          4.60         3.60 o                         
 -12   2   6          0.33         -2.64         2.64 o                         
 -11   2   6          6.05          5.52         2.90 o                         
 -10   2   6          0.32          0.36         1.96 o                         
  -9   2   6         58.26         69.31         4.35 o                         
  -8   2   6          4.75          0.99         1.38 o                         
  -7   2   6          6.65          7.76         1.13 o                         
  -6   2   6          0.45          0.50         0.84 o                         
  -5   2   6        147.73        167.14         3.97 o                         
  -4   2   6          0.27         -0.12         0.64 o                         
  -3   2   6         13.55         10.43         1.11 o                         
  -2   2   6       1217.89       1315.61        14.18 o                         
  -1   2   6        221.24        242.31         4.07 o                         
   0   2   6          4.19          3.15         0.98 o                         
   1   2   6        137.44        129.85         3.54 o                         
   2   2   6        129.66        161.09         3.98 o                         
   3   2   6         70.07         63.00         2.68 o                         
   4   2   6        164.89        187.29         4.25 o                         
   5   2   6         16.55         13.50         1.83 o                         
   6   2   6         40.03         39.73         3.47 o                         
   7   2   6          2.82          3.80         1.43 o                         
   8   2   6          6.54          7.59         1.80 o                         
   9   2   6          0.91          1.08         1.82 o                         
  10   2   6          3.40         -0.35         3.21 o                         
  11   2   6          0.97         -3.48         3.48 o                         
 -14   3   6          0.02         -0.91        12.90 o                         
 -13   3   6          0.00         -7.34         7.34 o                         
 -12   3   6          0.24          6.73         3.47 o                         
 -11   3   6          0.00         -2.15         2.15 o                         
 -10   3   6          2.33          0.67         2.22 o                         
  -9   3   6          0.06         -1.40         1.52 o                         
  -8   3   6          1.51          1.65         1.75 o                         
  -7   3   6          0.06          0.87         1.06 o                         
  -6   3   6          0.26         11.82         1.28 o                         
  -5   3   6         30.60         30.12         1.85 o                         
  -4   3   6        312.34        333.42         5.31 o                         
  -3   3   6        145.97        163.74         4.38 o                         
  -2   3   6        122.79        130.03         3.91 o                         
  -1   3   6        876.92       1022.24        11.79 o                         
   0   3   6         70.37         72.63         2.50 o                         
   1   3   6        213.88        244.89         4.75 o                         
   2   3   6         68.40         71.61         2.97 o                         
   3   3   6          0.05         -0.67         0.67 o                         
   4   3   6          5.52          5.66         1.14 o                         
   5   3   6          7.39          5.54         1.53 o                         
   6   3   6         54.34         55.78         4.75 o                         
   7   3   6          9.15          5.83         2.05 o                         
   8   3   6         25.41         29.54         3.84 o                         
   9   3   6          0.14          1.12         1.93 o                         
  10   3   6          0.72         -2.53         2.53 o                         
  11   3   6          7.13          5.24         4.14 o                         
 -14   4   6          0.09         -5.39         5.39 o                         
 -13   4   6          0.22         10.05         7.67 o                         
 -12   4   6          0.33          1.94         4.05 o                         
 -11   4   6          0.37         -1.78         1.78 o                         
 -10   4   6          0.16          0.88         2.61 o                         
  -9   4   6         78.51         73.76         5.44 o                         
  -8   4   6         26.67         26.42         2.82 o                         
  -7   4   6         21.07         21.62         2.21 o                         
  -6   4   6          0.49         -0.01         0.85 o                         
  -5   4   6          9.82          6.14         1.03 o                         
  -4   4   6          8.90         10.06         0.94 o                         
  -3   4   6         58.59         48.10         2.84 o                         
  -2   4   6        568.79        613.29         8.85 o                         
  -1   4   6         82.92         86.33         3.36 o                         
   0   4   6        158.70        163.20         3.36 o                         
   1   4   6         21.05         17.94         1.47 o                         
   2   4   6         58.28         59.92         2.74 o                         
   3   4   6         29.61         25.69         1.78 o                         
   4   4   6         45.54         37.02         2.45 o                         
   5   4   6          0.02          0.46         1.38 o                         
   6   4   6         49.13         48.53         4.12 o                         
   7   4   6          3.90          0.19         1.68 o                         
   8   4   6         19.58         16.73         3.42 o                         
   9   4   6          1.36         -2.36         2.36 o                         
  10   4   6          3.33          4.46         4.52 o                         
  11   4   6          1.39          0.43         2.54 o                         
 -13   5   6          0.00          0.86         9.25 o                         
 -12   5   6          0.04         -2.89         3.77 o                         
 -11   5   6          1.55         -0.42         3.32 o                         
 -10   5   6          2.12          2.48         2.40 o                         
  -9   5   6         10.02          6.63         2.55 o                         
  -8   5   6         67.61         64.77         4.71 o                         
  -7   5   6          0.90         -1.77         1.77 o                         
  -6   5   6          0.52         -0.70         1.11 o                         
  -5   5   6         14.78         12.71         1.42 o                         
  -4   5   6          6.90          8.08         1.12 o                         
  -3   5   6        102.83        119.95         4.47 o                         
  -2   5   6          1.64         -0.51         0.77 o                         
  -1   5   6          5.00          5.46         1.15 o                         
   0   5   6         83.68         82.22         2.85 o                         
   1   5   6          2.30          0.22         0.78 o                         
   2   5   6          2.05          0.97         1.14 o                         
   3   5   6          7.28          3.96         1.32 o                         
   4   5   6          4.65          7.30         1.79 o                         
   5   5   6        196.00        206.93         7.70 o                         
   6   5   6        152.32        169.15         6.91 o                         
   7   5   6          4.32          2.24         1.94 o                         
   8   5   6          6.43          2.92         2.27 o                         
   9   5   6          5.08          5.66         3.10 o                         
  10   5   6          0.25         -2.22         3.88 o                         
 -13   6   6          0.23         -5.13         8.41 o                         
 -12   6   6          1.08         -3.34         4.19 o                         
 -11   6   6          5.19         10.47         4.73 o                         
 -10   6   6          2.14          7.68         4.93 o                         
  -9   6   6         47.79         56.26         5.73 o                         
  -8   6   6          0.03          1.49         2.67 o                         
  -7   6   6          1.07         -0.97         2.29 o                         
  -6   6   6          3.77          1.57         2.19 o                         
  -5   6   6         19.53         20.29         2.72 o                         
  -4   6   6          6.25          3.57         1.22 o                         
  -3   6   6        177.20        194.27         4.68 o                         
  -2   6   6        136.18        148.91         4.25 o                         
  -1   6   6          2.49          1.87         1.41 o                         
   0   6   6        189.98        190.87         4.01 o                         
   1   6   6         38.19         34.27         2.13 o                         
   2   6   6         51.97         54.28         2.72 o                         
   3   6   6         23.22         17.60         2.30 o                         
   4   6   6         11.08          7.62         2.02 o                         
   5   6   6         68.60         45.09         6.09 o                         
   6   6   6         91.54         78.29         4.94 o                         
   7   6   6          3.33          3.02         1.99 o                         
   8   6   6          0.15          0.52         4.39 o                         
   9   6   6          0.00         -2.07         2.62 o                         
  10   6   6          0.09         -3.24         3.24 o                         
 -12   7   6          1.32          4.10         5.88 o                         
 -11   7   6          0.17         -4.09         4.09 o                         
 -10   7   6          0.01          6.40         3.05 o                         
  -9   7   6          0.72         -0.17         2.73 o                         
  -8   7   6         19.21         19.08         3.12 o                         
  -7   7   6         23.16         19.04         3.62 o                         
  -6   7   6         25.80         18.24         3.66 o                         
  -5   7   6         10.09          5.29         2.27 o                         
  -4   7   6          0.32          0.38         1.28 o                         
  -3   7   6          1.65          1.15         1.39 o                         
  -2   7   6         16.01         16.09         1.83 o                         
  -1   7   6        410.11        465.68         7.47 o                         
   0   7   6        229.43        258.01         5.46 o                         
   1   7   6          3.88          2.11         1.47 o                         
   2   7   6          1.04         -0.70         1.07 o                         
   3   7   6         86.20         78.57         4.54 o                         
   4   7   6          0.00         -0.54         1.74 o                         
   5   7   6         13.95         14.25         3.90 o                         
   6   7   6         10.83         11.15         2.23 o                         
   7   7   6          1.18          0.93         1.90 o                         
   8   7   6          0.74         -2.34         2.34 o                         
   9   7   6          1.87         -4.70         4.70 o                         
  10   7   6          0.03         -4.99         4.99 o                         
 -12   8   6          0.31          0.90         6.39 o                         
 -11   8   6          0.40         16.86         7.33 o                         
 -10   8   6          0.43         -3.01         3.01 o                         
  -9   8   6          0.40          0.15         4.45 o                         
  -8   8   6          2.06         -0.91         2.14 o                         
  -7   8   6          0.34          1.68         1.37 o                         
  -6   8   6          0.26         -1.99         1.99 o                         
  -5   8   6          1.46         -0.70         2.23 o                         
  -4   8   6          1.40         -1.10         1.30 o                         
  -3   8   6         12.31         10.90         2.04 o                         
  -2   8   6        357.23        403.59         8.70 o                         
  -1   8   6         14.67          7.85         2.84 o                         
   0   8   6         21.18         18.24         2.39 o                         
   1   8   6          2.98          3.20         1.23 o                         
   2   8   6         19.83         25.31         3.65 o                         
   3   8   6         11.23         15.49         3.48 o                         
   4   8   6          1.30          2.87         1.74 o                         
   5   8   6          0.12         -0.47         1.75 o                         
   6   8   6          1.89         -1.03         4.02 o                         
   7   8   6          0.00         -1.12         2.14 o                         
   8   8   6          0.84         -2.05         5.19 o                         
   9   8   6          2.26         -1.00         3.49 o                         
 -11   9   6          0.11         -5.29         5.29 o                         
 -10   9   6          0.01         -3.73         3.73 o                         
  -9   9   6          0.72         -3.52         3.52 o                         
  -8   9   6          1.92         -1.44         2.78 o                         
  -7   9   6         15.11         13.66         3.81 o                         
  -6   9   6          0.38         -1.97         1.97 o                         
  -5   9   6          1.44         -1.66         1.99 o                         
  -4   9   6         91.97        129.61         8.94 o                         
  -3   9   6          1.69          0.80         2.39 o                         
  -2   9   6         88.04         93.80         6.53 o                         
  -1   9   6        201.11        227.05         7.93 o                         
   0   9   6         12.84         10.99         2.22 o                         
   1   9   6        147.13        170.60         7.47 o                         
   2   9   6         45.92         52.98         4.48 o                         
   3   9   6         14.69         14.15         2.35 o                         
   4   9   6          7.46          6.69         2.26 o                         
   5   9   6          0.04          0.71         2.65 o                         
   6   9   6          0.37          0.10         2.51 o                         
   7   9   6          1.23         -2.52         2.52 o                         
   8   9   6          9.93          2.58         3.78 o                         
 -10  10   6          0.15         -4.69         4.69 o                         
  -9  10   6          0.10         -3.42         3.42 o                         
  -8  10   6          5.97          4.77         3.59 o                         
  -7  10   6          0.30         -3.44         3.44 o                         
  -6  10   6          4.34          0.54         3.05 o                         
  -5  10   6          0.67         -0.94         2.76 o                         
  -4  10   6          0.33          0.21         2.19 o                         
  -3  10   6         57.33         58.35         5.29 o                         
  -2  10   6         13.56         15.29         3.21 o                         
  -1  10   6         79.29        101.83         6.67 o                         
   0  10   6        111.76        134.76         8.38 o                         
   1  10   6          9.73          5.37         2.06 o                         
   2  10   6          2.08          2.95         2.36 o                         
   3  10   6          0.34          1.71         3.23 o                         
   4  10   6          0.98          1.86         1.95 o                         
   5  10   6          0.28         -3.12         3.12 o                         
   6  10   6          0.00         -2.39         2.39 o                         
   7  10   6         10.55         11.46         9.77 o                         
  -9  11   6          0.02          0.86         3.62 o                         
  -8  11   6          1.94         -0.99         3.88 o                         
  -7  11   6          0.11         -4.11         4.11 o                         
  -6  11   6          5.10          2.17         3.06 o                         
  -5  11   6          7.67         15.92         4.45 o                         
  -4  11   6          3.21          2.65         3.57 o                         
  -3  11   6         21.33         35.02         6.85 o                         
  -2  11   6          9.04          5.35         3.21 o                         
  -1  11   6         35.89         50.28         5.02 o                         
   0  11   6          0.00         -2.35         2.35 o                         
   1  11   6          5.15          6.43         2.42 o                         
   2  11   6          0.11          0.13         1.74 o                         
   3  11   6          3.66          4.23         2.42 o                         
   4  11   6          0.21          1.88         2.89 o                         
   5  11   6          0.42         -2.63         2.63 o                         
   6  11   6          0.02         -4.25         4.73 o                         
  -8  12   6          0.54          4.49         4.16 o                         
  -7  12   6          0.85         -2.62         4.17 o                         
  -6  12   6          4.58          2.14         5.28 o                         
  -5  12   6          0.00         -1.25         3.43 o                         
  -4  12   6          0.02          3.78         5.59 o                         
  -3  12   6          4.61          3.20         3.42 o                         
  -2  12   6         16.00         11.30         3.64 o                         
  -1  12   6          2.67         -0.52         2.24 o                         
   0  12   6          0.86         -2.10         2.10 o                         
   1  12   6          2.93         -3.81         4.54 o                         
   2  12   6          0.31         -2.73         3.48 o                         
   3  12   6         16.97         22.43         3.72 o                         
   4  12   6          5.58         10.23         3.20 o                         
   5  12   6          0.07          0.63         3.36 o                         
  -6  13   6          0.07         -4.10         4.10 o                         
  -5  13   6          0.06         -4.13         4.13 o                         
  -4  13   6          0.09         -6.73         6.73 o                         
  -3  13   6          6.14          1.37         5.89 o                         
  -2  13   6          4.13         12.05         4.56 o                         
  -1  13   6          5.31          2.80         4.32 o                         
   0  13   6         11.15          9.51         3.97 o                         
   1  13   6          3.53         -5.42         5.42 o                         
   2  13   6          4.59          6.23         4.25 o                         
   3  13   6          0.22         29.13        14.98 o                         
  -3  14   6          0.03          6.34         4.50 o                         
  -2  14   6          1.30         16.61         7.93 o                         
  -1  14   6          0.98         -1.49         5.57 o                         
   0  14   6          5.57         -3.69         4.75 o                         
 -14   1   7          0.21         -3.15         5.14 o                         
 -13   1   7          0.11         -2.09         7.09 o                         
 -12   1   7          0.07          4.71         4.80 o                         
 -11   1   7          0.78         -2.32         2.32 o                         
 -10   1   7          4.18          4.81         2.59 o                         
  -9   1   7         21.14         24.25         3.25 o                         
  -8   1   7         30.75         26.62         2.63 o                         
  -7   1   7         19.00         18.29         1.94 o                         
  -6   1   7          8.46          6.79         1.28 o                         
  -5   1   7          1.37          1.08         0.85 o                         
  -4   1   7          0.32         -0.18         0.81 o                         
  -3   1   7         65.76         67.95         2.74 o                         
  -2   1   7         35.58         36.11         2.03 o                         
  -1   1   7        123.51        125.88         3.59 o                         
   0   1   7        105.32        113.19         3.51 o                         
   1   1   7          2.09          1.11         0.89 o                         
   2   1   7         38.73         39.59         2.43 o                         
   3   1   7         14.35         13.03         1.51 o                         
   4   1   7         56.64         57.58         3.41 o                         
   5   1   7          9.15          7.09         1.64 o                         
   6   1   7         36.01         36.20         3.66 o                         
   7   1   7          2.11          0.76         2.30 o                         
   8   1   7          7.53          5.75         2.14 o                         
   9   1   7          4.56          3.57         2.76 o                         
  10   1   7          0.15         -3.02         4.01 o                         
 -14   2   7          0.05         -6.33         6.66 o                         
 -13   2   7          0.08         -1.81         5.25 o                         
 -12   2   7          6.99          8.47         2.93 o                         
 -11   2   7          7.83          6.72         3.25 o                         
 -10   2   7          4.38         -0.61         2.32 o                         
  -9   2   7         53.29         50.40         4.76 o                         
  -8   2   7          0.99         -1.32         1.32 o                         
  -7   2   7          0.95          0.08         1.32 o                         
  -6   2   7          5.62          4.81         1.29 o                         
  -5   2   7         26.57         27.89         1.88 o                         
  -4   2   7         74.90         91.10         3.12 o                         
  -3   2   7         78.61         83.75         2.81 o                         
  -2   2   7        212.10        216.95         5.20 o                         
  -1   2   7          4.30          3.47         0.97 o                         
   0   2   7         13.23          7.54         1.21 o                         
   1   2   7         49.71         52.38         2.60 o                         
   2   2   7         10.85         13.27         1.69 o                         
   3   2   7        365.30        381.89         6.84 o                         
   4   2   7        100.90        118.63         5.30 o                         
   5   2   7        214.22        229.81         7.43 o                         
   6   2   7          3.20          0.09         1.55 o                         
   7   2   7          0.15          0.65         1.44 o                         
   8   2   7          0.02          7.49         4.47 o                         
   9   2   7          0.78         -2.44         4.90 o                         
  10   2   7          0.09         -0.75         2.88 o                         
 -13   3   7          0.18         -5.40         5.40 o                         
 -12   3   7          0.30          0.24         2.96 o                         
 -11   3   7          6.32          7.33         3.47 o                         
 -10   3   7          5.56          5.47         3.09 o                         
  -9   3   7          3.26          4.41         2.22 o                         
  -8   3   7         18.49         18.06         2.75 o                         
  -7   3   7          0.50         -1.23         1.23 o                         
  -6   3   7          0.28          0.13         1.06 o                         
  -5   3   7          4.95          5.78         1.12 o                         
  -4   3   7         14.74         18.02         1.72 o                         
  -3   3   7         28.46         24.61         2.08 o                         
  -2   3   7         46.41         44.87         2.71 o                         
  -1   3   7         26.15         32.00         2.18 o                         
   0   3   7          2.61          0.60         0.75 o                         
   1   3   7         46.25         45.22         2.42 o                         
   2   3   7          2.06         -0.94         1.02 o                         
   3   3   7        139.85        144.73         6.00 o                         
   4   3   7          0.15         -1.08         1.08 o                         
   5   3   7         31.65         22.93         2.68 o                         
   6   3   7          6.82          6.64         2.11 o                         
   7   3   7         10.60          8.50         2.48 o                         
   8   3   7          3.75         -0.26         2.11 o                         
   9   3   7          1.19         -1.15         2.46 o                         
  10   3   7          1.62         -2.52         2.52 o                         
 -13   4   7          0.23         -5.83         5.83 o                         
 -12   4   7          1.57          0.15         6.13 o                         
 -11   4   7          1.23          1.98         2.96 o                         
 -10   4   7          1.42          1.76         2.90 o                         
  -9   4   7          0.08          4.57         2.11 o                         
  -8   4   7          0.51         -0.21         1.92 o                         
  -7   4   7          0.04         -1.87         1.87 o                         
  -6   4   7         68.73         73.40         4.13 o                         
  -5   4   7          0.36         -1.06         1.06 o                         
  -4   4   7          1.31         -1.15         1.15 o                         
  -3   4   7         28.20         28.78         2.20 o                         
  -2   4   7         98.36        110.60         4.04 o                         
  -1   4   7         19.72         20.58         1.95 o                         
   0   4   7         11.28         10.59         1.63 o                         
   1   4   7          3.04          2.68         1.07 o                         
   2   4   7         33.72         21.55         2.06 o                         
   3   4   7         57.19         58.78         3.45 o                         
   4   4   7          3.26          2.42         1.51 o                         
   5   4   7         34.41         27.08         2.99 o                         
   6   4   7          1.88          4.84         2.90 o                         
   7   4   7          0.00         -1.58         1.62 o                         
   8   4   7          6.41          5.81         2.65 o                         
   9   4   7          4.05          1.22         4.20 o                         
  10   4   7          3.64         -1.67         4.00 o                         
 -13   5   7          0.76         -5.10         5.10 o                         
 -12   5   7          2.34         -4.93         6.61 o                         
 -11   5   7          0.08         -1.67         3.48 o                         
 -10   5   7         18.14         25.18         3.53 o                         
  -9   5   7         13.84         13.61         3.08 o                         
  -8   5   7          0.01         -1.90         1.90 o                         
  -7   5   7          1.20         -1.39         2.07 o                         
  -6   5   7          8.65         10.85         2.74 o                         
  -5   5   7          0.00          0.94         2.18 o                         
  -4   5   7        106.03        102.15         5.27 o                         
  -3   5   7         16.02         13.45         1.65 o                         
  -2   5   7          3.36          3.93         1.46 o                         
  -1   5   7         26.92         24.28         2.12 o                         
   0   5   7         16.90         12.81         1.64 o                         
   1   5   7         21.86         17.34         1.73 o                         
   2   5   7         47.41         40.16         2.58 o                         
   3   5   7         32.26         26.00         2.71 o                         
   4   5   7          8.69         11.02         2.26 o                         
   5   5   7          4.01          1.30         1.86 o                         
   6   5   7          0.58         -1.39         1.44 o                         
   7   5   7          3.93          1.86         2.85 o                         
   8   5   7          6.78          5.72         3.45 o                         
   9   5   7          1.37         -1.94         1.94 o                         
  10   5   7          0.15         -3.84         3.84 o                         
 -12   6   7          0.03         -2.63         4.25 o                         
 -11   6   7          9.11          3.43         6.09 o                         
 -10   6   7          0.89          1.98         3.49 o                         
  -9   6   7          8.79          5.04         2.26 o                         
  -8   6   7          0.13         -0.42         3.33 o                         
  -7   6   7          9.76         10.53         3.24 o                         
  -6   6   7          8.41          8.61         2.38 o                         
  -5   6   7         40.51         47.50         4.60 o                         
  -4   6   7          0.00          1.86         1.26 o                         
  -3   6   7          2.78          1.51         1.45 o                         
  -2   6   7         97.73         94.69         5.33 o                         
  -1   6   7         29.35         31.02         2.64 o                         
   0   6   7         27.03         25.65         2.25 o                         
   1   6   7        111.07        116.29         5.87 o                         
   2   6   7         14.66         12.80         2.21 o                         
   3   6   7          0.05         -1.11         1.11 o                         
   4   6   7        117.53        112.27         6.77 o                         
   5   6   7          0.01         -2.73         3.06 o                         
   6   6   7          0.13          0.58         2.52 o                         
   7   6   7          0.64         -2.02         2.60 o                         
   8   6   7          5.52          2.71         2.80 o                         
   9   6   7          4.50          0.55         3.72 o                         
 -12   7   7          0.16         -5.13         5.32 o                         
 -11   7   7          0.21          0.52         6.53 o                         
 -10   7   7          7.40         -1.04         4.53 o                         
  -9   7   7          0.34         -3.11         3.11 o                         
  -8   7   7          0.23          2.04         2.09 o                         
  -7   7   7          0.57          7.21         3.11 o                         
  -6   7   7          0.30          0.60         2.40 o                         
  -5   7   7         16.66         11.13         3.01 o                         
  -4   7   7          0.05          2.31         1.74 o                         
  -3   7   7          4.73          0.68         1.79 o                         
  -2   7   7        142.65        165.17         7.27 o                         
  -1   7   7          8.56         12.48         2.26 o                         
   0   7   7          0.05         -1.12         1.12 o                         
   1   7   7          6.48          8.17         2.05 o                         
   2   7   7          0.75          4.78         1.63 o                         
   3   7   7         10.32         11.17         4.16 o                         
   4   7   7         10.12          9.54         2.22 o                         
   5   7   7         13.39          7.58         2.49 o                         
   6   7   7          7.76          4.27         3.16 o                         
   7   7   7          0.07         -2.50         3.14 o                         
   8   7   7          1.00         11.87        16.23 o                         
   9   7   7          3.13         -2.17         2.76 o                         
 -11   8   7          0.05         -2.56         4.77 o                         
 -10   8   7          0.74         -3.41         4.57 o                         
  -9   8   7          1.84         -2.79         2.79 o                         
  -8   8   7          1.58         -2.49         2.49 o                         
  -7   8   7          7.62         13.96         3.59 o                         
  -6   8   7         24.03         23.83         3.84 o                         
  -5   8   7          4.64          6.59         2.45 o                         
  -4   8   7        262.85        359.41        12.65 o                         
  -3   8   7        642.79        854.04        20.12 o                         
  -2   8   7          1.25          0.04         2.58 o                         
  -1   8   7          1.37          0.68         2.21 o                         
   0   8   7          2.97         -0.23         1.74 o                         
   1   8   7          1.20         -1.01         1.01 o                         
   2   8   7          0.15         -1.43         2.48 o                         
   3   8   7          5.97          2.90         1.70 o                         
   4   8   7          1.77         -1.02         1.22 o                         
   5   8   7          0.08          2.87         3.64 o                         
   6   8   7          1.12         -2.57         2.57 o                         
   7   8   7          4.10         -3.07         3.07 o                         
   8   8   7          2.05         -2.43         2.88 o                         
 -11   9   7          0.04         -4.82         4.82 o                         
 -10   9   7          1.52         -3.81         3.81 o                         
  -9   9   7          1.13         -5.47         5.47 o                         
  -8   9   7          0.04         -3.04         3.04 o                         
  -7   9   7          1.71          5.84         2.97 o                         
  -6   9   7         19.19         12.49         5.33 o                         
  -5   9   7         42.22         39.60         4.71 o                         
  -4   9   7        113.67        139.78        12.14 o                         
  -3   9   7        113.03        122.68         8.11 o                         
  -2   9   7        102.24        131.65         8.56 o                         
  -1   9   7          3.53          2.36         2.63 o                         
   0   9   7         10.63         15.35         4.29 o                         
   1   9   7          0.15         -1.22         1.65 o                         
   2   9   7          0.01          2.32         1.63 o                         
   3   9   7          0.20          1.85         1.70 o                         
   4   9   7          4.33          2.67         2.08 o                         
   5   9   7          1.16         -1.25         1.96 o                         
   6   9   7          0.04          4.16         6.08 o                         
   7   9   7          3.03         -1.09         3.25 o                         
 -10  10   7          2.12         -4.56         4.56 o                         
  -9  10   7          0.18         -3.44         3.44 o                         
  -8  10   7          0.18         -0.99         3.36 o                         
  -7  10   7          0.11         -1.93         3.94 o                         
  -6  10   7          0.57         -3.49         3.49 o                         
  -5  10   7          0.17          4.05         5.09 o                         
  -4  10   7          5.67          9.27         3.60 o                         
  -3  10   7         46.07         40.55         4.93 o                         
  -2  10   7          1.56          2.02         2.42 o                         
  -1  10   7          0.90          1.96         2.38 o                         
   0  10   7          1.52         -0.66         2.28 o                         
   1  10   7          0.66         -1.06         2.02 o                         
   2  10   7          0.02         -1.84         1.84 o                         
   3  10   7          4.48         -0.56         2.10 o                         
   4  10   7         31.07         42.27         5.13 o                         
   5  10   7          5.15         -0.86         2.42 o                         
   6  10   7          0.04         -2.68         2.68 o                         
  -9  11   7          2.72         -0.47        11.46 o                         
  -8  11   7          0.88         -3.05         3.70 o                         
  -7  11   7          0.00         -4.33         4.33 o                         
  -6  11   7          1.84          2.93         4.29 o                         
  -5  11   7          0.84         -3.18         3.18 o                         
  -4  11   7          9.29          3.48         3.57 o                         
  -3  11   7          1.13         -0.63         3.72 o                         
  -2  11   7          0.67          1.60         2.53 o                         
  -1  11   7          0.00         -2.58         2.58 o                         
   0  11   7          3.61          1.45         2.98 o                         
   1  11   7          0.57         -3.16         3.90 o                         
   2  11   7         10.83         10.36         3.04 o                         
   3  11   7         45.42         51.18         6.67 o                         
   4  11   7          0.22         -2.67         5.12 o                         
   5  11   7          5.44          1.31         3.88 o                         
  -7  12   7          0.00          0.68         4.27 o                         
  -6  12   7          1.05          3.35         4.55 o                         
  -5  12   7          0.49         -3.39         3.39 o                         
  -4  12   7          0.02          7.41         4.21 o                         
  -3  12   7          6.11         -2.18         3.80 o                         
  -2  12   7          0.00         -2.59         2.59 o                         
  -1  12   7          4.47          6.02         5.51 o                         
   0  12   7          0.00         -1.15         2.93 o                         
   1  12   7          0.92         -3.85         3.85 o                         
   2  12   7          0.05         -3.10         3.72 o                         
   3  12   7          3.27         -0.54         3.57 o                         
   4  12   7         20.48         20.83         4.05 o                         
  -5  13   7          0.03         -5.17         5.65 o                         
  -4  13   7          3.83          0.43         4.20 o                         
  -3  13   7         11.12          6.67         3.97 o                         
  -2  13   7          9.10         -1.71         5.66 o                         
  -1  13   7          1.57         -3.84         3.84 o                         
   0  13   7          0.68          0.79         3.43 o                         
   1  13   7          6.61          4.96         3.41 o                         
 -13   0   8         13.18         18.93        10.17 o                         
 -12   0   8         75.15         82.28        14.98 o                         
 -11   0   8         11.86          4.83        17.90 o                         
 -10   0   8          2.41         -1.84         4.67 o                         
  -9   0   8          9.38          3.67         3.35 o                         
  -8   0   8          0.55         -2.53         2.53 o                         
  -7   0   8          0.29         -1.39         2.52 o                         
  -6   0   8          9.14          7.50         2.26 o                         
  -5   0   8          2.87          3.14         1.71 o                         
  -4   0   8         28.59         35.53         3.21 o                         
  -3   0   8         87.28         80.92         4.75 o                         
  -2   0   8          0.07         -1.54         1.54 o                         
  -1   0   8         40.06         32.37         3.14 o                         
   0   0   8        254.10        292.93         8.29 o                         
   1   0   8         98.67        100.22         6.91 o                         
   2   0   8        966.06       1060.51        18.68 o                         
   3   0   8       1618.26       1923.38        37.80 o                         
   4   0   8          1.85         -0.30         2.40 o                         
   5   0   8         56.91         56.14         6.90 o                         
   6   0   8          5.58          4.74         4.06 o                         
   7   0   8          2.59          2.91         4.22 o                         
   8   0   8          0.46         -2.21         2.21 o                         
   9   0   8          0.10        -11.65        14.98 o                         
  10   0   8          0.01         -4.16         4.16 o                         
 -13   1   8          0.93         12.61         5.97 o                         
 -12   1   8         10.52          9.07         6.67 o                         
 -11   1   8         80.81         80.61         8.51 o                         
 -10   1   8          2.70          2.45         2.88 o                         
  -9   1   8         10.07         11.38         3.31 o                         
  -8   1   8          0.17         -1.75         1.75 o                         
  -7   1   8          3.72          4.01         1.82 o                         
  -6   1   8          0.65         -1.39         1.39 o                         
  -5   1   8          2.29         -0.24         1.32 o                         
  -4   1   8         37.67         45.72         2.57 o                         
  -3   1   8          0.30         -0.81         0.81 o                         
  -2   1   8          9.68          7.71         1.41 o                         
  -1   1   8          1.97          0.88         0.95 o                         
   0   1   8         84.02         82.90         3.52 o                         
   1   1   8         97.37        109.23         4.73 o                         
   2   1   8        351.98        389.24         7.54 o                         
   3   1   8        210.76        266.32         7.68 o                         
   4   1   8          0.06         -1.38         2.33 o                         
   5   1   8         38.59         43.36         5.26 o                         
   6   1   8          5.02          6.48         2.51 o                         
   7   1   8          3.31          8.62         2.40 o                         
   8   1   8          0.10         -0.75         2.57 o                         
   9   1   8          8.49         12.93         5.81 o                         
 -13   2   8          0.84          4.16        10.20 o                         
 -12   2   8          8.77         -2.01         5.89 o                         
 -11   2   8          0.04         -4.35         4.35 o                         
 -10   2   8          0.42         -2.18         2.18 o                         
  -9   2   8          0.32         -0.49         2.55 o                         
  -8   2   8         12.93         11.02         2.91 o                         
  -7   2   8          0.19          1.35         1.67 o                         
  -6   2   8         11.66         12.37         2.18 o                         
  -5   2   8        191.91        219.72         7.06 o                         
  -4   2   8         26.25         22.31         2.18 o                         
  -3   2   8          0.84         -0.98         0.98 o                         
  -2   2   8         45.79         55.03         3.13 o                         
  -1   2   8         45.25         38.94         2.37 o                         
   0   2   8         32.29         27.54         2.22 o                         
   1   2   8         84.19         85.51         3.64 o                         
   2   2   8         10.43         11.68         1.96 o                         
   3   2   8         71.72         82.80         4.52 o                         
   4   2   8          9.77          7.67         1.82 o                         
   5   2   8          7.79          3.97         1.86 o                         
   6   2   8          0.01         -1.44         1.44 o                         
   7   2   8          8.02          7.82         3.26 o                         
   8   2   8          0.77         -1.31         2.18 o                         
   9   2   8          0.71         -3.03         3.03 o                         
 -13   3   8          0.34         -5.48         5.48 o                         
 -12   3   8          0.14         -0.10         5.59 o                         
 -11   3   8          0.00         -3.91         3.91 o                         
 -10   3   8          1.48          3.29         2.97 o                         
  -9   3   8          0.00         -2.50         2.50 o                         
  -8   3   8          1.18          0.24         2.23 o                         
  -7   3   8         45.84         38.48         4.69 o                         
  -6   3   8         27.82         25.84         2.89 o                         
  -5   3   8          3.51          0.84         1.89 o                         
  -4   3   8        279.31        326.33         7.99 o                         
  -3   3   8         32.22         34.52         2.59 o                         
  -2   3   8         67.83         70.94         3.56 o                         
  -1   3   8         13.40         10.64         1.62 o                         
   0   3   8          0.02         -0.10         1.26 o                         
   1   3   8          4.32          3.33         1.40 o                         
   2   3   8          6.83          2.90         1.55 o                         
   3   3   8         33.35         37.30         3.17 o                         
   4   3   8          6.63          3.10         1.73 o                         
   5   3   8         41.82         54.83         5.65 o                         
   6   3   8          0.94         -1.18         2.46 o                         
   7   3   8          1.87          4.78         4.21 o                         
   8   3   8         17.42         19.41         3.77 o                         
   9   3   8         19.74         27.56         4.43 o                         
 -13   4   8          0.19         -0.57         7.18 o                         
 -12   4   8          6.75          5.34         5.51 o                         
 -11   4   8          4.32          3.10         3.16 o                         
 -10   4   8          0.16          8.31         6.41 o                         
  -9   4   8          0.14         -1.32         2.69 o                         
  -8   4   8          0.02          6.33         2.49 o                         
  -7   4   8          0.09         -0.16         2.37 o                         
  -6   4   8         24.59         20.17         3.55 o                         
  -5   4   8        122.12        135.22         6.94 o                         
  -4   4   8         26.39         30.83         3.42 o                         
  -3   4   8         11.35          7.94         1.91 o                         
  -2   4   8          4.14          5.05         1.48 o                         
  -1   4   8         23.24         14.98         2.18 o                         
   0   4   8         38.25         40.99         3.01 o                         
   1   4   8         21.49         21.01         2.40 o                         
   2   4   8          0.72          0.57         1.27 o                         
   3   4   8         43.28         35.39         4.05 o                         
   4   4   8          4.46          4.08         2.74 o                         
   5   4   8         22.27         19.75         6.37 o                         
   6   4   8          1.00          3.48         2.22 o                         
   7   4   8          2.25         -2.37         2.37 o                         
   8   4   8          5.88          2.72         5.05 o                         
   9   4   8          0.44          5.12        11.02 o                         
 -12   5   8          1.46         -7.81         7.81 o                         
 -11   5   8         10.09          6.21         4.25 o                         
 -10   5   8          0.14          2.12         3.45 o                         
  -9   5   8          0.62         -2.55         2.55 o                         
  -8   5   8          0.26         -1.69         3.04 o                         
  -7   5   8          0.77          0.16         3.08 o                         
  -6   5   8          8.37          7.79         2.94 o                         
  -5   5   8          3.99          0.46         3.04 o                         
  -4   5   8          0.02          0.21         2.03 o                         
  -3   5   8          7.29          5.04         1.83 o                         
  -2   5   8          7.50          6.11         2.05 o                         
  -1   5   8          0.00         -1.34         1.34 o                         
   0   5   8          3.16          2.68         1.91 o                         
   1   5   8          0.09         -0.64         2.15 o                         
   2   5   8         80.71         77.99         5.38 o                         
   3   5   8        162.28        196.33         7.93 o                         
   4   5   8          2.08         -0.81         2.25 o                         
   5   5   8          6.46          3.69         2.77 o                         
   6   5   8          6.53          7.55         3.15 o                         
   7   5   8          0.67          1.24         2.54 o                         
   8   5   8          4.75         12.16         5.02 o                         
   9   5   8          1.28         -4.49         4.49 o                         
 -12   6   8          4.90         -0.77         5.15 o                         
 -11   6   8          0.01         -4.72         4.72 o                         
 -10   6   8          0.15         -0.80         3.03 o                         
  -9   6   8          2.59          5.39         2.39 o                         
  -8   6   8          1.00          5.49         2.91 o                         
  -7   6   8          0.02         -1.94         2.35 o                         
  -6   6   8         21.42         23.86         3.78 o                         
  -5   6   8         36.77         40.43         4.98 o                         
  -4   6   8          4.66          1.63         2.86 o                         
  -3   6   8         60.36         54.89         4.13 o                         
  -2   6   8          8.90          9.63         2.55 o                         
  -1   6   8          6.99         14.09         2.02 o                         
   0   6   8         11.96          8.28         1.84 o                         
   1   6   8         22.16         18.61         2.86 o                         
   2   6   8         65.29         56.46         5.69 o                         
   3   6   8         93.70         71.42         7.02 o                         
   4   6   8          2.85          1.21         1.82 o                         
   5   6   8          0.57         -1.85         1.85 o                         
   6   6   8          0.41          6.06        20.81 o                         
   7   6   8          0.21         -2.70         2.70 o                         
   8   6   8          1.45          5.16         3.89 o                         
 -11   7   8          3.77          0.10         4.42 o                         
 -10   7   8          3.27         -2.26         3.93 o                         
  -9   7   8          1.86         -3.39         3.39 o                         
  -8   7   8          1.38         -0.14         2.53 o                         
  -7   7   8          2.04          1.23         2.20 o                         
  -6   7   8          0.02         -1.78         1.78 o                         
  -5   7   8          0.18         -0.28         2.28 o                         
  -4   7   8        130.58        152.89        13.72 o                         
  -3   7   8         64.08         79.34         6.72 o                         
  -2   7   8          4.49         10.24         2.31 o                         
  -1   7   8          3.77          2.05         1.78 o                         
   0   7   8         32.21         31.69         4.23 o                         
   1   7   8          0.77          0.21         1.49 o                         
   2   7   8         14.11          8.71         2.35 o                         
   3   7   8          8.69         12.63         2.72 o                         
   4   7   8          6.52          6.55         2.84 o                         
   5   7   8          1.68         -2.50         2.50 o                         
   6   7   8          2.36         -3.19         3.19 o                         
   7   7   8          0.17         -2.62         2.62 o                         
   8   7   8          0.00         -2.49         3.66 o                         
 -11   8   8          0.12         -4.90         4.90 o                         
 -10   8   8          0.25         -3.46         3.46 o                         
  -9   8   8          0.11         -3.35         3.35 o                         
  -8   8   8          0.50         -3.48         3.48 o                         
  -7   8   8          0.09          4.56         3.19 o                         
  -6   8   8          6.52          7.07         2.82 o                         
  -5   8   8         78.50         86.77         7.20 o                         
  -4   8   8          4.29          9.05         3.11 o                         
  -3   8   8          1.15         -2.50         2.57 o                         
  -2   8   8          5.12          8.88         3.04 o                         
  -1   8   8          2.60          0.07         2.03 o                         
   0   8   8          1.92          0.74         2.05 o                         
   1   8   8          1.56          1.92         1.63 o                         
   2   8   8          0.00         -1.92         2.63 o                         
   3   8   8          5.31         28.53         8.74 o                         
   4   8   8          0.80         -2.52         2.52 o                         
   5   8   8          0.88         -2.57         2.57 o                         
   6   8   8          2.16          7.98         3.78 o                         
   7   8   8          1.52         -3.70         5.53 o                         
 -10   9   8          1.67         -3.84         3.84 o                         
  -9   9   8          0.03         -0.34         4.46 o                         
  -8   9   8          0.00          1.00         2.95 o                         
  -7   9   8         15.97         11.05         5.00 o                         
  -6   9   8          0.01         -0.67         2.24 o                         
  -5   9   8          9.72         14.80         4.16 o                         
  -4   9   8         79.40         77.09         7.86 o                         
  -3   9   8         18.92         20.31         4.69 o                         
  -2   9   8         57.31         49.02         5.71 o                         
  -1   9   8         24.74         30.46         3.88 o                         
   0   9   8          1.84          0.91         2.82 o                         
   1   9   8          4.45         -1.88         2.48 o                         
   2   9   8          1.37         -1.98         1.98 o                         
   3   9   8          0.03         -2.66         2.66 o                         
   4   9   8          0.48         -2.59         2.90 o                         
   5   9   8         19.69         22.30         6.37 o                         
   6   9   8          0.12         -2.48         2.48 o                         
  -9  10   8          1.01          6.67         4.17 o                         
  -8  10   8          0.06         -0.79         5.02 o                         
  -7  10   8          0.05          8.16         3.96 o                         
  -6  10   8         12.31         14.54         3.87 o                         
  -5  10   8          2.18          1.41         4.22 o                         
  -4  10   8         35.89         38.65         5.06 o                         
  -3  10   8         28.35         36.34         4.81 o                         
  -2  10   8          2.53         -3.35         3.35 o                         
  -1  10   8          1.11         -1.88         2.50 o                         
   0  10   8          1.81          1.16         2.97 o                         
   1  10   8          0.19         -3.25         3.25 o                         
   2  10   8          0.46         -2.15         2.15 o                         
   3  10   8          0.34         -2.18         2.18 o                         
   4  10   8          9.84         11.03         4.85 o                         
   5  10   8          1.59         -2.92         2.92 o                         
  -8  11   8          0.40          4.16         9.16 o                         
  -7  11   8          1.31         -1.07         4.55 o                         
  -6  11   8          5.29         -0.25         4.55 o                         
  -5  11   8          1.37         -3.44         3.44 o                         
  -4  11   8          9.99          5.40         3.79 o                         
  -3  11   8          1.04         -3.19         4.84 o                         
  -2  11   8          0.00         -1.22         3.32 o                         
  -1  11   8          0.09         -3.16         3.16 o                         
   0  11   8          0.46         -1.27         3.09 o                         
   1  11   8          0.22          2.30         4.56 o                         
   2  11   8          0.16         -2.64         2.64 o                         
   3  11   8          0.07         -2.44         2.44 o                         
   4  11   8          2.17          0.31         2.71 o                         
  -6  12   8          1.32         -4.74         4.74 o                         
  -5  12   8          4.10          8.24         5.87 o                         
  -4  12   8          1.17         -0.37         4.57 o                         
  -3  12   8          0.01          0.10         5.74 o                         
  -2  12   8          0.96         -3.98         3.98 o                         
  -1  12   8          0.02          3.75         8.34 o                         
   0  12   8         10.30          1.94         4.11 o                         
   1  12   8          2.74          6.09         6.54 o                         
   2  12   8          0.26         -4.69         4.69 o                         
 -13   1   9          0.57         -8.29         8.29 o                         
 -12   1   9          2.40          6.30         6.02 o                         
 -11   1   9          3.25          0.25         3.92 o                         
 -10   1   9          1.52         -4.20         4.20 o                         
  -9   1   9          0.12         -0.21         4.18 o                         
  -8   1   9          0.55         -1.44         2.06 o                         
  -7   1   9          0.60         -2.07         2.07 o                         
  -6   1   9          7.11          7.13         2.16 o                         
  -5   1   9         11.89         13.20         2.58 o                         
  -4   1   9         35.51         31.88         3.04 o                         
  -3   1   9          7.79          4.57         1.82 o                         
  -2   1   9          0.31         -0.54         2.14 o                         
  -1   1   9          5.80          1.87         1.76 o                         
   0   1   9          4.29          2.12         1.83 o                         
   1   1   9         36.26         42.90         3.24 o                         
   2   1   9          0.16         -1.46         1.46 o                         
   3   1   9         49.50         50.49         4.00 o                         
   4   1   9          0.94          0.29         1.80 o                         
   5   1   9         14.56         17.61         2.60 o                         
   6   1   9          3.07          0.72         4.08 o                         
   7   1   9          0.32         -1.27         3.30 o                         
   8   1   9          0.32         -0.54         3.96 o                         
 -13   2   9          0.83         -5.65         5.65 o                         
 -12   2   9          4.73          3.90         5.39 o                         
 -11   2   9          1.07         -1.91         7.33 o                         
 -10   2   9          0.87         -2.21         3.51 o                         
  -9   2   9          0.73          0.05         3.04 o                         
  -8   2   9          5.34          4.17         2.66 o                         
  -7   2   9          4.35         10.19         3.22 o                         
  -6   2   9         23.41         27.10         3.71 o                         
  -5   2   9         23.50         21.13         3.02 o                         
  -4   2   9          1.04          0.71         1.88 o                         
  -3   2   9          0.30          1.07         2.49 o                         
  -2   2   9          8.30          3.89         1.84 o                         
  -1   2   9          5.42          9.14         1.88 o                         
   0   2   9        118.30        116.21         6.04 o                         
   1   2   9         43.81         43.08         3.61 o                         
   2   2   9        183.63        221.87         8.47 o                         
   3   2   9          7.17          3.61         2.98 o                         
   4   2   9          2.31         -1.02         1.63 o                         
   5   2   9          0.13          2.86         1.40 o                         
   6   2   9          1.28         -2.03         2.50 o                         
   7   2   9          0.01         -4.21         4.21 o                         
   8   2   9          3.29          2.59         5.91 o                         
 -12   3   9          1.69         -5.17         5.17 o                         
 -11   3   9          4.68          3.81         4.36 o                         
 -10   3   9          0.09          2.72         3.34 o                         
  -9   3   9          0.34         -1.46         2.18 o                         
  -8   3   9          0.06          0.36         2.13 o                         
  -7   3   9          1.04          1.69         2.05 o                         
  -6   3   9          7.27          4.46         3.32 o                         
  -5   3   9          4.89          4.03         2.34 o                         
  -4   3   9          1.63          3.47         1.80 o                         
  -3   3   9          0.90         -1.90         1.90 o                         
  -2   3   9         14.47         12.56         3.79 o                         
  -1   3   9          0.73         -0.94         2.53 o                         
   0   3   9        106.36        113.56         5.87 o                         
   1   3   9          2.01          0.56         3.19 o                         
   2   3   9         17.29         11.54         2.66 o                         
   3   3   9          4.01          3.07         1.87 o                         
   4   3   9          6.34         11.67         2.77 o                         
   5   3   9          3.56          1.17         2.10 o                         
   6   3   9          0.05         -2.51         2.76 o                         
   7   3   9          4.51          1.33         2.77 o                         
   8   3   9          0.33         -2.64         2.64 o                         
 -12   4   9          0.01         -7.46         8.25 o                         
 -11   4   9          0.03         -3.91         5.35 o                         
 -10   4   9          0.17         -3.95         3.95 o                         
  -9   4   9          2.92         -3.18         3.18 o                         
  -8   4   9          0.03         -2.05         2.29 o                         
  -7   4   9          2.10          0.38         2.73 o                         
  -6   4   9          7.76          3.11         2.76 o                         
  -5   4   9         20.03         15.96         2.98 o                         
  -4   4   9          1.61          1.77         1.80 o                         
  -3   4   9          0.79         -1.43         1.43 o                         
  -2   4   9          0.19          1.36         1.81 o                         
  -1   4   9          4.65          6.86         2.75 o                         
   0   4   9         29.27         27.92         3.31 o                         
   1   4   9          3.97          6.52         2.00 o                         
   2   4   9         30.07         23.43         3.45 o                         
   3   4   9          0.33         -1.55         1.76 o                         
   4   4   9          0.30          6.21         2.98 o                         
   5   4   9          2.67          6.53         5.33 o                         
   6   4   9          9.01          6.58         3.49 o                         
   7   4   9          4.66          8.82         6.11 o                         
   8   4   9          3.94          5.00         3.36 o                         
 -12   5   9          0.94         -5.97         6.05 o                         
 -11   5   9          0.06          5.31         4.49 o                         
 -10   5   9          0.30         -4.15         4.15 o                         
  -9   5   9          0.37          5.84         3.18 o                         
  -8   5   9          0.04          3.06         3.56 o                         
  -7   5   9         18.83         17.66         4.13 o                         
  -6   5   9          5.48          3.40         2.21 o                         
  -5   5   9          2.12          3.27         3.29 o                         
  -4   5   9          0.01         -0.46         2.38 o                         
  -3   5   9          1.65          5.32         2.61 o                         
  -2   5   9          3.89          2.47         1.75 o                         
  -1   5   9         23.44         18.74         2.91 o                         
   0   5   9         14.99         16.97         2.80 o                         
   1   5   9          0.37         -1.72         1.72 o                         
   2   5   9         11.33          5.66         2.30 o                         
   3   5   9          2.88          2.56         2.38 o                         
   4   5   9          0.34          9.94         4.50 o                         
   5   5   9         11.30          4.37         3.57 o                         
   6   5   9          0.02         -1.00         2.52 o                         
   7   5   9          0.27         -0.91         4.09 o                         
 -11   6   9          0.01         -1.50         5.93 o                         
 -10   6   9          0.68         -0.64         3.70 o                         
  -9   6   9          0.46         -3.12         3.57 o                         
  -8   6   9          5.19          4.87         3.47 o                         
  -7   6   9          0.01          2.26         3.27 o                         
  -6   6   9          3.88         -1.69         2.43 o                         
  -5   6   9         18.60         19.26         5.15 o                         
  -4   6   9          2.40          3.18         2.47 o                         
  -3   6   9          7.72          5.17         2.52 o                         
  -2   6   9         49.77         55.05         4.41 o                         
  -1   6   9          7.82          6.10         2.52 o                         
   0   6   9          2.93         -1.86         1.86 o                         
   1   6   9         62.32         52.57         4.51 o                         
   2   6   9          0.01         -1.45         1.77 o                         
   3   6   9          0.17         -3.60         6.21 o                         
   4   6   9          0.00         -2.40         2.40 o                         
   5   6   9         10.16         11.09         6.61 o                         
   6   6   9         11.13          2.28         3.31 o                         
   7   6   9         16.56         12.67         5.10 o                         
 -11   7   9          0.13         -4.15         5.42 o                         
 -10   7   9          0.12         -6.58         6.82 o                         
  -9   7   9          0.50          1.15         4.47 o                         
  -8   7   9          5.89         10.81         3.72 o                         
  -7   7   9          0.00          1.85         3.16 o                         
  -6   7   9          8.44         11.68         3.39 o                         
  -5   7   9         59.74         69.08         6.56 o                         
  -4   7   9          5.42          5.50         2.99 o                         
  -3   7   9          0.27          7.99         2.59 o                         
  -2   7   9          0.19          1.43         2.23 o                         
  -1   7   9          1.08         -0.50         2.71 o                         
   0   7   9          5.30          5.27         2.11 o                         
   1   7   9          1.05          2.05         4.28 o                         
   2   7   9          7.15          9.51         2.68 o                         
   3   7   9          6.24         17.87         7.69 o                         
   4   7   9          0.17         -2.56         2.56 o                         
   5   7   9          1.18          1.75         2.91 o                         
   6   7   9          2.03         11.93         5.96 o                         
 -10   8   9          1.37         -5.29         5.29 o                         
  -9   8   9          3.65          7.29         4.76 o                         
  -8   8   9          3.47          7.41         3.85 o                         
  -7   8   9         62.56         90.22         9.43 o                         
  -6   8   9        111.39        167.21        10.32 o                         
  -5   8   9          2.58          0.60         2.89 o                         
  -4   8   9          0.00         -2.49         2.49 o                         
  -3   8   9          1.02          1.31         2.76 o                         
  -2   8   9          0.58         -0.92         3.38 o                         
  -1   8   9          0.07         -0.59         1.76 o                         
   0   8   9          3.39          1.51         2.07 o                         
   1   8   9          2.23         -0.09         2.18 o                         
   2   8   9          0.24          2.41         2.99 o                         
   3   8   9          3.40          2.86         2.75 o                         
   4   8   9          3.45          0.03         3.92 o                         
   5   8   9          5.44          2.64         6.01 o                         
   6   8   9          5.01          0.28         3.23 o                         
  -9   9   9          4.76          6.24         3.54 o                         
  -8   9   9         10.48          1.25         5.46 o                         
  -7   9   9         13.95         19.19         6.57 o                         
  -6   9   9         40.23         49.51         6.66 o                         
  -5   9   9         33.99         25.54         4.59 o                         
  -4   9   9          0.88         -2.90         2.90 o                         
  -3   9   9          3.95          3.60         3.36 o                         
  -2   9   9          0.04          0.33         3.83 o                         
  -1   9   9          0.00         -1.35         2.76 o                         
   0   9   9          0.04         -2.85         2.85 o                         
   1   9   9          2.24          5.05         5.42 o                         
   2   9   9          3.14          8.08         2.93 o                         
   3   9   9          0.03          6.96         5.78 o                         
   4   9   9          4.22         -2.83         2.88 o                         
   5   9   9          0.00         -0.77         5.67 o                         
  -8  10   9          0.05          3.91         4.89 o                         
  -7  10   9          4.86          5.15         4.65 o                         
  -6  10   9         15.54          4.64         4.05 o                         
  -5  10   9          1.15          2.98         3.29 o                         
  -4  10   9          0.06         -4.29         4.29 o                         
  -3  10   9          0.11         -2.79         2.79 o                         
  -2  10   9          0.45          1.07         5.10 o                         
  -1  10   9          0.22         -3.29         3.29 o                         
   0  10   9          5.79         -3.03         5.53 o                         
   1  10   9         20.10         35.36         6.37 o                         
   2  10   9          3.07         11.68        18.31 o                         
   3  10   9          0.08         -3.15         3.15 o                         
  -6  11   9          0.35         -3.59         4.70 o                         
  -5  11   9          0.03         16.83         8.89 o                         
  -4  11   9          0.04          0.42         3.96 o                         
  -3  11   9          1.94          4.80         6.01 o                         
  -2  11   9          0.24         -2.01         5.36 o                         
  -1  11   9          8.11         -3.66         3.66 o                         
   0  11   9         19.79         15.29         4.74 o                         
   1  11   9          0.00          6.92         4.28 o                         
   2  11   9          5.94          5.47         4.01 o                         
 -12   0  10          0.85         12.59         6.53 o                         
 -11   0  10          0.03         15.45         9.20 o                         
 -10   0  10          0.31          8.32        11.65 o                         
  -9   0  10          0.22         -3.08         6.30 o                         
  -8   0  10          0.38         -4.16         4.99 o                         
  -7   0  10          4.66          1.99         6.13 o                         
  -6   0  10         16.17          7.79         3.55 o                         
  -5   0  10          0.02          4.99         9.16 o                         
  -4   0  10         28.55         39.54         7.34 o                         
  -3   0  10         64.95         75.39        11.29 o                         
  -2   0  10         63.36         58.23         8.06 o                         
  -1   0  10        478.15        584.02        23.24 o                         
   0   0  10        627.27        839.81        28.45 o                         
   1   0  10          1.04          3.09         4.00 o                         
   2   0  10         46.70         56.64         7.10 o                         
   3   0  10          3.30          0.14         3.39 o                         
   4   0  10          1.16          0.68         7.08 o                         
   5   0  10          0.47         -2.89         2.89 o                         
   6   0  10          0.17          4.16         4.16 o                         
 -12   1  10          0.71         -5.66         5.74 o                         
 -11   1  10          0.03          4.92         5.29 o                         
 -10   1  10          1.51         -4.49         4.49 o                         
  -9   1  10          0.07         -4.21         4.21 o                         
  -8   1  10          0.19          4.59         3.04 o                         
  -7   1  10         11.75          9.32         3.32 o                         
  -6   1  10          0.98         -2.22         2.22 o                         
  -5   1  10          1.11         -2.22         2.63 o                         
  -4   1  10          0.00          0.19         2.08 o                         
  -3   1  10         34.78         38.13         4.84 o                         
  -2   1  10         48.32         57.65         5.69 o                         
  -1   1  10         64.85         65.28         6.05 o                         
   0   1  10        141.38        176.12         9.16 o                         
   1   1  10         14.00         14.49         3.14 o                         
   2   1  10         23.34         25.04         4.08 o                         
   3   1  10          0.93         -0.21         1.83 o                         
   4   1  10          1.46         -2.67         2.67 o                         
   5   1  10          0.03         -2.28         2.28 o                         
   6   1  10          7.12          0.29         2.80 o                         
   7   1  10          2.96         -3.30         3.30 o                         
 -12   2  10          0.22          4.68         7.12 o                         
 -11   2  10          0.61         -3.78         5.30 o                         
 -10   2  10          0.00         -0.71         4.18 o                         
  -9   2  10          3.92         -3.61         3.61 o                         
  -8   2  10         22.19         17.10         4.29 o                         
  -7   2  10          3.35          5.70         3.54 o                         
  -6   2  10          0.64         -1.84         1.84 o                         
  -5   2  10          5.29          9.21         2.08 o                         
  -4   2  10          7.25         -0.58         2.63 o                         
  -3   2  10          3.91          0.46         2.19 o                         
  -2   2  10         18.60         22.46         3.02 o                         
  -1   2  10          6.90          3.24         1.84 o                         
   0   2  10         55.02         60.40         5.10 o                         
   1   2  10          5.23          1.49         1.82 o                         
   2   2  10          4.83         -0.52         1.90 o                         
   3   2  10          1.62          0.35         3.21 o                         
   4   2  10         12.20         19.40         3.67 o                         
   5   2  10          0.21          4.79         2.71 o                         
   6   2  10          4.95         -2.30         2.73 o                         
   7   2  10         19.12         24.53         5.69 o                         
 -12   3  10          0.00         -4.92         4.92 o                         
 -11   3  10          0.02         11.56        10.42 o                         
 -10   3  10          6.33         10.04         5.25 o                         
  -9   3  10          4.62         -1.66         3.35 o                         
  -8   3  10          0.58          1.69         4.69 o                         
  -7   3  10         53.68         56.23         8.53 o                         
  -6   3  10          5.91          5.01         2.99 o                         
  -5   3  10         10.49          7.64         3.17 o                         
  -4   3  10          0.35          0.59         1.55 o                         
  -3   3  10          0.30         -0.87         2.06 o                         
  -2   3  10          0.78          2.46         2.48 o                         
  -1   3  10          1.95         -1.65         2.35 o                         
   0   3  10          8.77          6.02         3.04 o                         
   1   3  10          2.76         -0.46         1.75 o                         
   2   3  10         20.31         25.87         3.73 o                         
   3   3  10          1.96         -1.05         2.52 o                         
   4   3  10          1.26         -0.68         2.53 o                         
   5   3  10         19.16         29.58         4.68 o                         
   6   3  10         18.11         21.49         4.21 o                         
   7   3  10          0.07         -3.83         6.85 o                         
 -11   4  10          0.09         -7.93         7.93 o                         
 -10   4  10          0.16         -6.01         6.01 o                         
  -9   4  10          6.74          5.55         6.35 o                         
  -8   4  10         18.70         22.17         3.80 o                         
  -7   4  10          2.83         -1.66         2.39 o                         
  -6   4  10          0.00          1.92         2.86 o                         
  -5   4  10          0.08          2.44         2.87 o                         
  -4   4  10          2.72         -2.19         2.19 o                         
  -3   4  10          9.64         13.87         3.01 o                         
  -2   4  10          3.25          6.04         3.01 o                         
  -1   4  10          3.76          2.83         2.45 o                         
   0   4  10         17.48         11.78         2.63 o                         
   1   4  10          3.97         -0.81         1.89 o                         
   2   4  10         10.48         13.16         2.63 o                         
   3   4  10          0.07         -3.72         3.72 o                         
   4   4  10          0.48         -1.36         2.69 o                         
   5   4  10          5.96          1.41         3.29 o                         
   6   4  10          2.03         -3.71         3.71 o                         
 -11   5  10          0.05         -5.97         5.97 o                         
 -10   5  10          0.23          0.93         4.72 o                         
  -9   5  10          0.21         -3.72         3.72 o                         
  -8   5  10          1.11         -4.74         4.74 o                         
  -7   5  10          0.00         -0.79         3.11 o                         
  -6   5  10          0.10         -2.81         2.81 o                         
  -5   5  10          4.58         -3.54         3.72 o                         
  -4   5  10          0.00         -0.15         2.78 o                         
  -3   5  10          1.94         -0.81         2.98 o                         
  -2   5  10          0.47         -0.40         1.63 o                         
  -1   5  10         10.59         10.76         2.48 o                         
   0   5  10         77.35         76.59         5.79 o                         
   1   5  10          0.00          0.99         2.71 o                         
   2   5  10          3.33         -2.29         2.29 o                         
   3   5  10          2.39         -3.72         3.72 o                         
   4   5  10          0.43         -3.84         3.84 o                         
   5   5  10          3.50          0.81         3.72 o                         
   6   5  10          2.44          2.38         4.03 o                         
 -10   6  10          0.04          0.12         4.59 o                         
  -9   6  10          0.82         -1.01         5.76 o                         
  -8   6  10          5.07         -2.00         3.73 o                         
  -7   6  10          2.74          2.03         4.46 o                         
  -6   6  10         13.84         15.08         3.94 o                         
  -5   6  10          2.44          2.33         2.92 o                         
  -4   6  10          0.00         -2.97         2.97 o                         
  -3   6  10          1.50          2.06         3.52 o                         
  -2   6  10         12.15          7.09         3.05 o                         
  -1   6  10         25.83         29.36         3.68 o                         
   0   6  10         48.06         35.26         4.26 o                         
   1   6  10          0.81          2.52         2.07 o                         
   2   6  10          0.70         -2.43         2.43 o                         
   3   6  10          0.39         -2.31         2.31 o                         
   4   6  10          0.32         -2.92         2.92 o                         
   5   6  10          1.62         -4.20         4.69 o                         
   6   6  10          0.73          1.05         4.66 o                         
 -10   7  10          0.70          4.38         5.04 o                         
  -9   7  10          0.19         -3.98         3.98 o                         
  -8   7  10          0.19         -2.77         4.77 o                         
  -7   7  10         23.89         27.20         6.58 o                         
  -6   7  10          8.92          6.95         6.20 o                         
  -5   7  10          1.55         -3.66         3.66 o                         
  -4   7  10          2.30          2.96         3.66 o                         
  -3   7  10          6.29          5.13         2.55 o                         
  -2   7  10          0.21         -3.40         3.40 o                         
  -1   7  10          8.00          8.50         2.68 o                         
   0   7  10          1.31         -1.28         2.57 o                         
   1   7  10         10.11         -0.45         2.72 o                         
   2   7  10          2.36         -2.38         2.38 o                         
   3   7  10          1.13         -2.65         2.65 o                         
   4   7  10          0.06         -3.68         3.68 o                         
   5   7  10          0.10          5.94         6.45 o                         
  -9   8  10          1.98          4.24         5.26 o                         
  -8   8  10         11.30         11.89         4.75 o                         
  -7   8  10          0.59          2.28         4.48 o                         
  -6   8  10          0.38          0.87         4.66 o                         
  -5   8  10          1.03         -1.00         4.33 o                         
  -4   8  10          0.03         -0.83         3.25 o                         
  -3   8  10          0.00         -3.02         3.15 o                         
  -2   8  10          0.50          0.30         2.35 o                         
  -1   8  10          0.04          0.19         5.53 o                         
   0   8  10          5.12          6.16         3.51 o                         
   1   8  10          0.77         -2.90         2.90 o                         
   2   8  10          0.38         -2.60         2.60 o                         
   3   8  10          0.34          9.66         4.24 o                         
   4   8  10          1.40          4.12         5.70 o                         
  -8   9  10          0.31         -4.94         7.58 o                         
  -7   9  10         15.97         26.82         6.59 o                         
  -6   9  10          7.59          1.16         3.60 o                         
  -5   9  10         11.25          7.39         3.99 o                         
  -4   9  10          4.04          4.74         3.16 o                         
  -3   9  10          0.12          2.33         3.13 o                         
  -2   9  10          1.06         -3.18         3.18 o                         
  -1   9  10          1.20          2.00         3.35 o                         
   0   9  10          0.40         -4.57         4.57 o                         
   1   9  10          0.00         -2.11         2.11 o                         
   2   9  10         12.93         14.55         5.05 o                         
   3   9  10          0.05          4.13         3.48 o                         
  -6  10  10          3.06         -4.03         6.95 o                         
  -5  10  10          0.89          2.24         3.82 o                         
  -4  10  10          0.05         -3.73         3.73 o                         
  -3  10  10          1.38          0.27         4.96 o                         
  -2  10  10          0.00         -3.15         3.15 o                         
  -1  10  10          0.13         -2.23         4.94 o                         
   0  10  10          0.77          5.36         3.62 o                         
   1  10  10          4.23         -2.48         3.76 o                         
 -11   1  11          0.06         -7.57         7.57 o                         
 -10   1  11          0.11          0.42         3.86 o                         
  -9   1  11          0.38          4.20         4.55 o                         
  -8   1  11          2.51         10.40         6.97 o                         
  -7   1  11          5.10          7.78         3.38 o                         
  -6   1  11          0.02         -3.47         3.47 o                         
  -5   1  11          0.23          0.22         2.76 o                         
  -4   1  11          0.63          2.75         2.97 o                         
  -3   1  11          0.65          4.48         2.73 o                         
  -2   1  11          9.32         13.50         3.80 o                         
  -1   1  11          1.16          6.96         2.76 o                         
   0   1  11         28.60         31.89         4.35 o                         
   1   1  11          0.04          0.90         2.01 o                         
   2   1  11          8.08          4.99         3.05 o                         
   3   1  11          0.44         -3.50         3.88 o                         
   4   1  11          0.17         -2.41         2.41 o                         
   5   1  11          1.59         -0.51         2.58 o                         
   6   1  11          1.19         -3.26         3.45 o                         
 -11   2  11          0.43          1.39         4.88 o                         
 -10   2  11          0.09         -3.99         4.86 o                         
  -9   2  11          3.91          1.44         5.55 o                         
  -8   2  11          1.61          0.42         5.04 o                         
  -7   2  11          0.32         -3.36         3.36 o                         
  -6   2  11          0.48         -1.03         3.61 o                         
  -5   2  11          1.61         -2.42         3.35 o                         
  -4   2  11          1.14         -0.94         3.10 o                         
  -3   2  11         15.12         16.71         3.34 o                         
  -2   2  11          9.43          6.11         2.92 o                         
  -1   2  11         68.99         64.42         9.56 o                         
   0   2  11          5.12          3.09         2.67 o                         
   1   2  11          1.40          1.92         2.16 o                         
   2   2  11          0.37          3.01         2.93 o                         
   3   2  11          1.70         -2.66         2.79 o                         
   4   2  11          0.15         -2.79         2.79 o                         
   5   2  11          3.42         -2.57         2.92 o                         
   6   2  11          5.96         -3.57         5.55 o                         
 -11   3  11          0.00         -5.91         5.91 o                         
 -10   3  11          0.08         -6.16         6.16 o                         
  -9   3  11          1.09         -0.90         4.75 o                         
  -8   3  11          0.74         -0.09         4.42 o                         
  -7   3  11          0.00          5.37         4.27 o                         
  -6   3  11          0.59         -4.40         4.40 o                         
  -5   3  11          1.11          2.35         3.93 o                         
  -4   3  11          0.29         -0.27         3.02 o                         
  -3   3  11         30.44         29.90         5.33 o                         
  -2   3  11          0.52          1.47         3.66 o                         
  -1   3  11          3.68          8.82         3.28 o                         
   0   3  11          0.01         -1.54         2.08 o                         
   1   3  11          0.20          2.40         3.07 o                         
   2   3  11          1.29         -3.84         3.84 o                         
   3   3  11          0.69         -2.11         2.29 o                         
   4   3  11          3.63          4.19         3.53 o                         
   5   3  11          0.10         -2.14         2.14 o                         
 -10   4  11          0.47          1.12        10.21 o                         
  -9   4  11          1.09         -4.41         4.71 o                         
  -8   4  11          3.48         -3.39         4.47 o                         
  -7   4  11          0.22         -4.02         4.02 o                         
  -6   4  11          0.01         -4.34         4.34 o                         
  -5   4  11          0.00         -2.82         2.82 o                         
  -4   4  11          0.05         -2.41         2.41 o                         
  -3   4  11         10.11         12.32         4.22 o                         
  -2   4  11          1.41          8.51         3.02 o                         
  -1   4  11         10.54         14.18         3.16 o                         
   0   4  11          0.07          1.32         2.41 o                         
   1   4  11          0.58         -2.37         2.37 o                         
   2   4  11          0.04          0.34         6.16 o                         
   3   4  11          9.13         16.61         6.30 o                         
   4   4  11          2.48         -3.69         4.00 o                         
   5   4  11          2.64         14.55         8.32 o                         
 -10   5  11          1.51          2.32         5.50 o                         
  -9   5  11          1.29         -5.25         5.26 o                         
  -8   5  11          1.04         -4.65         5.59 o                         
  -7   5  11          1.30         -5.92         5.92 o                         
  -6   5  11          0.06         -4.09         4.23 o                         
  -5   5  11          0.06         -2.37         3.33 o                         
  -4   5  11          9.08          2.02         4.38 o                         
  -3   5  11          5.03          5.23         4.60 o                         
  -2   5  11          0.91          3.39         2.59 o                         
  -1   5  11         10.60         13.11         2.70 o                         
   0   5  11          2.27          1.28         2.66 o                         
   1   5  11          0.01         -0.81         2.17 o                         
   2   5  11          5.66          4.60         3.33 o                         
   3   5  11          0.21         -3.73         3.88 o                         
   4   5  11          0.66          3.49         3.09 o                         
  -9   6  11          1.20          1.09         4.22 o                         
  -8   6  11          2.01          2.33         4.33 o                         
  -7   6  11          0.07          0.88         5.82 o                         
  -6   6  11          0.64         -2.61         4.57 o                         
  -5   6  11          8.70         12.34         5.34 o                         
  -4   6  11          1.58          4.07         3.11 o                         
  -3   6  11          3.03          2.93         3.47 o                         
  -2   6  11         14.64          5.68         3.70 o                         
  -1   6  11          0.03         -4.04         4.04 o                         
   0   6  11          0.22         -0.08         1.89 o                         
   1   6  11          0.36         -0.76         2.62 o                         
   2   6  11          7.75         -1.67         3.72 o                         
   3   6  11          7.44          1.08         4.81 o                         
   4   6  11         11.70          8.61         4.18 o                         
  -8   7  11         12.68         16.84         5.79 o                         
  -7   7  11          1.52          3.85         4.30 o                         
  -6   7  11          0.19         -2.23         4.47 o                         
  -5   7  11          0.13         -3.47         3.47 o                         
  -4   7  11          0.76         -3.20         3.20 o                         
  -3   7  11          1.88         -2.92         2.92 o                         
  -2   7  11          0.00         -3.29         3.29 o                         
  -1   7  11          2.25         -2.68         3.26 o                         
   0   7  11          1.33         -1.97         7.93 o                         
   1   7  11          0.04         -2.66         2.66 o                         
   2   7  11          0.51          1.59         5.05 o                         
   3   7  11          0.93         -4.32         4.32 o                         
  -7   8  11          0.24          2.91         6.04 o                         
  -6   8  11          0.33         -3.91         3.91 o                         
  -5   8  11          0.12         -3.56         3.56 o                         
  -4   8  11          0.08         -3.93         3.93 o                         
  -3   8  11          0.63         -4.06         4.06 o                         
  -2   8  11          1.80         -5.01         5.01 o                         
  -1   8  11          0.27         -3.76         3.76 o                         
   0   8  11          3.52         11.81         5.43 o                         
   1   8  11          0.62          4.74         2.71 o                         
   2   8  11          6.86          0.31         4.91 o                         
  -5   9  11          0.00          6.68         5.75 o                         
  -4   9  11          0.01          6.63         4.49 o                         
  -3   9  11          0.01         -4.55         4.55 o                         
  -2   9  11          0.39         -3.84         3.84 o                         
  -1   9  11          2.97         -0.03         7.20 o                         
   0   9  11          0.02         -3.76         3.76 o                         
 -10   0  12          0.47         -1.79        16.23 o                         
  -9   0  12          2.23         -4.99        12.49 o                         
  -8   0  12          0.00         -2.97         9.16 o                         
  -7   0  12          7.10          9.77         9.16 o                         
  -6   0  12          7.38          6.43         8.38 o                         
  -5   0  12         21.05         17.63         5.91 o                         
  -4   0  12        125.24        178.34        17.31 o                         
  -3   0  12        119.50        103.51        13.48 o                         
  -2   0  12          0.79         -2.16         8.74 o                         
  -1   0  12         12.30         16.27         4.49 o                         
   0   0  12          1.50          4.99         6.66 o                         
   1   0  12          0.00         -5.41         5.41 o                         
   2   0  12          0.53          0.00         8.32 o                         
   3   0  12          0.01         -2.50         7.49 o                         
   4   0  12          1.79          3.77         4.98 o                         
 -10   1  12          2.13         45.52        10.01 o                         
  -9   1  12          0.52          4.10         4.82 o                         
  -8   1  12          0.20          0.99         5.70 o                         
  -7   1  12          0.13         -3.93         3.93 o                         
  -6   1  12         10.46         13.24         4.68 o                         
  -5   1  12         16.54         20.64         3.72 o                         
  -4   1  12          4.68         -1.65         3.30 o                         
  -3   1  12         52.78         52.89         7.33 o                         
  -2   1  12         17.69         11.04         5.24 o                         
  -1   1  12          8.14          6.33         3.63 o                         
   0   1  12          0.27         -2.47         2.47 o                         
   1   1  12          0.60         -3.09         3.09 o                         
   2   1  12          0.19         -2.35         4.13 o                         
   3   1  12          2.97         -3.88         6.25 o                         
   4   1  12          0.73         -2.68         2.68 o                         
  -9   2  12          0.48          1.96         6.85 o                         
  -8   2  12          0.17         -4.38         4.38 o                         
  -7   2  12          0.36         -3.21         3.96 o                         
  -6   2  12          0.09          1.11         3.72 o                         
  -5   2  12          3.26         -3.81         5.94 o                         
  -4   2  12          5.66          1.66         4.28 o                         
  -3   2  12         19.01         23.57         4.22 o                         
  -2   2  12          0.54         -2.70         2.70 o                         
  -1   2  12          0.96         -2.54         2.54 o                         
   0   2  12          2.32          2.24         3.29 o                         
   1   2  12          7.94          8.03         3.55 o                         
   2   2  12          0.00         -0.19         8.32 o                         
   3   2  12          5.83          9.55         6.97 o                         
   4   2  12         13.29         23.17         5.01 o                         
  -9   3  12          0.55         -3.44         3.44 o                         
  -8   3  12          1.16          9.39         5.92 o                         
  -7   3  12          0.14          1.08         7.57 o                         
  -6   3  12          0.19         -4.59         4.86 o                         
  -5   3  12          0.06         -3.95         3.95 o                         
  -4   3  12          0.11         -3.21         3.21 o                         
  -3   3  12          1.44         -2.54         2.54 o                         
  -2   3  12          1.18         -1.50         2.58 o                         
  -1   3  12          3.26         -2.17         3.40 o                         
   0   3  12          1.25          1.17         3.53 o                         
   1   3  12          0.05         -1.17         7.49 o                         
   2   3  12         11.49         13.60         4.33 o                         
   3   3  12          8.60         21.82         9.26 o                         
  -9   4  12          0.09          0.93         4.32 o                         
  -8   4  12          0.00         -1.41         4.46 o                         
  -7   4  12          0.01         -1.24         4.01 o                         
  -6   4  12          0.53         -3.94         5.58 o                         
  -5   4  12          0.38         -1.01         3.08 o                         
  -4   4  12          3.20          2.14         4.36 o                         
  -3   4  12          2.77          2.82         3.36 o                         
  -2   4  12          2.37         -0.90         5.65 o                         
  -1   4  12          2.29          1.56         2.77 o                         
   0   4  12          0.07         -2.72         2.72 o                         
   1   4  12          0.13         -2.87         2.87 o                         
   2   4  12          1.96         -2.91         3.53 o                         
   3   4  12          4.04          5.02         6.09 o                         
  -8   5  12          1.17          0.96         4.94 o                         
  -7   5  12          0.02         -3.61         5.88 o                         
  -6   5  12          0.70         -0.95         5.34 o                         
  -5   5  12          0.38         -3.03         5.34 o                         
  -4   5  12          0.36          1.69         3.73 o                         
  -3   5  12         19.15         12.64         4.82 o                         
  -2   5  12          0.74         -3.68         3.68 o                         
  -1   5  12          1.10         -3.38         3.38 o                         
   0   5  12          0.19         -3.02         3.27 o                         
   1   5  12          0.03         -4.40         4.85 o                         
   2   5  12          1.13         -0.04         5.70 o                         
  -7   6  12          0.13         -5.46         5.46 o                         
  -6   6  12          0.00         -3.62         5.30 o                         
  -5   6  12          2.68          2.58         4.46 o                         
  -4   6  12          5.70         -0.83         4.45 o                         
  -3   6  12         12.47          9.05         4.69 o                         
  -2   6  12          0.04         -3.03         3.03 o                         
  -1   6  12          0.06         -5.59         5.59 o                         
   0   6  12          0.02         -0.67         4.39 o                         
   1   6  12          0.34         -4.99         4.99 o                         
  -6   7  12          0.85         -7.81         7.93 o                         
  -5   7  12          0.01         -1.01         3.88 o                         
  -4   7  12          2.22         10.38        10.50 o                         
  -3   7  12          0.01         -3.76         3.76 o                         
  -2   7  12          6.11         -4.09         4.09 o                         
  -1   7  12          1.30         -3.36         5.68 o                         
   0   7  12          0.27         -4.62         5.35 o                         
  -7   1  13          0.03          2.69         5.70 o                         
  -6   1  13          0.07         -5.84         5.84 o                         
  -5   1  13          1.14         -2.17         5.11 o                         
  -4   1  13          0.65         -2.70         3.92 o                         
  -3   1  13          7.67         -0.79         4.90 o                         
  -2   1  13          0.00         -1.11         4.05 o                         
  -1   1  13          1.29         -1.49         3.18 o                         
   0   1  13          0.00         -4.03         4.03 o                         
   1   1  13          0.01         -3.95         3.95 o                         
  -7   2  13          0.16         -3.46         9.01 o                         
  -6   2  13          0.93          1.30         4.72 o                         
  -5   2  13          0.87         -0.70         4.76 o                         
  -4   2  13         14.58         12.45         4.63 o                         
  -3   2  13          1.14         -0.65         4.54 o                         
  -2   2  13          0.02         -3.80         3.80 o                         
  -1   2  13          0.15          0.03         3.16 o                         
   0   2  13          1.14         -3.65         3.65 o                         
   1   2  13          0.34         -2.65         2.65 o                         
  -7   3  13          0.06          1.80         8.45 o                         
  -6   3  13          3.17         -3.56         5.21 o                         
  -5   3  13          0.01         -2.52         4.24 o                         
  -4   3  13          0.20         -3.78         4.61 o                         
  -3   3  13          1.65         -4.26         4.26 o                         
  -2   3  13          0.25         -3.85         3.85 o                         
  -1   3  13          0.23         -2.93         2.93 o                         
   0   3  13          0.75         -3.71         3.71 o                         
   1   3  13          0.73         -4.16         9.16 o                         
  -6   4  13          2.65         -1.71         5.91 o                         
  -5   4  13          0.29          0.70         5.41 o                         
  -4   4  13          1.63         -4.78         4.78 o                         
  -3   4  13          0.03         -3.59         3.89 o                         
  -2   4  13          0.19         -3.54         3.54 o                         
  -1   4  13          0.05          7.84         4.20 o                         
   0   4  13          3.61          6.09         3.57 o                         
  -4   5  13          3.07          0.08         6.35 o                         
  -3   5  13          0.60         -4.04         4.04 o                         
  -2   5  13          0.00         -0.78         3.67 o                         
                                                                                
